# Supplementary material for: Characterization of m6A-regulated targets and immune cells in dental caries: insights from multi-omics analysis
Source: Eur J Med Res. 2025 Dec 24;30:1258. doi: 10.1186/s40001-025-03514-2 (PMC12729324; doi:10.1186/s40001-025-03514-2)
Supplement: Supplementary file 2 — Supplementary material 2. [file 40001_2025_3514_MOESM2_ESM.xlsx]

## Sheet: go.BP.sig
ID	Description	GeneRatio	BgRatio	pvalue	p.adjust	qvalue	geneID	Count
GO:0043087	regulation of GTPase activity	191/3268	481/18866	5.34432e-32	3.33111e-28	2.75148e-28	SBF2/BCAS3/RABGAP1L/TBC1D5/PICALM/DLC1/ASAP1/PTK2/PRKG1/AGAP1/DOCK4/STARD13/ARHGAP26/NF1/KALRN/TBC1D22A/SOS1/RALGAPA1/MYO9A/RAPGEF1/RAPGEF2/ACAP2/MAP4K4/RABGAP1/ARFGEF1/ARHGAP24/PAFAH1B1/SIPA1L1/WNK1/GSK3B/RASA2/DOCK1/FAM13B/GNAQ/DENND1A/SNX9/RASAL2/DOCK10/RAP1A/ARHGAP10/LRCH1/SIPA1L3/NEDD9/PKP4/FAM13A/RASA1/MYO9B/ARHGAP15/DOCK8/STXBP5/CHN1/RAB3GAP1/RAP1GDS1/ABR/RABEP1/RIC1/ARHGEF12/EVI5/TBCK/RSU…	191
GO:0043547	positive regulation of GTPase activity	164/3268	406/18866	1.32971e-28	4.14405e-25	3.42296e-25	BCAS3/RABGAP1L/TBC1D5/PICALM/DLC1/ASAP1/AGAP1/DOCK4/STARD13/ARHGAP26/NF1/KALRN/TBC1D22A/SOS1/RALGAPA1/MYO9A/RAPGEF1/RAPGEF2/ACAP2/MAP4K4/RABGAP1/ARFGEF1/ARHGAP24/SIPA1L1/GSK3B/RASA2/DOCK1/FAM13B/GNAQ/DENND1A/SNX9/RASAL2/DOCK10/RAP1A/ARHGAP10/SIPA1L3/NEDD9/PKP4/FAM13A/RASA1/MYO9B/ARHGAP15/DOCK8/STXBP5/CHN1/RAB3GAP1/RAP1GDS1/ABR/RABEP1/RIC1/ARHGEF12/EVI5/TBCK/RSU1/OPHN1/LARS1/TIAM2/PLCB1/SRGAP2/RAL…	164
GO:0051056	regulation of small GTPase mediated signal transduction	136/3268	323/18866	5.64689e-26	1.17324e-22	9.69086e-23	AKAP13/AUTS2/DLC1/TRIO/STARD13/ARHGAP26/DENND4A/NF1/KALRN/SOS1/RALGAPA1/MYO9A/RAPGEF1/MAP4K4/ARFGEF1/ARHGAP24/SIPA1L1/ERBIN/RASGRF2/CDC42SE2/CYRIB/RASA2/CUL3/FAM13B/DENND1A/SOS2/CYTH1/GBF1/ARHGAP10/SIPA1L3/DENND4C/ABL1/FAM13A/RASA1/MYO9B/ARHGAP15/CHN1/ABR/ARHGEF12/DNM2/OPHN1/RAF1/TIAM2/ROBO1/SRGAP2/RALGAPA2/MAPKAP1/GRB2/ARFGEF2/ARHGEF7/FGD4/ARHGEF18/ARHGAP31/MAPRE2/LYN/PSD3/ITSN1/NRP1/JAK2/ABL2/I…	136
GO:0022604	regulation of cell morphogenesis	167/3268	499/18866	6.76299e-19	1.05384e-15	8.70468e-16	SEPTIN7/ZSWIM6/MKLN1/MACF1/DLC1/PTK2/PRKN/ALDOA/CUX1/KALRN/MYO9A/PALM2AKAP2/RAPGEF2/FYN/DLG1/PAFAH1B1/SIPA1L1/ITSN2/BMPR2/MYCBP2/CDC42SE2/GSK3B/SH3D19/SMURF1/DOCK1/GOLGA4/SH3KBP1/WDPCP/TANC2/RAB11A/PDLIM5/ABL1/TRAK1/NEDD9/MYH9/TNIK/RASA1/ADNP/ARHGAP15/FMNL2/ADAM10/RUFY3/CHN1/ZMYM4/PSEN1/MAP2K1/DNM2/BRWD1/TIAM2/ROBO1/EZR/IL1RAPL1/ARHGEF7/FGD4/EPB41/ARHGEF18/CD44/NIN/PARVA/AGO4/NRP1/PTPRD/DISC1/DNM…	167
GO:0007265	Ras protein signal transduction	117/3268	346/18866	5.65003e-14	7.04333e-11	5.81775e-11	AKAP13/AUTS2/DLC1/STARD13/DENND4A/NF1/KALRN/ELMO1/SOS1/GNB1/RAPGEF1/RAPGEF2/MAP4K4/ARFGEF1/ARHGAP24/GARRE1/ERBIN/RB1/RASGRF2/ROCK1/CDC42SE2/RASA2/CUL3/DENND1A/PRKD1/CYTH1/GBF1/RAP1A/DENND4C/ABL1/PHACTR4/RASA1/MYO9B/ROCK2/ARHGEF12/DNM2/OPHN1/RAF1/ROBO1/MAPKAP1/GRB2/ARFGEF2/ARHGEF18/MAPRE2/LYN/PSD3/NRP1/FARP2/MAPK14/JAK2/ABL2/IQSEC1/RREB1/ARHGAP42/ARHGAP35/CYFIP1/ARHGEF3/ARHGEF11/RIPOR2/CYTH3/ARHGA…	117
GO:0046578	regulation of Ras protein signal transduction	75/3268	194/18866	1.20063e-12	1.24726e-09	1.03023e-09	AKAP13/AUTS2/DLC1/STARD13/DENND4A/NF1/KALRN/RAPGEF1/MAP4K4/ARFGEF1/ARHGAP24/ERBIN/RASGRF2/CDC42SE2/RASA2/CUL3/DENND1A/CYTH1/GBF1/DENND4C/ABL1/RASA1/MYO9B/DNM2/OPHN1/RAF1/ROBO1/MAPKAP1/GRB2/ARFGEF2/ARHGEF18/MAPRE2/LYN/PSD3/NRP1/JAK2/ABL2/IQSEC1/ARHGAP42/ARHGAP35/ARHGEF3/RIPOR2/CYTH3/ARHGAP17/CBL/PRAG1/RASA3/KANK1/ITPKB/BCR/SCAI/DGKI/HEG1/ABCA1/RALGPS2/ARRB1/DAB2IP/ARHGEF28/DENND3/ALS2/LPAR1/RASGRP…	75
GO:0008360	regulation of cell shape	64/3268	156/18866	2.43527e-12	2.16843e-09	1.79111e-09	SEPTIN7/MKLN1/DLC1/PTK2/ALDOA/PALM2AKAP2/FYN/DLG1/CDC42SE2/SH3KBP1/WDPCP/MYH9/RASA1/ARHGAP15/FMNL2/BRWD1/EZR/FGD4/EPB41/ARHGEF18/PARVA/PLXNA2/SHROOM3/ARHGAP35/CYFIP1/ICAM1/GNA13/BRWD3/GNA12/PARVB/RHOQ/DIAPH1/PRAG1/MYO10/FMNL3/EPB41L3/RHOJ/RHOH/PTK2B/LIMD1/CORO1A/FGD6/MARK2/ATP10A/SEMA4D/DNMBP/FAM171A1/SEMA4A/LPAR1/PLXNC1/ITGB2/RHOBTB1/CFAP410/RAC2/FGD3/FGD5/HCK/FMNL1/CSF1R/PLXNA4/GAS2/ARAP1/FGD2/…	64
GO:0007409	axonogenesis	142/3268	482/18866	2.02405e-11	1.57699e-08	1.30258e-08	ZSWIM6/EXT1/AUTS2/PICALM/MACF1/PTK2/TRIO/APBB2/PARD3/SOS1/PTPRM/FYN/NUMB/PAFAH1B1/SIPA1L1/BMPR2/MYCBP2/GSK3B/BCL2/GOLGA4/SH3KBP1/ANK3/RAB11A/SPG11/ABL1/USP9X/TRAK1/PRKCA/ADNP/GAB2/CNTN4/RUFY3/CHN1/NRXN3/NR4A2/RAPH1/PSEN1/MAP2K1/DNM2/OPHN1/TIAM2/PPP3CB/ROBO1/PIK3R1/EZR/RANBP9/GRB2/VCL/CREB1/SLIT3/CDH11/PALLD/NIN/GAB1/KLF7/NRP1/MAPK1/RPS6KA5/DISC1/PLXNA2/ARHGAP35/CYFIP1/PTPRS/UNC5C/GLI3/PITPNA/KIF1…	142
GO:0031346	positive regulation of cell projection organization	121/3268	394/18866	3.42473e-11	2.37182e-08	1.95911e-08	SEPTIN7/BCAS3/AUTS2/MACF1/PRKN/CAMK1D/SEPTIN9/MAGI2/CUX1/KALRN/RAPGEF1/RAPGEF2/NAV3/FYN/PAFAH1B1/ITSN2/BMPR2/SMURF1/PRKD1/GOLGA4/RAB11A/RAP1A/SETX/HDAC4/TRAK1/CPEB3/ADNP/CBFA2T2/RUFY3/PSEN1/MAP2K1/DNM2/EP300/TIAM2/CROCC/ROBO1/IL1RAPL1/ARHGEF7/NIN/ZMYND8/LYN/ITSN1/NRP1/PTPRD/DISC1/ABL2/DNM3/CCDC88A/OPA1/HTT/PLXNA2/APC/RREB1/RAB8B/ARHGAP35/CYFIP1/RIPOR2/NDEL1/EFNA5/TIAM1/TENM3/CXCR4/SYT1/RHOQ/NEDD4…	121
GO:0051403	stress-activated MAPK cascade	95/3268	286/18866	4.07053e-11	2.53716e-08	2.09568e-08	PRKN/STK3/CCN2/RAPGEF1/MAP4K4/ITCH/DLG1/ZFP36/PAFAH1B1/IGF1R/MAP4K3/PHLPP1/NCOR1/MAPK8/FOXO1/TAOK3/TAOK1/TNIK/HIPK3/NFKB1/HIPK2/SH3RF3/MAP3K2/MAP2K1/SASH1/MAP3K5/PLCB1/FBXW11/TRAF3/CUL1/MAP4K5/EZR/TAB2/RIPK1/RELL1/BTRC/MAP2K4/ULK4/MAPK1/MAPK14/SH3RF1/CCM2/MAP3K8/PTPN1/MAP3K3/MAPK8IP3/ERN1/TIAM1/MAP3K4/PER1/MAGI3/MAPK10/KLHDC10/KARS1/ROR2/QARS1/MINK1/PKN1/IKBKB/NOD1/ARHGEF6/PTK2B/MID1/EPHA4/MECOM/…	95
GO:0016358	dendrite development	85/3268	247/18866	5.61916e-11	3.03883e-08	2.51006e-08	ARID1B/RERE/PICALM/ASAP1/PRKG1/CAMK1D/CUX1/KALRN/RAPGEF2/FYN/RBFOX2/PAFAH1B1/SIPA1L1/MEF2A/GSK3B/DOCK10/TANC2/PDLIM5/TRAK1/CPEB3/TNIK/ADAM10/ABI1/PSEN1/SRGAP2/PHACTR1/IL1RAPL1/ZMYND8/FARP1/NCK2/ITSN1/CAMSAP2/KLF7/NRP1/PTPRD/DISC1/IQSEC1/DNM3/OPA1/CYFIP1/PTPRS/TIAM1/SDK1/NEDD4/NEDD4L/STRN/CDKL5/PREX2/CTNND2/DAB1/PREX1/MINK1/MTOR/EEF2K/EPHA4/NLGN1/HECW2/DAB2IP/ADGRB3/FBXW8/CRTC1/MARK1/SEMA4D/PARP6/…	85
GO:0031098	stress-activated protein kinase signaling cascade	98/3268	300/18866	5.85047e-11	3.03883e-08	2.51006e-08	PRKN/STK3/CCN2/RAPGEF1/MAP4K4/ITCH/DLG1/ZFP36/PAFAH1B1/IGF1R/MAP4K3/PHLPP1/NCOR1/MAPK8/FOXO1/TAOK3/TAOK1/TNIK/HIPK3/NFKB1/HIPK2/SH3RF3/MAP3K2/MAP2K1/SASH1/MAP3K5/PLCB1/FBXW11/TRAF3/CUL1/MAP4K5/EZR/TAB2/RIPK1/RELL1/BTRC/STK4/MAP2K4/ULK4/LYN/MAPK1/MAPK14/SH3RF1/CCM2/MAP3K8/PTPN1/MAP3K3/MAPK8IP3/ERN1/TIAM1/MAP3K4/PER1/MAGI3/MAPK10/KLHDC10/KARS1/ROR2/QARS1/MINK1/PKN1/IKBKB/NOD1/ARHGEF6/CCDC88C/PTK2B/…	98
GO:0007015	actin filament organization	128/3268	434/18866	1.84102e-10	8.82699e-08	7.29104e-08	FCHSD2/DLC1/PRKN/SSH2/HIP1/CLASP2/ALDOA/DIAPH2/CCN2/ELMO1/TTC17/WIPF1/FER/CLASP1/DLG1/ARFGEF1/MYO1E/PRKCE/ROCK1/CYRIB/BCL2/CUL3/SNX9/SH3KBP1/MYO1D/ABL1/NEDD9/RASA1/RUFY3/MCU/ROCK2/ABI1/PHACTR1/PIK3R1/EZR/MYO5A/GRB2/SH3PXD2B/ARHGEF18/KIRREL1/MICAL3/GAS7/NCK2/SVIL/NRP1/JAK2/CCDC88A/SHROOM3/SMAD3/ARHGAP35/CYFIP1/CD2AP/SPIRE1/PPFIA1/ALMS1/ICAM1/NEBL/ARHGAP17/CYRIA/SWAP70/DIAPH1/LATS1/SORBS1/SSH1/KANK…	128
GO:0010976	positive regulation of neuron projection development	94/3268	290/18866	2.29481e-10	1.02168e-07	8.43903e-08	MACF1/PRKN/CAMK1D/MAGI2/CUX1/KALRN/RAPGEF1/RAPGEF2/FYN/PAFAH1B1/ITSN2/BMPR2/SMURF1/PRKD1/GOLGA4/RAB11A/RAP1A/SETX/TRAK1/CPEB3/ADNP/CBFA2T2/RUFY3/PSEN1/MAP2K1/EP300/TIAM2/ROBO1/IL1RAPL1/NIN/ZMYND8/LYN/ITSN1/NRP1/PTPRD/DISC1/ABL2/OPA1/PLXNA2/ARHGAP35/CYFIP1/NDEL1/EFNA5/TIAM1/TENM3/CXCR4/SYT1/NEDD4L/CDKL5/ROR2/SLIT2/TOX/PTK2B/MTOR/EEF2K/NEGR1/EPHA4/NLGN1/DAB2IP/ARSB/FBXW8/CRTC1/MARK2/PLAA/SEMA4D/EPH…	94
GO:0016569	covalent chromatin modification	138/3268	481/18866	2.89172e-10	1.2016e-07	9.92518e-08	JMJD1C/SMYD3/AUTS2/NCOA1/KMT2C/ASH1L/KANSL1/KDM6A/KDM2A/NIPBL/ARID4B/CAMK2D/CREBBP/SETD2/UBR5/KDM4C/UBR2/KAT6A/USP15/WAC/MAPK8/ASXL1/NCOA3/SETD5/EPC1/MACROH2A1/WDR70/SUPT3H/PRKD1/EHMT1/KAT6B/NSD1/TRIP12/HDAC4/TBL1X/PRKCA/RLF/KANSL1L/JARID2/ATF7IP/ATM/PHF20/RESF1/UBE2E1/EP300/PCGF5/CHD1/MIDEAS/ZZZ3/HDAC9/USP3/HUWE1/BAZ1A/KDM3B/TRRAP/TASOR/TET2/TAF1/RPS6KA5/JAK2/KMT5B/YEATS2/RCOR1/GLYR1/EPC2/HLCS/A…	138
GO:0046777	protein autophosphorylation	80/3268	237/18866	5.86058e-10	2.28306e-07	1.8858e-07	PTK2/PEAK1/CAMK2D/FER/FYN/MARK3/DYRK1A/IGF1R/GSK3B/SIK2/PRKD1/TAOK3/PPP2R5C/TAOK1/GRK5/ABL1/TNIK/ATM/PPP2R5E/STK17B/NLK/ATR/RIPK1/STK39/STK4/STK10/LYN/STK24/IRAK3/TAF1/PTPRC/JAK2/PRKX/MAP3K3/ERN1/VRK2/PRKD2/EIF2AK3/PPP2R5A/CDKL5/BCR/MINK1/PDGFD/YES1/OXSR1/MAK/ERRFI1/PTK2B/MTOR/EEF2K/NEK6/EPHA4/TRIM24/LMTK2/MARK2/MOB1B/ULK2/SYK/DAPK1/PDGFC/TNK2/ACVR1B/RASSF2/STK33/TOM1L1/CAMK4/CALM2/BLK/ERBB4/WNK2…	80
GO:0031589	cell-substrate adhesion	109/3268	359/18866	6.69671e-10	2.45533e-07	2.02809e-07	BCAS3/UTRN/MKLN1/MACF1/DLC1/PTK2/SNED1/PEAK1/CLASP2/NF1/CCN2/FER/CLASP1/MAP4K4/CASK/PRKCE/CCN1/ROCK1/GSK3B/BCL2/DOCK1/WDPCP/ABL1/NEDD9/RASA1/HSD17B12/ROCK2/PTPRK/RSU1/DNM2/PTPRJ/SRGAP2/PIK3R1/ANTXR1/VCL/ADAMTS9/ARHGEF7/STK4/CD44/PARVA/NRP1/DISC1/JAK2/PRKX/MERTK/RREB1/SMAD3/NID1/PPFIA1/PIP5K1A/ATRN/EFNA5/TIAM1/PPARD/PIK3CB/PARVB/TBCD/CDK6/SORBS1/ITGA4/PLEKHA2/JAM3/KANK1/PREX1/BCR/MINK1/PXN/SMAD6/A…	109
GO:0042776	mitochondrial ATP synthesis coupled proton transport	18/3268	24/18866	8.76821e-10	3.03624e-07	2.50791e-07	ATP5F1E/ATP5MC2/ATP5MG/ATP5ME/ATP5PF/ATP5F1D/ATP5MF/ATP5MC3/ATP5F1B/ATP5PO/ATP5F1C/ATP5F1A/ATP5PD/ATP5PB/ATP5MC1/ANTKMT/DMAC2L/ATPSCKMT	18
GO:0010769	regulation of cell morphogenesis involved in differentiation	97/3268	310/18866	1.00789e-09	3.30641e-07	2.73108e-07	ZSWIM6/MACF1/PTK2/CUX1/KALRN/RAPGEF2/PAFAH1B1/SIPA1L1/BMPR2/MYCBP2/GSK3B/DOCK1/GOLGA4/TANC2/RAB11A/PDLIM5/ABL1/TRAK1/NEDD9/TNIK/ADNP/ADAM10/RUFY3/CHN1/PSEN1/MAP2K1/DNM2/TIAM2/ROBO1/IL1RAPL1/ARHGEF7/NIN/NRP1/PTPRD/DISC1/DNM3/OPA1/PLXNA2/RREB1/ARHGAP35/CYFIP1/PTPRS/KIF13B/NDEL1/EFNA5/UST/TIAM1/NEDD4/NEDD4L/ZSWIM4/CDKL5/KANK1/DAB1/SLIT2/PREX1/CARMIL1/EEF2K/EPHA4/NLGN1/HECW2/ADGRB3/FBXW8/MARK2/ZSWIM5…	97
GO:0006418	tRNA aminoacylation for protein translation	26/3268	45/18866	1.15769e-09	3.47876e-07	2.87344e-07	DARS1/SARS1/FARS2/NARS1/LARS1/IARS1/RARS1/EPRS1/WARS1/RARS2/TARS3/KARS1/HARS1/CARS1/GARS1/NARS2/QARS1/TARS1/AARS1/YARS1/CARS2/LARS2/MARS1/WARS2/VARS1/DARS2	26
GO:0048813	dendrite morphogenesis	56/3268	146/18866	1.17205e-09	3.47876e-07	2.87344e-07	RERE/PICALM/CUX1/KALRN/RAPGEF2/FYN/RBFOX2/PAFAH1B1/SIPA1L1/MEF2A/GSK3B/DOCK10/TANC2/PDLIM5/TRAK1/TNIK/ADAM10/ABI1/PHACTR1/IL1RAPL1/FARP1/KLF7/NRP1/PTPRD/DNM3/OPA1/TIAM1/NEDD4/NEDD4L/CDKL5/PREX2/CTNND2/MINK1/EEF2K/EPHA4/NLGN1/HECW2/ADGRB3/FBXW8/SEMA4D/PARP6/TRAK2/CDKL3/ANKRD27/FBXO31/ARHGAP44/TRPC6/SHANK2/ABITRAM/PPFIA2/SHANK3/MAP2/SARM1/VAMP7/EPHB2/SEMA3A	56
GO:0016311	dephosphorylation	138/3268	492/18866	1.4978e-09	4.24354e-07	3.50514e-07	DLC1/DLG2/SSH2/PPP6R3/MAGI2/PTPRM/PTPRG/SMG6/DLG1/WNK1/ROCK1/PPP3CC/NT5C2/GSK3B/PHLPP1/BCL2/MGAT5/SPPL3/INPP4B/PPP2R5C/MYO1D/PHACTR4/PPP6R2/PPP2R5E/ROCK2/PTPRK/PPP3CB/PTPRJ/FBXW11/INPP5D/MTMR3/PHACTR1/PTPN12/CDC14A/SPRED1/RNGTT/PPP1R16B/PTPN4/BTRC/FARP1/DUSP16/CDC14B/PTPRC/CTDSPL/PPP1R10/PTPRD/JAK2/RPAP2/HTT/PFKFB3/SMAD3/PTPRS/CNST/PTPN1/PPM1L/CEP192/INPP4A/PTPRE/PTPN2/EYA2/CTDSPL2/MTMR2/SWAP70/S…	138
GO:0015985	energy coupled proton transport, down electrochemical gradient	19/3268	27/18866	1.74053e-09	4.47474e-07	3.69611e-07	ATP5F1E/ATP5MC2/ATP5MG/ATP5ME/ATP5PF/ATP5F1D/ATP5MF/ATP5MC3/ATP5F1B/ATP5PO/ATP5F1C/ATP5F1A/ATP5PD/ATP5PB/ATP5MC1/ANTKMT/DMAC2L/VPS9D1/ATPSCKMT	19
GO:0015986	ATP synthesis coupled proton transport	19/3268	27/18866	1.74053e-09	4.47474e-07	3.69611e-07	ATP5F1E/ATP5MC2/ATP5MG/ATP5ME/ATP5PF/ATP5F1D/ATP5MF/ATP5MC3/ATP5F1B/ATP5PO/ATP5F1C/ATP5F1A/ATP5PD/ATP5PB/ATP5MC1/ANTKMT/DMAC2L/VPS9D1/ATPSCKMT	19
GO:0050773	regulation of dendrite development	58/3268	155/18866	1.79478e-09	4.47474e-07	3.69611e-07	ASAP1/CAMK1D/CUX1/KALRN/RAPGEF2/PAFAH1B1/SIPA1L1/GSK3B/TANC2/PDLIM5/CPEB3/TNIK/ADAM10/PSEN1/IL1RAPL1/ZMYND8/ITSN1/CAMSAP2/PTPRD/DISC1/DNM3/OPA1/CYFIP1/PTPRS/TIAM1/SDK1/NEDD4/NEDD4L/CDKL5/PREX1/MTOR/EEF2K/EPHA4/NLGN1/HECW2/DAB2IP/ADGRB3/FBXW8/CRTC1/MARK1/SEMA4D/PARP6/BCL11A/CDKL3/LPAR1/DLG5/ANKRD27/FBXO31/ARHGAP44/TRPC6/EZH2/SHANK2/PPFIA2/SHANK3/SARM1/NEURL1/VAMP7/IL2	58
GO:0016570	histone modification	132/3268	468/18866	2.32344e-09	5.57e-07	4.60078e-07	JMJD1C/SMYD3/AUTS2/NCOA1/KMT2C/ASH1L/KANSL1/KDM6A/KDM2A/NIPBL/ARID4B/CAMK2D/CREBBP/SETD2/UBR5/KDM4C/UBR2/KAT6A/USP15/WAC/MAPK8/ASXL1/NCOA3/SETD5/EPC1/MACROH2A1/WDR70/SUPT3H/PRKD1/EHMT1/KAT6B/NSD1/TRIP12/HDAC4/TBL1X/PRKCA/RLF/KANSL1L/JARID2/ATM/PHF20/UBE2E1/EP300/PCGF5/MIDEAS/ZZZ3/HDAC9/USP3/HUWE1/BAZ1A/KDM3B/TRRAP/TET2/TAF1/RPS6KA5/JAK2/KMT5B/YEATS2/RCOR1/GLYR1/EPC2/HLCS/ATG5/TRERF1/USP36/MTA3/KA…	132
GO:0031532	actin cytoskeleton reorganization	44/3268	105/18866	2.83643e-09	6.54795e-07	5.40857e-07	BCAS3/AUTS2/MKLN1/FER/SIPA1L1/CDC42BPA/ABL1/NEDD9/MYH9/TNIK/MCU/PHACTR1/ANTXR1/EZR/GRB2/GAB1/PARVA/NRP1/FARP2/ABL2/THSD7B/CD2AP/PTPN1/ATP2C1/PIP5K1A/PARVB/CDC42BPB/HCLS1/MINK1/IQGAP2/PTK2B/THSD7A/WHAMM/BAIAP2L1/BAIAP2L2/PARVG/MDK/HCK/STAP1/CSF1R/TRPV4/ARAP1/GPR65/PLEK	44
GO:0090630	activation of GTPase activity	45/3268	109/18866	3.31973e-09	7.38996e-07	6.10406e-07	BCAS3/RABGAP1L/TBC1D5/TBC1D22A/RALGAPA1/RAPGEF1/RABGAP1/ARHGAP24/SIPA1L1/NEDD9/ABR/EVI5/TBCK/TIAM2/RALGAPA2/USP6NL/TBC1D1/ARHGAP42/PIP5K1A/NDEL1/TIAM1/TBC1D9/RALGAPB/DOCK7/BCR/ARHGAP25/TBC1D4/TBC1D7/TBC1D2B/TBC1D8/PTK2B/TBC1D14/MTSS2/TBC1D12/TBC1D16/RASGRP1/ARHGAP22/TBC1D22B/SGSM1/TBC1D2/ARHGAP45/CCDC125/EVI5L/GPR65/TBC1D10C	45
GO:0007254	JNK cascade	72/3268	213/18866	3.89922e-09	8.38063e-07	6.92235e-07	PRKN/STK3/CCN2/RAPGEF1/MAP4K4/ITCH/PAFAH1B1/IGF1R/MAP4K3/PHLPP1/NCOR1/MAPK8/TAOK3/TAOK1/TNIK/HIPK3/HIPK2/SH3RF3/MAP3K2/SASH1/MAP3K5/PLCB1/TRAF3/MAP4K5/TAB2/RIPK1/MAP2K4/ULK4/SH3RF1/PTPN1/MAPK8IP3/ERN1/TIAM1/MAP3K4/PER1/MAGI3/MAPK10/ROR2/MINK1/PKN1/NOD1/ARHGEF6/PTK2B/EPHA4/MECOM/DAB2IP/TNFRSF19/SH2D3C/ANKRD6/RIPK2/SYK/PTPN22/FKTN/MLKL/IRAK2/NCF1/RASGRP1/MFHAS1/RASSF2/TIRAP/TAB3/EGFR/DUSP10/TRAF6/T…	72
GO:0070302	regulation of stress-activated protein kinase signaling cascade	78/3268	240/18866	6.68624e-09	1.38918e-06	1.14745e-06	PRKN/STK3/CCN2/RAPGEF1/MAP4K4/ITCH/DLG1/PAFAH1B1/IGF1R/PHLPP1/NCOR1/FOXO1/TAOK3/TAOK1/TNIK/HIPK3/HIPK2/SH3RF3/MAP3K2/MAP2K1/SASH1/MAP3K5/PLCB1/TRAF3/MAP4K5/EZR/RIPK1/RELL1/MAP2K4/ULK4/LYN/MAPK1/SH3RF1/PTPN1/MAP3K3/MAPK8IP3/ERN1/TIAM1/MAP3K4/PER1/MAGI3/KLHDC10/KARS1/ROR2/QARS1/MINK1/PKN1/NOD1/PTK2B/MID1/EPHA4/MECOM/DAB2IP/TNFRSF19/ANKRD6/RIPK2/SYK/PTPN22/FKTN/MLKL/NCF1/RASGRP1/MFHAS1/RASSF2/TGFB2/…	78
GO:0007163	establishment or maintenance of cell polarity	73/3268	220/18866	7.51541e-09	1.47526e-06	1.21855e-06	BCAS3/DLG2/PTK2/FRMD4A/CLASP2/PARD3/PARD3B/MYO9A/CLASP1/MAP4/DLG1/ARFGEF1/PAFAH1B1/ERBIN/ROCK1/CYRIB/GSK3B/CTNNA1/WDPCP/CYTH1/GBF1/SIPA1L3/SDCCAG8/MYH9/RUFY3/DOCK8/ROCK2/MCPH1/OPHN1/FBXW11/MAPKAP1/PARVA/GOLPH3/HTT/ARHGAP35/ARHGEF11/RIPOR2/CYTH3/NDEL1/UST/DOCK2/PARVB/CDC42BPB/DOCK7/KIF26B/FRMD4B/JAM3/KANK1/CDK5RAP2/NDE1/RHOH/HES1/PTK2B/MPP5/MARK2/CKAP5/FLOT2/MYO18A/SLC9A1/DLG5/FAT1/LIN7A/RHOBTB1/R…	73
GO:0043039	tRNA aminoacylation	26/3268	48/18866	7.57392e-09	1.47526e-06	1.21855e-06	DARS1/SARS1/FARS2/NARS1/LARS1/IARS1/RARS1/EPRS1/WARS1/RARS2/TARS3/KARS1/HARS1/CARS1/GARS1/NARS2/QARS1/TARS1/AARS1/YARS1/CARS2/LARS2/MARS1/WARS2/VARS1/DARS2	26
GO:0032872	regulation of stress-activated MAPK cascade	77/3268	237/18866	8.47137e-09	1.60006e-06	1.32164e-06	PRKN/STK3/CCN2/RAPGEF1/MAP4K4/ITCH/DLG1/PAFAH1B1/IGF1R/PHLPP1/NCOR1/FOXO1/TAOK3/TAOK1/TNIK/HIPK3/HIPK2/SH3RF3/MAP3K2/MAP2K1/SASH1/MAP3K5/PLCB1/TRAF3/MAP4K5/EZR/RIPK1/RELL1/MAP2K4/ULK4/MAPK1/SH3RF1/PTPN1/MAP3K3/MAPK8IP3/ERN1/TIAM1/MAP3K4/PER1/MAGI3/KLHDC10/KARS1/ROR2/QARS1/MINK1/PKN1/NOD1/PTK2B/MID1/EPHA4/MECOM/DAB2IP/TNFRSF19/ANKRD6/RIPK2/SYK/PTPN22/FKTN/MLKL/NCF1/RASGRP1/MFHAS1/RASSF2/TGFB2/TIRA…	77
GO:0000209	protein polyubiquitination	101/3268	340/18866	1.0027e-08	1.80783e-06	1.49326e-06	ARIH1/FBXL7/MARCHF6/PRKN/FBXO11/FBXL17/MARCHF7/TNKS/UBE2E2/ITCH/UBR5/UBR2/SMURF1/BCL2/CUL3/UBE2H/FBXL20/FBXW7/UBE2K/ANKIB1/TRIP12/PSMA2/RNF216/HECTD1/RNF111/UBE4B/UBE3C/SMURF2/CDC27/UBE2E1/SASH1/PELI1/RNF115/RNF19A/FBXW11/TRAF3/WWP1/CUL1/RC3H1/HUWE1/PSME4/BTRC/UBE2R2/WWP2/TAF1/MARCHF5/TNFAIP3/PELI2/SHPRH/UBE2G1/RC3H2/FBXW4/KLHL20/NEDD4/ZNRF2/NEDD4L/TPP2/CBL/FBXO28/FBXL4/RLIM/HECTD2/FBXO32/MARCHF1…	101
GO:0046488	phosphatidylinositol metabolic process	64/3268	185/18866	1.01515e-08	1.80783e-06	1.49326e-06	PYURF/PIP4K2A/PLAAT3/INPP4B/SOCS3/ATM/PI4KA/PLCB1/INPP5D/MTMR3/PIK3R1/PLCG2/PIK3C2A/PIGL/EFR3A/PIP5K1A/INPP4A/LPGAT1/MTMR2/PIK3CB/IP6K1/RUFY1/PIKFYVE/PTPN13/LCLAT1/INPP5B/PIK3C3/PLEKHA2/ITPKB/TTC7B/PI4K2B/MTM1/FAM126A/TTC7A/PIGN/INPP5A/PLA2G4C/BPNT2/PIK3R5/INPP5F/PITPNM2/IPMK/ITPKC/PIGU/SLC27A1/PIK3C2B/MTMR1/MTMR10/PIK3CD/PIK3R4/SYNJ1/PIP5K1B/VAC14/FIG4/PGAP1/PIGB/PIK3CG/MTMR8/SYNJ2/CSF1R/SOCS7/E…	64
GO:0043038	amino acid activation	26/3268	49/18866	1.34776e-08	2.33349e-06	1.92745e-06	DARS1/SARS1/FARS2/NARS1/LARS1/IARS1/RARS1/EPRS1/WARS1/RARS2/TARS3/KARS1/HARS1/CARS1/GARS1/NARS2/QARS1/TARS1/AARS1/YARS1/CARS2/LARS2/MARS1/WARS2/VARS1/DARS2	26
GO:0045785	positive regulation of cell adhesion	120/3268	428/18866	1.79311e-08	3.02066e-06	2.49505e-06	NFAT5/UTRN/MAGI1/RUNX1/FYN/MAP4K4/PRKCE/CCN1/ROCK1/NFKBIZ/CYRIB/GSK3B/ZFHX3/AP3B1/DOCK1/ANK3/ZBTB16/ABL1/NEDD9/PRKCA/DOCK8/HSD17B12/ATM/RSU1/DNM2/PTPRJ/PIK3R1/DENND6A/STAT5B/GRB2/ARHGEF7/STK4/CD44/LYN/NCK2/NRP1/PTPRC/DISC1/JAK2/MALT1/MAP3K8/RREB1/SMAD3/NID1/ZBTB1/CYTH3/GLI3/ICAM1/PRKD2/APBB1IP/CD55/IL4R/CD83/CDK6/VAV3/ITGA4/KIF26B/MYO10/NR4A3/PLEKHA2/ITPKB/PREX1/YES1/RHOH/HES1/CARMIL1/PTK2B/CORO1…	120
GO:0051058	negative regulation of small GTPase mediated signal transduction	29/3268	59/18866	1.93027e-08	3.16615e-06	2.61522e-06	DLC1/NF1/RAPGEF1/ARHGAP24/CYRIB/RASA2/CUL3/RASA1/MAPKAP1/ABL2/ARHGAP42/ARHGAP35/CD2AP/RIPOR2/RASA3/KANK1/SLIT2/SCAI/ARHGAP25/HEG1/DAB2IP/SPRY3/ARHGAP44/TGFB2/RASAL3/RASA4B/KCTD13/CCDC125/EPHB2	29
GO:0046328	regulation of JNK cascade	63/3268	184/18866	2.06665e-08	3.30293e-06	2.7282e-06	PRKN/STK3/CCN2/RAPGEF1/MAP4K4/ITCH/PAFAH1B1/IGF1R/PHLPP1/NCOR1/TAOK3/TAOK1/TNIK/HIPK3/HIPK2/SH3RF3/MAP3K2/SASH1/MAP3K5/PLCB1/TRAF3/MAP4K5/RIPK1/MAP2K4/ULK4/SH3RF1/PTPN1/MAPK8IP3/ERN1/TIAM1/MAP3K4/PER1/MAGI3/ROR2/MINK1/PKN1/NOD1/PTK2B/EPHA4/MECOM/DAB2IP/TNFRSF19/ANKRD6/RIPK2/SYK/PTPN22/FKTN/MLKL/NCF1/RASGRP1/MFHAS1/RASSF2/TIRAP/EGFR/DUSP10/TRAF6/TRAF1/AXIN1/CD27/MAP4K1/TRPV4/FGD2/SEMA3A	63
GO:0006892	post-Golgi vesicle-mediated transport	42/3268	104/18866	2.36677e-08	3.68802e-06	3.04628e-06	EXOC4/EXOC6B/MACF1/VTI1A/MON2/EPS15/CCDC91/KIF13A/GOLGA4/ANK3/GBF1/SCFD1/COMMD1/RABEP1/DNM2/VPS54/VPS35L/MYO5A/ARFGEF2/GOLPH3/EXOC2/CNST/DOP1A/SORCS1/KLHL20/EXOC6/RAB31/OSBPL5/KIF16B/ANKFY1/GGA2/MYO1B/VPS13A/CCDC93/NSF/VAMP8/DOP1B/RAB26/SORL1/RNF215/GGA3/VAMP7	42
GO:0007173	epidermal growth factor receptor signaling pathway	47/3268	123/18866	2.82618e-08	4.29648e-06	3.54887e-06	BRAF/CBLB/PTK2/HIP1/SOS1/FER/EPS15/ERBIN/FBXW7/SH3KBP1/ABL1/PSEN1/RNF115/PTPRJ/PIK3R1/PTPN12/GRB2/ARHGEF7/PIK3C2A/GAB1/NCK2/RPS6KA5/CCDC88A/PTPN2/MVB12B/CBL/KIF16B/EPS15L1/ERRFI1/PTK2B/DGKD/ZFYVE28/DAB2IP/CDH13/RHBDF2/NCF1/GAREM1/RASSF2/MMP9/IFI6/SH3GL2/PLCE1/EGFR/NEURL1/ARAP1/AREG/PLAUR	47
GO:0006470	protein dephosphorylation	95/3268	323/18866	4.64012e-08	6.85301e-06	5.66055e-06	DLC1/SSH2/PPP6R3/MAGI2/PTPRM/PTPRG/DLG1/ROCK1/PPP3CC/GSK3B/PHLPP1/BCL2/MGAT5/SPPL3/PPP2R5C/PHACTR4/PPP6R2/PPP2R5E/ROCK2/PTPRK/PPP3CB/PTPRJ/FBXW11/MTMR3/PHACTR1/PTPN12/CDC14A/RNGTT/PPP1R16B/PTPN4/BTRC/DUSP16/CDC14B/PTPRC/CTDSPL/PPP1R10/PTPRD/JAK2/RPAP2/HTT/PTPRS/PTPN1/PPM1L/PTPRE/PTPN2/EYA2/CTDSPL2/MTMR2/SWAP70/RPRD1A/PTPN9/PTPN13/PPP2R5A/EYA3/PTPN14/SSH1/CPPED1/PPM1D/MTM1/PPM1H/IKBKB/PPP2R3A/EYA1…	95
GO:0018105	peptidyl-serine phosphorylation	92/3268	310/18866	4.72773e-08	6.85301e-06	5.66055e-06	AKT3/SMYD3/BRAF/CAMK1D/TNKS/PDE4D/CSNK1A1/CAMK2D/MARK3/SRPK2/PRKCE/WNK1/DYRK1A/ROCK1/GSK3B/MAPK8/BCL2/PRKD1/PRKCH/NSD1/PRKCA/HIPK3/RPS6KA3/ATM/HIPK2/ATP2B4/ROCK2/PKN2/NLK/RAF1/ATR/MAPKAP1/DMD/CAB39/RIPK1/TLK2/SGK1/STK39/PLCL1/MAST4/STK4/CD44/NCK2/STK38/TAF1/RPTOR/MAPK1/PLCL2/MAPK14/RPS6KA5/PRKX/ERN1/TBK1/VRK2/PRKD2/PDK3/DCLK2/MORC3/EIF2AK3/PRKCB/TTBK2/LATS1/DOCK7/BCAR3/MAST2/HCLS1/C8orf44-SGK3/PK…	92
GO:0030098	lymphocyte differentiation	105/3268	368/18866	5.24932e-08	7.43614e-06	6.14221e-06	RORA/RUNX1/SOS1/STAT3/NFKBIZ/AP3B1/ZEB1/BCL2/DOCK10/ZBTB16/ABL1/HDAC4/EGR1/RUNX2/ATM/NFATC2/TMEM131L/EP300/PPP3CB/PTPRJ/INPP5D/PIK3R1/RC3H1/HDAC9/PLCG2/STAT5B/IRF1/PTPRC/PLCL2/MALT1/SH3RF1/MERTK/ATG5/RELB/ZBTB1/GLI3/RC3H2/PTPN2/DOCK2/CMTM7/GON4L/IL4R/CD83/CDK6/ITGA4/ITPKB/PREX1/IKZF1/DOCK11/ATP11C/RHOH/TOX/GPR183/PTK2B/MTOR/ITFG2/CHD7/CARD11/RUNX3/DCAF1/TCF7/GLI2/MSH2/DROSHA/LEF1/RIPK2/IL15/SYK/P…	105
GO:0030010	establishment of cell polarity	51/3268	141/18866	6.08882e-08	8.4337e-06	6.96618e-06	BCAS3/PTK2/FRMD4A/PARD3/PARD3B/MYO9A/CLASP1/MAP4/ARFGEF1/PAFAH1B1/ROCK1/CYRIB/GSK3B/WDPCP/CYTH1/GBF1/SIPA1L3/SDCCAG8/MYH9/RUFY3/DOCK8/ROCK2/MCPH1/OPHN1/FBXW11/GOLPH3/HTT/ARHGEF11/RIPOR2/CYTH3/NDEL1/UST/DOCK2/DOCK7/KIF26B/FRMD4B/JAM3/KANK1/CDK5RAP2/NDE1/HES1/PTK2B/MPP5/MARK2/FLOT2/MYO18A/MPP7/MAP2/FGF13/SHTN1/LLGL2	51
GO:0046834	lipid phosphorylation	32/3268	72/18866	7.59837e-08	1.02958e-05	8.50426e-06	PIP4K2A/SOCS3/PI4KA/PIK3R1/PIK3C2A/DGKH/EFR3A/PIP5K1A/PIK3CB/IP6K1/PIKFYVE/PIK3C3/ITPKB/TTC7B/PI4K2B/DGKI/FAM126A/TTC7A/DGKD/BPNT2/IPMK/AGK/ITPKC/PIK3C2B/PIK3CD/PIP5K1B/DGKG/PIK3CG/DGKB/SOCS7/EFR3B/DGKA	32
GO:0045666	positive regulation of neuron differentiation	107/3268	380/18866	8.26861e-08	1.09656e-05	9.0575e-06	TCF12/NCOA1/MACF1/PRKN/CAMK1D/MAGI2/CUX1/KALRN/RAPGEF1/RAPGEF2/FYN/PAFAH1B1/ITSN2/BMPR2/KDM4C/ZEB1/SMURF1/BCL2/PRKD1/GOLGA4/RAB11A/RAP1A/SETX/TRAK1/CPEB3/ADNP/CBFA2T2/RUFY3/PSEN1/MAP2K1/EP300/TIAM2/ROBO1/IL1RAPL1/NIN/ZMYND8/LYN/ITSN1/NRP1/PTPRD/DISC1/ABL2/OPA1/PLXNA2/ARHGAP35/CYFIP1/NDEL1/EFNA5/TIAM1/TENM3/CXCR4/SYT1/NEDD4L/CDKL5/ROR2/DAB1/SLIT2/RARB/TOX/PTK2B/MTOR/EEF2K/NEGR1/EPHA4/NLGN1/DAB2IP/…	107
GO:0009896	positive regulation of catabolic process	123/3268	454/18866	9.88518e-08	1.28363e-05	1.06027e-05	ZBTB20/ATP5IF1/ARIH1/FAF1/COP1/PTK2/PRKN/FTO/ATG7/NUPR1/UVRAG/FOXO3/CSNK1A1/ITCH/PIAS1/ZFP36/VPS13D/PRKCE/ROCK1/PUM1/AMBRA1/PIP4K2A/GSK3B/ZC3HAV1/SH3D19/WAC/SMURF1/FOXO1/SNX9/FBXW7/PRKD1/ANKIB1/CPEB3/TNRC6A/ATM/TNRC6C/RAB3GAP1/ROCK2/PSEN1/SMURF2/RNF19A/GIGYF2/NRDC/WWP1/EZR/RC3H1/CLEC16A/HUWE1/PIK3C2A/SPTLC1/STX5/WWP2/STING1/TAF1/DISC1/SESN1/CNOT6L/RAB3GAP2/HTT/PFKFB3/APC/TNFAIP3/ATG5/PTPN1/TBK1/S…	123
GO:0010506	regulation of autophagy	99/3268	347/18866	1.25692e-07	1.59885e-05	1.32064e-05	EXOC4/ATP5IF1/PTK2/PRKN/MCL1/HERC1/ATG7/NUPR1/UVRAG/FOXO3/STAT3/VPS13D/ROCK1/AMBRA1/PIP4K2A/GSK3B/WAC/SMURF1/MAPK8/BCL2/FOXO1/FBXW7/PRKD1/SCFD1/ABL1/ITPR1/ATM/NAMPT/RAB3GAP1/EP300/MTMR3/FOXK2/CLEC16A/TAB2/SREBF2/HUWE1/TLK2/PIK3C2A/SPTLC1/NPC1/STING1/RPTOR/ABL2/SESN1/RAB3GAP2/HTT/PRKAG2/ATG5/USP36/ERN1/TBK1/SPTLC2/NEDD4/PIK3CB/PIKFYVE/SLC38A9/USP10/FBXL2/DEPP1/IFT88/SOGA1/MTM1/NOD1/KLHL22/GPR137B/…	99
GO:0007160	cell-matrix adhesion	72/3268	230/18866	1.3628e-07	1.69887e-05	1.40326e-05	BCAS3/UTRN/MKLN1/MACF1/DLC1/PTK2/SNED1/PEAK1/CLASP2/NF1/CCN2/CLASP1/MAP4K4/CASK/ROCK1/GSK3B/BCL2/WDPCP/ABL1/RASA1/ROCK2/PTPRK/PTPRJ/PIK3R1/VCL/ADAMTS9/ARHGEF7/CD44/NRP1/DISC1/SMAD3/NID1/PPFIA1/PIP5K1A/EFNA5/TIAM1/PIK3CB/CDK6/SORBS1/ITGA4/PLEKHA2/JAM3/BCR/MINK1/ARHGAP6/PTK2B/ITGB5/PHLDB2/SKAP1/CDH13/EPHA3/NF2/WHAMM/EDA/EPB41L5/SLC9A1/GFUS/FMN1/CD96/ITGB2/ACER2/ITGAL/ADAMTS12/PARVG/PPFIA2/LDB1/ITGB…	72
GO:0030522	intracellular receptor signaling pathway	80/3268	265/18866	1.58502e-07	1.93714e-05	1.60007e-05	RORA/NCOA1/ANKRD17/RUNX1/STAT3/ITCH/RBFOX2/UBR5/PUM2/ERBIN/PUM1/NR3C1/USP15/NCOR1/ASXL1/NR3C2/CREM/NR4A2/FAM120B/EP300/NR4A1/TAB2/ARID1A/YAP1/CTBP2/NCOR2/JAK2/ASXL2/TNFAIP3/TRERF1/CRY1/PDK3/PER1/ALPK1/PPARD/NEDD4/THRB/LATS1/SMARCA4/MAP2K6/NR4A3/NPLOC4/RARB/CYP7B1/NOD1/PPARG/BRCA1/RNF34/NR6A1/ESR2/TRIM24/SIRT1/BIRC3/PPARA/NR2C1/RNF125/TRIP4/RIPK2/EGLN2/ESR1/PTPN22/IRAK2/CRY2/KMT2D/CASP8/NR5A2/ESRR…	80
GO:0032147	activation of protein kinase activity	95/3268	331/18866	1.65632e-07	1.98535e-05	1.63989e-05	BRAF/STK3/RAPGEF1/MAP4K4/DLG1/PIBF1/WNK1/MAP4K3/MAP2K5/TAOK3/TAOK1/ABL1/TNIK/ADNP/GHR/MAP3K2/PSEN1/MAP2K1/MAP3K5/RAF1/MAPKAP1/MAP4K5/CAB39/TAB2/RIPK1/STK39/STK4/MAP2K4/RPTOR/MAPK1/PTPRC/PRKAR2A/MAPK14/JAK2/MALT1/CCDC88A/MAP3K8/PRKAG2/ADCY9/PTPN1/MAP3K3/MAPK8IP3/ERN1/PRKACB/MAP3K1/EFNA5/MAP3K4/FRS2/CXCR4/PIK3CB/MAPK10/KARS1/TNFRSF10B/MAP2K6/MINK1/PKN1/MAP3K14/NOD1/PTK2B/ADCY3/MTOR/ARRB1/KSR1/PILRB…	95
GO:0038127	ERBB signaling pathway	51/3268	145/18866	1.70018e-07	1.99947e-05	1.65155e-05	BRAF/CBLB/PTK2/HIP1/SOS1/FER/EPS15/ERBIN/FBXW7/SH3KBP1/ABL1/PRKCA/PSEN1/RNF115/PTPRJ/PIK3R1/PTPN12/GRB2/ARHGEF7/PIK3C2A/GAB1/NCK2/MAPK1/RPS6KA5/CCDC88A/PTPN2/MVB12B/CBL/KIF16B/EPS15L1/ERRFI1/PTK2B/DGKD/ZFYVE28/DAB2IP/CDH13/RHBDF2/NCF1/GAREM1/NRG2/RASSF2/ERBB4/MMP9/IFI6/SH3GL2/PLCE1/EGFR/NEURL1/ARAP1/AREG/PLAUR	51
GO:0030217	T cell differentiation	77/3268	253/18866	1.86423e-07	2.15181e-05	1.77738e-05	RORA/RUNX1/SOS1/STAT3/NFKBIZ/AP3B1/ZEB1/BCL2/ZBTB16/ABL1/EGR1/RUNX2/NFATC2/TMEM131L/PPP3CB/RC3H1/STAT5B/IRF1/PTPRC/MALT1/SH3RF1/ATG5/RELB/ZBTB1/GLI3/RC3H2/PTPN2/DOCK2/IL4R/CD83/CDK6/ITPKB/PREX1/RHOH/TOX/GPR183/MTOR/CHD7/CARD11/RUNX3/TCF7/GLI2/DROSHA/LEF1/RIPK2/IL15/SYK/PTPN22/SEMA4A/JAK3/PIK3CD/BCL11B/RASGRP1/IL18R1/VAV1/CAMK4/NCKAP1L/GPR89B/IL7/LY9/CD86/THEMIS/PKNOX1/CR1/MDK/ITK/CD4/LCK/SOX13/NR…	77
GO:0050770	regulation of axonogenesis	61/3268	186/18866	1.99084e-07	2.25617e-05	1.86358e-05	ZSWIM6/MACF1/PTK2/PAFAH1B1/SIPA1L1/BMPR2/MYCBP2/GSK3B/GOLGA4/RAB11A/ABL1/TRAK1/ADNP/RUFY3/CHN1/PSEN1/MAP2K1/DNM2/TIAM2/ROBO1/NIN/NRP1/DISC1/PLXNA2/ARHGAP35/CYFIP1/PTPRS/KIF13B/NDEL1/EFNA5/UST/TIAM1/ZSWIM4/CDKL5/DAB1/SLIT2/EPHA4/MARK2/ZSWIM5/SEMA4D/TRAK2/ULK2/SEMA4A/CDKL3/ROBO2/ZFYVE27/PLXNC1/ARHGAP4/SEMA4B/OMG/CHODL/MAP2/LRRC4C/PLXNA4/SEMA6B/FGF13/SHTN1/NRCAM/EPHB2/PTPRO/SEMA3A	61
GO:0042110	T cell activation	128/3268	483/18866	2.09825e-07	2.33542e-05	1.92904e-05	RORA/RUNX1/MARCHF7/SOS1/FYN/STAT3/DLG1/CCND3/NFKBIZ/CYRIB/AP3B1/ZEB1/BCL2/ZBTB16/ABL1/EGR1/MYH9/RUNX2/DOCK8/NFATC2/PSEN1/TMEM131L/PELI1/PPP3CB/PIK3R1/RC3H1/STAT5B/GRB2/CD44/IRF1/LYN/NCK2/PTPRC/MALT1/SH3RF1/PDE5A/MAP3K8/SMAD3/ATG5/RELB/ZBTB1/RIPOR2/GLI3/ICAM1/KIF13B/RC3H2/PTPN2/APBB1IP/DOCK2/CD55/NEDD4/IL4R/CD83/PAG1/CDK6/ITPKB/PREX1/YES1/LCP1/RHOH/TOX/GPR183/HES1/MTOR/CHD7/CORO1A/GLMN/CARD11/RUNX…	128
GO:0018205	peptidyl-lysine modification	111/3268	405/18866	2.18802e-07	2.39262e-05	1.97629e-05	SMYD3/AUTS2/NCOA1/KMT2C/ASH1L/KANSL1/KDM6A/NSMCE2/ARID4B/SENP6/CREBBP/SETD2/PIAS1/NUP98/KDM4C/KAT6A/NCOA3/SETD5/EPC1/MACROH2A1/SUPT3H/EHMT1/KAT6B/NSD1/HDAC4/EGR1/RLF/KANSL1L/JARID2/SENP5/PHF20/CAMKMT/EP300/ZZZ3/HDAC9/BAZ1A/RANBP2/TRRAP/TET2/TAF1/SENP7/RPS6KA5/KMT5B/YEATS2/GLYR1/EPC2/ATG5/NUP214/KAT2B/NUP160/GTF2B/PER1/NUP153/NUP42/NUP58/ASH2L/EP400/GNL3L/SAE1/NUP107/NUP88/HMG20A/POM121/SENP2/EYA1…	111
GO:0018209	peptidyl-serine modification	95/3268	333/18866	2.24895e-07	2.41684e-05	1.9963e-05	AKT3/SMYD3/BRAF/CAMK1D/TNKS/PDE4D/CSNK1A1/CAMK2D/MARK3/SRPK2/PRKCE/WNK1/DYRK1A/ROCK1/GSK3B/MAPK8/BCL2/PRKD1/PRKCH/NSD1/PRKCA/HIPK3/RPS6KA3/ATM/HIPK2/ATP2B4/ROCK2/PKN2/NLK/RAF1/ATR/MAPKAP1/DMD/CAB39/RIPK1/TLK2/SGK1/STK39/PLCL1/MAST4/STK4/CD44/NCK2/STK38/TAF1/RPTOR/MAPK1/PLCL2/MAPK14/RPS6KA5/PRKX/ERN1/TBK1/VRK2/PRKD2/PDK3/DCLK2/MORC3/EIF2AK3/PRKCB/GALNT2/TTBK2/LATS1/DOCK7/BCAR3/MAST2/HCLS1/C8orf44-…	95
GO:1900006	positive regulation of dendrite development	32/3268	75/18866	2.41739e-07	2.55383e-05	2.10945e-05	CUX1/KALRN/PAFAH1B1/CPEB3/PSEN1/IL1RAPL1/ZMYND8/ITSN1/PTPRD/OPA1/CYFIP1/TIAM1/CDKL5/MTOR/EEF2K/EPHA4/NLGN1/DAB2IP/FBXW8/CRTC1/PARP6/CDKL3/LPAR1/DLG5/ANKRD27/FBXO31/EZH2/SHANK2/SHANK3/NEURL1/VAMP7/IL2	32
GO:0021537	telencephalon development	78/3268	259/18866	2.51272e-07	2.6103e-05	2.15609e-05	ZSWIM6/EXT1/NCOA1/HERC1/NF1/TENT2/NUMB/PAFAH1B1/GSK3B/TRAPPC9/SYNE2/TACC1/ATP2B4/PSEN1/MCPH1/PLCB1/ROBO1/SRGAP2/PHACTR1/BMERB1/SECISBP2/NIN/DISC1/PTPRS/GLI3/NDEL1/SKI/AGTPBP1/DCLK2/CXCR4/CDK6/KDM2B/NR4A3/DAB1/SLIT2/EIF2B3/RARB/NDE1/ARL13B/LRP6/HES1/TMEM108/CHD7/SLC8A1/LAMB1/DAB2IP/FAT4/NF2/LEF1/KDM1A/LPAR1/NRG3/BCL11B/ROBO2/PHLPP2/H2AX/SZT2/CEP120/WDR47/FUT10/TACC2/EZH2/PAX5/ERBB4/CNTNAP2/SHANK3/…	78
GO:0046580	negative regulation of Ras protein signal transduction	25/3268	52/18866	3.14745e-07	3.21608e-05	2.65646e-05	DLC1/NF1/RAPGEF1/ARHGAP24/RASA2/CUL3/RASA1/MAPKAP1/ABL2/ARHGAP42/ARHGAP35/RIPOR2/RASA3/KANK1/SCAI/HEG1/DAB2IP/SPRY3/ARHGAP44/TGFB2/RASAL3/RASA4B/KCTD13/CCDC125/EPHB2	25
GO:1902115	regulation of organelle assembly	62/3268	194/18866	4.42464e-07	4.44819e-05	3.67418e-05	SEPTIN7/AKAP13/ASAP1/PAN3/SEPTIN9/NUPR1/SENP6/MAP4/PIP4K2A/SYNE2/ATXN2/SCFD1/SDCCAG8/RAB3GAP1/DNM2/CROCC/MTMR3/EZR/PTPRD/CNOT6L/RAB3GAP2/CCDC88A/HTT/ARHGAP35/ATG5/PTPRS/STX18/ALMS1/KAT2B/RCC1/PIKFYVE/CDKL5/MARK4/IFT88/CDK5RAP2/TRAPPC12/MTM1/TBC1D7/LCP1/MAK/BRCA1/RNF4/LRSAM1/NRXN1/TAPT1/TRIM37/TBC1D14/C9orf72/NPRL3/CDKL1/TBC1D12/TCHP/IFT140/CEP120/TMEM39A/PATL2/ENTR1/DYNLT2B/HCK/IL1RAP/EVI5L/CSF2	62
GO:0018210	peptidyl-threonine modification	45/3268	126/18866	5.39663e-07	5.33759e-05	4.40882e-05	PARD3/TNKS/CAMK2D/WNK1/DYRK1A/ROCK1/GSK3B/MAPK8/BCL2/CDC42BPA/PRKD1/UBE2K/PRKCA/HIPK3/HIPK2/ROCK2/MAP2K1/NLK/CAB39/SPRED1/STK39/TAF1/RPTOR/MAPK1/PRKAG2/GALNTL6/TBK1/SPRED2/PRKD2/PRKCB/GALNT2/CDC42BPB/PKN1/OXSR1/MTOR/LMTK2/DCAF1/MARK2/RIPK2/EOGT/ACVR1B/TRPC6/CALM2/AXIN1/DYRK3	45
GO:0035335	peptidyl-tyrosine dephosphorylation	39/3268	103/18866	5.4806e-07	5.33759e-05	4.40882e-05	SSH2/PTPRM/PTPRG/PTPRK/PTPRJ/MTMR3/PTPN12/CDC14A/RNGTT/PTPN4/DUSP16/CDC14B/PTPRC/PTPRD/PTPRS/PTPN1/PTPRE/PTPN2/EYA2/MTMR2/PTPN9/PTPN13/EYA3/PTPN14/SSH1/MTM1/EYA1/MTMR1/PTPN22/PTPN6/UBASH3B/PALD1/PTPN21/EYA4/MTMR8/PTPDC1/PTP4A1/DUSP10/PTPRO	39
GO:0048017	inositol lipid-mediated signaling	62/3268	196/18866	6.58331e-07	6.31288e-05	5.2144e-05	PTK2/NF1/FYN/IGF1R/PIP4K2A/PPP2R5C/GAB2/PI4KA/PLCB1/PIK3R1/EZR/PPP1R16B/PIK3C2A/PLCL1/GAB1/LYN/MAPK1/PLCL2/JAK2/MYO16/DIPK2A/PIP5K1A/PPARD/NEDD4/PIK3CB/PTPN13/PLD1/CBL/PLCB4/PIK3C3/FBXL2/PREX2/ROR2/HCLS1/PDGFD/KBTBD2/SIRT1/PIK3R5/INPP5F/DAB2IP/PITPNM2/SEMA4D/PIK3C2B/ROR1/PIK3CD/PDGFC/PTPN6/NCF1/RASGRP1/PIP5K1B/PIK3AP1/TGFB2/PIK3CG/PLCH1/ERBB4/PLCE1/ADAP2/EGFR/PRR5L/ANGPT1/CSF1R/NLRC3	62
GO:0010508	positive regulation of autophagy	46/3268	131/18866	7.07741e-07	6.68386e-05	5.52083e-05	ATP5IF1/PRKN/ATG7/UVRAG/FOXO3/VPS13D/ROCK1/AMBRA1/PIP4K2A/GSK3B/WAC/SMURF1/FOXO1/PRKD1/RAB3GAP1/CLEC16A/HUWE1/PIK3C2A/SPTLC1/STING1/SESN1/RAB3GAP2/HTT/ATG5/TBK1/SPTLC2/PIK3CB/NOD1/TPCN1/LRSAM1/SIRT1/C9orf72/TRIM5/RIPK2/DHRSX/ULK2/DAPK1/TRIM14/SESN2/MID2/GBA/SH3BP4/TFEB/EPM2A/TICAM1/FYCO1	46
GO:0042407	cristae formation	19/3268	35/18866	7.67851e-07	7.10495e-05	5.86865e-05	ATP5F1E/ATP5MC2/ATP5MG/ATP5ME/ATP5PF/ATP5F1D/ATP5MF/ATP5MC3/ATP5F1B/ATP5PO/ATP5F1C/ATP5F1A/ATP5PD/ATP5PB/MICOS13/CHCHD3/ATP5MC1/DMAC2L/DNAJC11	19
GO:0006754	ATP biosynthetic process	25/3268	54/18866	7.75127e-07	7.10495e-05	5.86865e-05	ATP5F1E/ATP5MC2/ATP5MG/ATP5ME/ATP5PF/ATP5F1D/ATP5MF/ATP5MC3/ATP5F1B/ATP5PO/ATP5F1C/ALDOA/ATP5F1A/ATP5PD/ATP5PB/STAT3/SLC25A12/ATP5MC1/SLC25A13/PRKAG2/PID1/ANTKMT/DMAC2L/VPS9D1/ATPSCKMT	25
GO:0051052	regulation of DNA metabolic process	100/3268	365/18866	8.74268e-07	7.89755e-05	6.52333e-05	SPIDR/BABAM2/GTF2I/TNKS/SMCHD1/H1-10/SETD2/SMG6/UBR5/BMPR2/ARID2/XRN1/WDR70/TRIP12/USP9X/RLF/NEK7/FAM168A/ATM/HMBOX1/SHLD2/ATR/H1-0/ERCC1/MAPK1/PTPRC/PPP1R10/KMT5B/YLPM1/CUL4A/PARN/MSH3/PARP4/SPIRE1/UIMC1/KPNA1/PRKD2/EYA2/WRN/MAP3K4/TENT4B/RNF169/ZNF91/NIBAN2/EYA3/THOC1/ZRANB3/NVL/FBH1/GNL3L/CYREN/SMARCAD1/TOX/PPARG/EYA1/BRCA1/PTK2B/PARG/SHLD1/POLG2/NSD2/DACH1/SIRT1/H1-2/RAD52/MSH2/NAF1/ERCC8/MMS…	100
GO:0036092	phosphatidylinositol-3-phosphate biosynthetic process	11/3268	14/18866	9.02385e-07	8.03509e-05	6.63694e-05	INPP4B/ATM/PIK3C2A/INPP4A/PIK3CB/PIKFYVE/PIK3C3/PIK3C2B/PIK3CD/FIG4/PIK3CG	11
GO:0006650	glycerophospholipid metabolic process	95/3268	343/18866	9.67785e-07	8.49607e-05	7.0177e-05	PYURF/PAFAH1B1/PLAAT4/PIP4K2A/PLAAT3/INPP4B/SOCS3/ATM/PI4KA/PLCB1/SERINC5/INPP5D/MTMR3/PIK3R1/PLCG2/PIK3C2A/OSBPL10/GPCPD1/DGKH/PIGL/FAR1/CHKA/EFR3A/PIP5K1A/INPP4A/LPGAT1/MTMR2/ABHD3/PIK3CB/AGPAT4/IP6K1/RUFY1/AGPAT3/PIKFYVE/PTPN13/PLD1/LCLAT1/INPP5B/PIK3C3/OSBPL5/PLEKHA2/DDHD1/ITPKB/PLA2G6/TTC7B/PI4K2B/MTM1/FAM126A/TTC7A/PIGN/INPP5A/CHPT1/DGKD/PLA2G4C/BPNT2/TAMM41/SELENOI/PIK3R5/INPP5F/ABHD5/PITP…	95
GO:0018107	peptidyl-threonine phosphorylation	42/3268	117/18866	1.08903e-06	9.42768e-05	7.78721e-05	PARD3/TNKS/CAMK2D/WNK1/DYRK1A/ROCK1/GSK3B/MAPK8/BCL2/CDC42BPA/PRKD1/UBE2K/PRKCA/HIPK3/HIPK2/ROCK2/MAP2K1/NLK/CAB39/SPRED1/STK39/TAF1/RPTOR/MAPK1/PRKAG2/TBK1/SPRED2/PRKD2/PRKCB/CDC42BPB/PKN1/OXSR1/MTOR/LMTK2/DCAF1/MARK2/RIPK2/ACVR1B/TRPC6/CALM2/AXIN1/DYRK3	42
GO:0031331	positive regulation of cellular catabolic process	105/3268	390/18866	1.15261e-06	9.84137e-05	8.12892e-05	ZBTB20/ATP5IF1/ARIH1/FAF1/COP1/PTK2/PRKN/FTO/ATG7/NUPR1/UVRAG/FOXO3/CSNK1A1/ITCH/PIAS1/ZFP36/VPS13D/ROCK1/PUM1/AMBRA1/PIP4K2A/GSK3B/ZC3HAV1/SH3D19/WAC/SMURF1/FOXO1/SNX9/FBXW7/PRKD1/ANKIB1/CPEB3/TNRC6A/ATM/TNRC6C/RAB3GAP1/ROCK2/PSEN1/RNF19A/GIGYF2/NRDC/EZR/RC3H1/CLEC16A/HUWE1/PIK3C2A/SPTLC1/STING1/TAF1/DISC1/SESN1/CNOT6L/RAB3GAP2/HTT/PFKFB3/TNFAIP3/ATG5/PTPN1/TBK1/YTHDF3/SPTLC2/PIK3CB/METTL16/ZER1…	105
GO:0071902	positive regulation of protein serine/threonine kinase activity	95/3268	345/18866	1.27839e-06	0.000107679	8.89419e-05	AKAP13/BRAF/STK3/RAPGEF1/RAPGEF2/CCND3/MAP4K3/CCNY/MAP2K5/TAOK3/TAOK1/TNIK/ATP2B4/GHR/MAP3K2/PSEN1/MAP2K1/SASH1/MAP3K5/RAF1/MNAT1/ROBO1/MAP4K5/CAB39/TAB2/RIPK1/STK39/STK4/MAP2K4/PKD2/RPTOR/MAPK1/PTPRC/MAPK14/JAK2/PDE5A/MAP3K8/PTPN1/MAP3K3/MAPK8IP3/DIPK2A/ERN1/MAP3K1/TIAM1/MAP3K4/FRS2/CXCR4/PIK3CB/MAPK10/KARS1/MAGED1/MAP2K6/ROR2/PKN1/PDGFD/CCNYL1/MAP3K14/NOD1/PTK2B/CCNT1/ARRB1/EPHA4/KSR1/SIRT1/PIK…	95
GO:0030900	forebrain development	105/3268	391/18866	1.31151e-06	0.000108995	9.00293e-05	ZSWIM6/EXT1/NCOA1/DLC1/PRKG1/HERC1/NF1/TENT2/RAPGEF2/FYN/SETD2/NUMB/PAFAH1B1/GSK3B/TRAPPC9/SYNE2/TACC1/MYO1D/ATP2B4/RAB3GAP1/NR4A2/PSEN1/MCPH1/OPHN1/PLCB1/ROBO1/SRGAP2/PHACTR1/SATB2/BMERB1/CREB1/SECISBP2/ARID1A/NIN/NRP1/DISC1/DYNC2H1/BMPR1A/ARHGAP35/PTPRS/GLI3/NDEL1/SKI/AGTPBP1/DCLK2/FRS2/CXCR4/CDK6/DOCK7/KDM2B/NR4A3/DAB1/SLIT2/EIF2B3/RARB/TTC21B/NDE1/ARL13B/AKNA/LRP6/TOX/HES1/TMEM108/CHD7/SLC8A1…	105
GO:0030168	platelet activation	52/3268	158/18866	1.36068e-06	0.000111594	9.21757e-05	PRKG1/GNB1/ITPR2/FYN/PRKCE/GNAQ/PRKCH/PRKCA/ITPR1/MYH9/RAF1/PIK3R1/PLCG2/VCL/GNG2/LYN/DGKH/MAPK1/MERTK/GNA14/GNA13/GNA12/PIK3CB/PRKCB/VAV3/SH2B3/DGKI/DGKD/ARRB1/STXBP1/PIK3R5/LCP2/VAV2/SYK/PTPN6/UBASH3B/DGKG/VAV1/TRPC6/SAA1/PIK3CG/PRKCQ/BLK/DGKB/ABAT/ITPR3/TXK/LCK/TEC/FCER1G/PLEK/DGKA	52
GO:0010810	regulation of cell-substrate adhesion	66/3268	217/18866	1.3937e-06	0.000112684	9.30764e-05	BCAS3/UTRN/MACF1/DLC1/PTK2/PEAK1/CLASP2/NF1/CLASP1/MAP4K4/CASK/PRKCE/CCN1/ROCK1/GSK3B/BCL2/DOCK1/WDPCP/ABL1/NEDD9/RASA1/HSD17B12/ROCK2/RSU1/DNM2/PTPRJ/PIK3R1/VCL/ARHGEF7/STK4/NRP1/DISC1/JAK2/RREB1/SMAD3/NID1/EFNA5/PIK3CB/TBCD/CDK6/PLEKHA2/KANK1/PREX1/MINK1/ARHGAP6/CARMIL1/PTK2B/PHLDB2/SKAP1/CDH13/EPHA3/NF2/EPB41L5/GCNT2/SLC9A1/GFUS/FMN1/RAC2/ACER2/MDK/LDB1/UNC13D/SERPINE1/SPOCK2/SMOC2/PTPRO	66
GO:0006661	phosphatidylinositol biosynthetic process	42/3268	118/18866	1.41013e-06	0.000112684	9.30764e-05	PYURF/PIP4K2A/INPP4B/ATM/PI4KA/INPP5D/MTMR3/PIK3R1/PLCG2/PIK3C2A/PIGL/PIP5K1A/INPP4A/MTMR2/PIK3CB/RUFY1/PIKFYVE/PTPN13/PIK3C3/PLEKHA2/PI4K2B/MTM1/PIGN/PIK3R5/INPP5F/PITPNM2/PIGU/SLC27A1/PIK3C2B/MTMR1/PIK3CD/PIK3R4/SYNJ1/PIP5K1B/VAC14/FIG4/PGAP1/PIGB/PIK3CG/MTMR8/SYNJ2/PLEKHA8	42
GO:0009150	purine ribonucleotide metabolic process	107/3268	401/18866	1.44467e-06	0.000113738	9.39471e-05	ATP5F1E/ATP5MC2/ATP5MG/ATP5ME/ZBTB20/ATP5PF/RORA/ATP5F1D/ATP5MF/ATP5MC3/ATP5F1B/DLG2/ATP5PO/ATP5F1C/ADK/ALDOA/ATP5F1A/ATP5PD/PDE8A/PDE4B/NUPR1/PDE4D/ATP5PB/STAT3/CASK/DLG1/NUP98/NT5C2/NCOR1/SLC25A12/ATP5MC1/TPST1/HDAC4/ELOVL5/HSD17B12/PSEN1/SLC25A13/PDE7A/EP300/ACBD6/FOXK2/RANBP2/ADSS2/PDE7B/AASS/ACACA/PDE5A/OPA1/PFKFB3/PRKAG2/ADCY9/PDE10A/FAR1/NUP214/PANK2/NUP160/CBR4/OGDH/PDK3/HK1/MAGI3/NUP153/…	107
GO:0016049	cell growth	126/3268	490/18866	1.45982e-06	0.000113738	9.39471e-05	H3-3B/H3-3A/AKAP13/AUTS2/MACF1/PRKN/APBB2/CAMK2D/ITCH/PAFAH1B1/ITSN2/BMPR2/RB1/GSK3B/SMURF1/BCL2/USP47/MAP2K5/GOLGA4/RAB11A/PDLIM5/SPG11/ABL1/USP9X/SMARCA2/CRLF3/ADNP/RPS6KA3/ADAM10/RUFY3/KIAA1109/RAPH1/DNM2/PPP3CB/PTPRJ/VCL/SGK1/SLIT3/INO80/NIN/MAP2K4/RPTOR/NRP1/DISC1/ADIPOR2/SMAD3/CYFIP1/PTPRS/ARHGEF11/NDEL1/EFNA5/TIAM1/CXCR4/PPARD/SYT1/NEDD4L/SMARCA4/CDKL5/KDM2B/ITGA4/SLIT2/C8orf44-SGK3/EPB41L…	126
GO:0048015	phosphatidylinositol-mediated signaling	60/3268	192/18866	1.55196e-06	0.000119424	9.86438e-05	PTK2/NF1/FYN/IGF1R/PIP4K2A/PPP2R5C/GAB2/PI4KA/PLCB1/PIK3R1/EZR/PPP1R16B/PIK3C2A/PLCL1/GAB1/LYN/MAPK1/PLCL2/JAK2/MYO16/DIPK2A/PIP5K1A/PPARD/NEDD4/PIK3CB/PTPN13/CBL/PLCB4/PIK3C3/FBXL2/PREX2/ROR2/HCLS1/PDGFD/KBTBD2/SIRT1/PIK3R5/INPP5F/DAB2IP/PITPNM2/SEMA4D/PIK3C2B/ROR1/PIK3CD/PDGFC/PTPN6/NCF1/RASGRP1/PIP5K1B/PIK3AP1/TGFB2/PIK3CG/PLCH1/ERBB4/PLCE1/EGFR/PRR5L/ANGPT1/CSF1R/NLRC3	60
GO:1990138	neuron projection extension	55/3268	172/18866	1.89213e-06	0.000143825	0.000118799	AUTS2/MACF1/PRKN/PAFAH1B1/ITSN2/BMPR2/GSK3B/SMURF1/GOLGA4/RAB11A/SPG11/ABL1/USP9X/ADNP/RUFY3/RAPH1/DNM2/PPP3CB/VCL/SLIT3/NRP1/DISC1/CYFIP1/PTPRS/NDEL1/TIAM1/CXCR4/SYT1/NEDD4L/CDKL5/ITGA4/SLIT2/TMEM108/ALCAM/C9orf72/PLAA/SEMA4D/ULK2/SEMA4A/BCL11A/CDKL3/CYFIP2/ZFYVE27/ARHGAP4/SEMA4B/SYT2/SH3GL2/CPNE5/MAP2/PLXNA4/SEMA6B/SHTN1/RNF157/NRCAM/SEMA3A	55
GO:0038093	Fc receptor signaling pathway	71/3268	241/18866	2.07472e-06	0.000155804	0.000128693	PTK2/ELMO1/SOS1/IGKC/WIPF1/RAPGEF1/FER/FYN/PRKCE/NFATC3/MAPK8/DOCK1/RAP1A/ABL1/PSMA2/NFKB1/GAB2/NFATC2/ABI1/PPP3CB/PTPRJ/FBXW11/CUL1/PIK3R1/PLCG2/TAB2/GRB2/PSME4/BTRC/IGHG4/MAP2K4/LYN/IGLC2/MAPK1/PTPRC/MALT1/CYFIP1/APPL2/MAP3K1/IGLC3/PIK3CB/MAPK10/VAV3/MYO10/NR4A3/PLA2G6/YES1/IKBKB/IGHG1/PSMD5/IGHG3/NFATC1/CARD11/LCP2/VAV2/SYK/CYFIP2/VAV1/LAT2/CD247/NCKAP1L/PRKCQ/WAS/ITK/TAB3/HCK/TEC/GRAP2/TRAF6/…	71
GO:0051656	establishment of organelle localization	113/3268	432/18866	2.1053e-06	0.000156218	0.000129035	EXOC4/PICALM/PTK2/PRKN/PPP6R3/CLASP2/PARD3/PARD3B/FER/CLASP1/MAP4/DLG1/MYO1E/PAFAH1B1/PIBF1/TRAPPC9/SEC31A/AP3B1/CUL3/SYNE2/KIF13A/TANC2/GBF1/RAB11A/SCFD1/BICD1/MYO1D/SPG11/KIF1B/TRAK1/MYH9/GAB2/SEC24B/ATM/PSEN1/MCPH1/DNM2/CROCC/FBXW11/EZR/MYO5A/STX5/LYN/USO1/ANKRD28/DNM3/OPA1/HTT/SPIRE1/NDEL1/NMD3/ARHGAP21/TRAPPC10/PDCD6/PEX14/IL4R/RHOT1/SEC24D/DOCK7/BORCS5/CBL/ITGA4/DYNC1I1/NR4A3/CDK5RAP2/TRAPP…	113
GO:0007266	Rho protein signal transduction	47/3268	140/18866	2.30965e-06	0.000169365	0.000139895	AKAP13/DLC1/STARD13/KALRN/RASGRF2/ROCK1/CDC42SE2/CUL3/ABL1/PHACTR4/MYO9B/ROCK2/ARHGEF12/OPHN1/RAF1/ROBO1/ARHGEF18/NRP1/ABL2/ARHGAP42/ARHGAP35/ARHGEF3/ARHGEF11/RIPOR2/GNA13/GNA12/PRAG1/KANK1/BCR/SCAI/ARHGAP6/RHOJ/HEG1/ABCA1/ARRB1/ARHGEF28/CDH13/LPAR1/ARHGAP4/P2RY10/WAS/KCTD13/PECAM1/CCDC125/SHTN1/GPR65/PLEKHG5	47
GO:1902903	regulation of supramolecular fiber organization	100/3268	373/18866	2.51528e-06	0.000182299	0.000150578	FCHSD2/AKAP13/DLC1/PRKN/SSH2/CLASP2/CCN2/FER/NAV3/CLASP1/DLG1/ARFGEF1/PRKCE/DYRK1A/RB1/ROCK1/CYRIB/SNX9/TAOK1/ABL1/RASA1/ROCK2/PSEN1/PIK3R1/BMERB1/GRB2/SH3PXD2B/ARHGEF18/CLIP1/NIN/KIRREL1/NCK2/CAMSAP2/SVIL/NRP1/CCDC88A/APC/SMAD3/ARHGAP35/CYFIP1/SPIRE1/PPFIA1/ALMS1/ICAM1/CYRIA/SWAP70/ATXN7/TTBK2/TBCD/LATS1/TOGARAM1/SSH1/KANK1/HCLS1/SLIT2/CDK5RAP2/FHOD3/PREX1/PXN/IQGAP2/ARHGAP6/JMY/PLEKHG2/CARMIL1/…	100
GO:0010770	positive regulation of cell morphogenesis involved in differentiation	51/3268	157/18866	2.63838e-06	0.000189023	0.000156132	MACF1/CUX1/KALRN/PAFAH1B1/BMPR2/DOCK1/GOLGA4/RAB11A/ABL1/TRAK1/NEDD9/ADNP/RUFY3/MAP2K1/DNM2/TIAM2/ROBO1/IL1RAPL1/ARHGEF7/NIN/NRP1/PTPRD/DISC1/OPA1/PLXNA2/RREB1/CYFIP1/NDEL1/EFNA5/TIAM1/CDKL5/SLIT2/PREX1/CARMIL1/EEF2K/EPHA4/FBXW8/SEMA4D/PARP6/CDKL3/ANKRD27/ROBO2/ZFYVE27/PLXNC1/FBXO31/CHODL/MDK/UNC13D/PLXNA4/SHTN1/VAMP7	51
GO:0046854	phosphatidylinositol phosphorylation	25/3268	57/18866	2.6722e-06	0.000189271	0.000156337	PIP4K2A/SOCS3/PI4KA/PIK3R1/PIK3C2A/EFR3A/PIP5K1A/PIK3CB/IP6K1/PIKFYVE/PIK3C3/ITPKB/TTC7B/PI4K2B/FAM126A/TTC7A/BPNT2/IPMK/ITPKC/PIK3C2B/PIK3CD/PIP5K1B/PIK3CG/SOCS7/EFR3B	25
GO:0048872	homeostasis of number of cells	74/3268	256/18866	2.77352e-06	0.00019424	0.000160441	ATP5IF1/PDE4B/FOXO3/SOS1/STAT3/RBFOX2/ZFP36/RB1/BCL2/ASXL1/DOCK10/ABL1/RPS17/HIPK2/VPS54/GIGYF2/PPP3CB/INPP5D/RC3H1/STAT5B/LYN/MAPK14/JAK2/MERTK/PTBP3/TNFAIP3/EPAS1/RC3H2/PTPN2/PIK3CB/CDK6/TGFBR3/FANCC/ACVR2A/JAM3/SH2B3/ITPKB/HCLS1/BCR/PKN1/IKZF1/DOCK11/GPR183/CORO1A/WDR48/CARD11/SOX6/LPCAT3/CDIN1/BRD1/JAK3/PIK3CD/MFHAS1/L3MBTL3/SENP1/ACVR1B/RASSF2/LGR4/NCKAP1L/IL7/EZH2/CCN3/PRDX1/PKNOX1/POLB/LDB…	74
GO:0009259	ribonucleotide metabolic process	109/3268	416/18866	2.91166e-06	0.000201649	0.000166561	ATP5F1E/ATP5MC2/ATP5MG/ATP5ME/ZBTB20/ATP5PF/RORA/ATP5F1D/ATP5MF/ATP5MC3/ATP5F1B/DLG2/ATP5PO/ATP5F1C/ADK/ALDOA/ATP5F1A/ATP5PD/PDE8A/PDE4B/NUPR1/PDE4D/ATP5PB/STAT3/CASK/DLG1/NUP98/NT5C2/NCOR1/SLC25A12/ATP5MC1/TPST1/HDAC4/ELOVL5/HSD17B12/PSEN1/SLC25A13/PDE7A/EP300/ACBD6/FOXK2/RANBP2/ADSS2/PDE7B/AASS/ACACA/PDE5A/OPA1/PFKFB3/PRKAG2/ADCY9/PDE10A/FAR1/NUP214/PANK2/NUP160/CBR4/OGDH/PDK3/HK1/MAGI3/NUP153/…	109
GO:0001952	regulation of cell-matrix adhesion	43/3268	125/18866	2.98789e-06	0.000204654	0.000169043	BCAS3/UTRN/MACF1/DLC1/PTK2/PEAK1/CLASP2/NF1/CLASP1/MAP4K4/CASK/ROCK1/GSK3B/BCL2/WDPCP/ABL1/RASA1/ROCK2/PTPRJ/PIK3R1/VCL/NRP1/DISC1/SMAD3/EFNA5/PIK3CB/CDK6/PLEKHA2/MINK1/ARHGAP6/PTK2B/PHLDB2/SKAP1/CDH13/EPHA3/NF2/EPB41L5/SLC9A1/GFUS/FMN1/ACER2/LDB1/SERPINE1	43
GO:0042058	regulation of epidermal growth factor receptor signaling pathway	34/3268	90/18866	3.03447e-06	0.000205585	0.000169812	CBLB/HIP1/SOS1/FER/EPS15/FBXW7/SH3KBP1/PSEN1/RNF115/PTPRJ/PTPN12/GRB2/ARHGEF7/NCK2/CCDC88A/PTPN2/MVB12B/CBL/EPS15L1/ERRFI1/DGKD/ZFYVE28/DAB2IP/CDH13/RHBDF2/NCF1/MMP9/IFI6/SH3GL2/EGFR/NEURL1/ARAP1/AREG/PLAUR	34
GO:0120032	regulation of plasma membrane bounded cell projection assembly	57/3268	183/18866	3.13808e-06	0.000210319	0.000173722	SEPTIN7/BCAS3/AUTS2/SEPTIN9/FER/MAP4/ARHGAP24/SYNE2/WDPCP/HDAC4/SDCCAG8/DNM2/ATP8B1/CROCC/PPP1R16B/ZMYND8/NRP1/DNM3/CCDC88A/HTT/APC/ARHGAP35/CYFIP1/ATG5/RIPOR2/ICAM1/NDEL1/RHOQ/PLD1/CDKL5/MARK4/MYO10/IFT88/KANK1/SLIT2/DOCK11/TBC1D7/MAK/MTOR/TAPT1/NLGN1/CDKL1/TCHP/IFT140/CEP120/RAC2/PLEKHM1/ARHGAP44/ABITRAM/ENTR1/DYNLT2B/WAS/PLCE1/STAP1/NEURL1/ARAP1/EVI5L	57
GO:0009205	purine ribonucleoside triphosphate metabolic process	31/3268	79/18866	3.23619e-06	0.000214587	0.000177248	ATP5F1E/ATP5MC2/ATP5MG/ATP5ME/ATP5PF/ATP5F1D/ATP5MF/ATP5MC3/ATP5F1B/ATP5PO/ATP5F1C/ALDOA/ATP5F1A/ATP5PD/ATP5PB/STAT3/SLC25A12/ATP5MC1/SLC25A13/OPA1/PRKAG2/RHOQ/PID1/ANTKMT/DMAC2L/GTPBP1/VPS9D1/EFL1/ATPSCKMT/AMPD3/NME9	31
GO:0007411	axon guidance	80/3268	284/18866	3.35944e-06	0.000220414	0.000182061	ZSWIM6/EXT1/PTK2/TRIO/APBB2/SOS1/PTPRM/FYN/BMPR2/MYCBP2/SH3KBP1/PRKCA/GAB2/CNTN4/CHN1/NRXN3/OPHN1/ROBO1/PIK3R1/EZR/RANBP9/GRB2/SLIT3/PALLD/GAB1/KLF7/NRP1/MAPK1/RPS6KA5/PLXNA2/ARHGAP35/CYFIP1/UNC5C/GLI3/EFNA5/FRS2/CXCR4/PIK3CB/NIBAN2/ZSWIM4/NR4A3/DAB1/SLIT2/GRB10/NEO1/RHOH/BMPR1B/LAMA3/NRXN1/EPHA4/ALCAM/ZSWIM5/GLI2/DOK6/SEMA4D/EPHA3/EMB/LAMA2/SEMA4A/PIK3CD/BCL11B/ROBO2/PLXNC1/SEMA4B/CRPPA/RAC2/DSC…	80
GO:0060996	dendritic spine development	37/3268	102/18866	3.50269e-06	0.000227145	0.00018762	ARID1B/ASAP1/KALRN/PAFAH1B1/SIPA1L1/DOCK10/TANC2/PDLIM5/CPEB3/ADAM10/PSEN1/SRGAP2/ZMYND8/NCK2/ITSN1/DISC1/IQSEC1/DNM3/OPA1/PTPRS/TIAM1/SDK1/CDKL5/CTNND2/MTOR/EEF2K/EPHA4/NLGN1/LPAR1/DLG5/ARHGAP44/SHANK2/PPFIA2/SHANK3/NEURL1/IL2/EPHB2	37
GO:0048041	focal adhesion assembly	32/3268	83/18866	3.5349e-06	0.000227145	0.00018762	BCAS3/MACF1/DLC1/PTK2/PEAK1/CLASP2/CLASP1/MAP4K4/ROCK1/BCL2/WDPCP/ABL1/ROCK2/PTPRK/PTPRJ/VCL/ARHGEF7/NRP1/SMAD3/PIP5K1A/EFNA5/SORBS1/BCR/ARHGAP6/PTK2B/PHLDB2/EPHA3/WHAMM/EPB41L5/SLC9A1/FMN1/LDB1	32
GO:0046330	positive regulation of JNK cascade	46/3268	138/18866	3.6655e-06	0.000233133	0.000192567	STK3/CCN2/TAOK3/TAOK1/TNIK/HIPK2/SH3RF3/MAP3K2/SASH1/MAP3K5/PLCB1/TRAF3/MAP4K5/RIPK1/MAP2K4/SH3RF1/PTPN1/MAPK8IP3/ERN1/TIAM1/MAP3K4/ROR2/MINK1/PKN1/NOD1/PTK2B/EPHA4/DAB2IP/TNFRSF19/ANKRD6/RIPK2/SYK/MLKL/NCF1/RASGRP1/MFHAS1/RASSF2/TIRAP/TRAF6/TRAF1/AXIN1/CD27/MAP4K1/TRPV4/FGD2/SEMA3A	46
GO:0009144	purine nucleoside triphosphate metabolic process	33/3268	87/18866	3.80527e-06	0.000237182	0.000195911	ATP5F1E/ATP5MC2/ATP5MG/ATP5ME/ATP5PF/ATP5F1D/ATP5MF/ATP5MC3/ATP5F1B/ATP5PO/ATP5F1C/ADK/ALDOA/ATP5F1A/ATP5PD/ATP5PB/STAT3/SLC25A12/ATP5MC1/SLC25A13/SAMHD1/OPA1/PRKAG2/RHOQ/PID1/ANTKMT/DMAC2L/GTPBP1/VPS9D1/EFL1/ATPSCKMT/AMPD3/NME9	33
GO:0097581	lamellipodium organization	33/3268	87/18866	3.80527e-06	0.000237182	0.000195911	AUTS2/FER/HDAC4/ABLIM1/ABI1/DNM2/SRGAP2/VCL/ARHGEF7/CD44/NCK2/GOLPH3/CCDC88A/RREB1/CYFIP1/SNX1/PARVB/VAV3/KANK1/SLIT2/ARHGEF6/CARMIL1/MTOR/CDH13/MTSS2/WHAMM/VAV2/ABLIM3/RAC2/ABLIM2/WAS/PLCE1/PTPRO	33
GO:0097485	neuron projection guidance	80/3268	285/18866	3.88889e-06	0.000239995	0.000198234	ZSWIM6/EXT1/PTK2/TRIO/APBB2/SOS1/PTPRM/FYN/BMPR2/MYCBP2/SH3KBP1/PRKCA/GAB2/CNTN4/CHN1/NRXN3/OPHN1/ROBO1/PIK3R1/EZR/RANBP9/GRB2/SLIT3/PALLD/GAB1/KLF7/NRP1/MAPK1/RPS6KA5/PLXNA2/ARHGAP35/CYFIP1/UNC5C/GLI3/EFNA5/FRS2/CXCR4/PIK3CB/NIBAN2/ZSWIM4/NR4A3/DAB1/SLIT2/GRB10/NEO1/RHOH/BMPR1B/LAMA3/NRXN1/EPHA4/ALCAM/ZSWIM5/GLI2/DOK6/SEMA4D/EPHA3/EMB/LAMA2/SEMA4A/PIK3CD/BCL11B/ROBO2/PLXNC1/SEMA4B/CRPPA/RAC2/DSC…	80
GO:1990778	protein localization to cell periphery	92/3268	340/18866	4.1369e-06	0.000252797	0.000208809	PICALM/MACF1/DLG2/GPHN/CLASP2/PACS1/RAPGEF2/DLG1/NUMB/PRKCE/ROCK1/SMURF1/ASB3/CACNB2/KIF13A/GOLGA4/ANK3/PRKCH/SLMAP/RAB11A/STX8/RAP1A/DENND4C/KIF1B/ATP1B3/TNIK/ADAM10/ATP2B4/EPB41L2/RABEP1/ROCK2/PIK3R1/EZR/MYO5A/EPB41/CLIP1/GOLPH3/CCDC88A/RAB8B/CNST/EFR3A/PPFIA1/PIP5K1A/FCHO2/MAPK10/RHOQ/C2CD5/PTPN9/SORBS1/PPP2R5A/RAB31/TTC7B/TAMALIN/PID1/ARL13B/IKBKB/EPB41L3/GGA2/FAM126A/TTC7A/TSPAN5/LRP6/RILPL1…	92
GO:0048814	regulation of dendrite morphogenesis	35/3268	95/18866	4.25048e-06	0.000257216	0.000212459	CUX1/KALRN/RAPGEF2/PAFAH1B1/SIPA1L1/GSK3B/TANC2/PDLIM5/TNIK/ADAM10/IL1RAPL1/PTPRD/DNM3/OPA1/TIAM1/NEDD4/NEDD4L/CDKL5/EEF2K/EPHA4/NLGN1/HECW2/ADGRB3/FBXW8/SEMA4D/PARP6/CDKL3/ANKRD27/FBXO31/ARHGAP44/TRPC6/PPFIA2/SHANK3/SARM1/VAMP7	35
GO:0070304	positive regulation of stress-activated protein kinase signaling cascade	54/3268	172/18866	4.33228e-06	0.000259645	0.000214465	STK3/CCN2/TAOK3/TAOK1/TNIK/HIPK2/SH3RF3/MAP3K2/SASH1/MAP3K5/PLCB1/TRAF3/MAP4K5/RIPK1/RELL1/MAP2K4/LYN/SH3RF1/PTPN1/MAP3K3/MAPK8IP3/ERN1/TIAM1/MAP3K4/KLHDC10/KARS1/ROR2/MINK1/PKN1/NOD1/PTK2B/MID1/EPHA4/DAB2IP/TNFRSF19/ANKRD6/RIPK2/SYK/MLKL/NCF1/RASGRP1/MFHAS1/RASSF2/TGFB2/TIRAP/SCIMP/TRAF6/TRAF1/AXIN1/CD27/MAP4K1/TRPV4/FGD2/SEMA3A	54
GO:0060491	regulation of cell projection assembly	57/3268	185/18866	4.56284e-06	0.000270859	0.000223728	SEPTIN7/BCAS3/AUTS2/SEPTIN9/FER/MAP4/ARHGAP24/SYNE2/WDPCP/HDAC4/SDCCAG8/DNM2/ATP8B1/CROCC/PPP1R16B/ZMYND8/NRP1/DNM3/CCDC88A/HTT/APC/ARHGAP35/CYFIP1/ATG5/RIPOR2/ICAM1/NDEL1/RHOQ/PLD1/CDKL5/MARK4/MYO10/IFT88/KANK1/SLIT2/DOCK11/TBC1D7/MAK/MTOR/TAPT1/NLGN1/CDKL1/TCHP/IFT140/CEP120/RAC2/PLEKHM1/ARHGAP44/ABITRAM/ENTR1/DYNLT2B/WAS/PLCE1/STAP1/NEURL1/ARAP1/EVI5L	57
GO:0032535	regulation of cellular component size	101/3268	383/18866	4.92104e-06	0.000289367	0.000239015	FCHSD2/PICALM/MACF1/SSH2/FER/DLG1/ARFGEF1/PAFAH1B1/PRKCE/BMPR2/CYRIB/GSK3B/SNX9/GOLGA4/RAB11A/ABL1/RASA1/ADNP/RUFY3/DNM2/LARS1/EZR/GRB2/CREB1/KIRREL1/NCK2/RPTOR/SVIL/NRP1/DISC1/ANO6/ARHGAP35/CYFIP1/PTPRS/SPIRE1/ICAM1/NDEL1/EFNA5/CYRIA/SWAP70/VAV3/LATS1/CDKL5/SSH1/KANK1/HCLS1/SLIT2/FHOD3/PREX1/IQGAP2/JMY/PLEKHG2/CARMIL1/PTK2B/MTOR/SLC12A6/CORO1A/SEMA4D/WHAMM/KDM1A/VAV2/ULK2/WASHC5/SEMA4A/ALS2/CDKL…	101
GO:0048193	Golgi vesicle transport	99/3268	374/18866	5.11001e-06	0.00029767	0.000245874	EXOC4/EXOC6B/MACF1/PPP6R3/VTI1A/CUX1/UVRAG/COG5/MON2/EPS15/ATP9B/TRAPPC9/SEC31A/CUL3/CCDC91/KIF13A/PRKD1/GOLGA4/ANK3/GBF1/SCFD1/COPA/SEC24B/NBAS/COMMD1/RABEP1/DNM2/VPS54/VPS35L/PITPNB/MYO5A/ARFGEF2/STX5/GOLPH3/USO1/ANKRD28/HTT/EXOC2/RAB8B/CNST/SPIRE1/STX18/BCAP29/MIA2/CYTH3/ERGIC1/SNX1/DOP1A/TRAPPC10/SEC22A/SORCS1/KLHL20/CD55/PDCD6/LMF1/EXOC6/SEC24D/RAB31/STX17/OSBPL5/DYNC1I1/DCTN4/KIF16B/TRAPPC8…	99
GO:0043405	regulation of MAP kinase activity	92/3268	342/18866	5.37128e-06	0.000309993	0.000256052	AKAP13/BRAF/NF1/RAPGEF1/IGF1R/MAP4K3/MAP2K5/TAOK3/TAOK1/TNIK/HIPK3/GHR/MAP3K2/PSEN1/MAP2K1/SASH1/MAP3K5/RAF1/PTPRJ/ROBO1/MAP4K5/SPRED1/TAB2/RIPK1/STK39/MAP2K4/DUSP16/LYN/IRAK3/STK38/MAPK1/PTPRC/MAPK14/JAK2/PDE5A/MAP3K8/PTPN1/MAP3K3/MAPK8IP3/ERN1/MAP3K1/SPRED2/TIAM1/MAP3K4/FRS2/CXCR4/PIK3CB/MAPK10/KARS1/MAGED1/MAP2K6/ROR2/SH2B3/PKN1/PDGFD/MAP3K14/NOD1/PTK2B/ARRB1/EPHA4/KSR1/PIK3R5/DAB2IP/IGFBP6/RI…	92
GO:0009145	purine nucleoside triphosphate biosynthetic process	27/3268	66/18866	5.45273e-06	0.000311806	0.00025755	ATP5F1E/ATP5MC2/ATP5MG/ATP5ME/ATP5PF/ATP5F1D/ATP5MF/ATP5MC3/ATP5F1B/ATP5PO/ATP5F1C/ADK/ALDOA/ATP5F1A/ATP5PD/ATP5PB/STAT3/SLC25A12/ATP5MC1/SLC25A13/PRKAG2/PID1/ANTKMT/DMAC2L/VPS9D1/ATPSCKMT/NME9	27
GO:0007007	inner mitochondrial membrane organization	23/3268	52/18866	5.59723e-06	0.000317159	0.000261972	ATP5F1E/ATP5MC2/ATP5MG/ATP5ME/ATP5PF/ATP5F1D/ATP5MF/ATP5MC3/ATP5F1B/ATP5PO/ATP5F1C/MICOS10/ATP5F1A/ATP5PD/ATP5PB/MICOS13/CHCHD3/ATP5MC1/OPA1/CIBAR1/DMAC2L/AGK/DNAJC11	23
GO:0009199	ribonucleoside triphosphate metabolic process	32/3268	85/18866	6.38706e-06	0.000355448	0.000293598	ATP5F1E/ATP5MC2/ATP5MG/ATP5ME/ATP5PF/ATP5F1D/ATP5MF/ATP5MC3/ATP5F1B/ATP5PO/ATP5F1C/ALDOA/ATP5F1A/ATP5PD/ATP5PB/STAT3/SLC25A12/ATP5MC1/SLC25A13/OPA1/PRKAG2/RHOQ/PID1/ANTKMT/CTPS2/DMAC2L/GTPBP1/VPS9D1/EFL1/ATPSCKMT/AMPD3/NME9	32
GO:0050851	antigen receptor-mediated signaling pathway	88/3268	325/18866	6.44313e-06	0.000355448	0.000293598	PDE4B/RUNX1/PDE4D/IGKC/FYN/WNK1/ELF1/NFKBIZ/BCL2/RFTN1/SPPL3/PRKCH/ABL1/PSMA2/ELF2/NFKB1/NFATC2/PSEN1/PTPRJ/FBXW11/INPP5D/CUL1/PIK3R1/EZR/RC3H1/PLCG2/TAB2/PSME4/BTRC/IGHG4/LYN/IGLC2/MAPK1/PTPRC/PLCL2/MALT1/DENND1B/RC3H2/PTPN2/PRKD2/IGLC3/HLA-DRA/PIK3CB/PRKCB/PAG1/VAV3/EIF2B3/IKBKB/IGHG1/HLA-DQA1/PSMD5/IGHG3/LPXN/FYB1/SKAP1/CARD11/LCP2/RIPK2/SYK/PTPN22/PIK3CD/PTPN6/LAT2/CD247/NCKAP1L/CD79A/MS4A1/B…	88
GO:2001020	regulation of response to DNA damage stimulus	66/3268	226/18866	6.44402e-06	0.000355448	0.000293598	SPIDR/BABAM2/MCL1/GTF2I/MARCHF7/SMCHD1/SETD2/UBR5/DYRK1A/ARID2/BCL2/WDR70/USP47/ABL1/TRIP12/FAM168A/ATM/SHLD2/ATR/SPRED1/CD44/ERCC1/PPP1R10/KMT5B/CUL4A/SPIRE1/CRY1/UIMC1/SPRED2/EYA2/RNF169/EYA3/THOC1/FBH1/RAD9A/CYREN/EYA1/BRCA1/PARG/SHLD1/NSD2/SIRT1/RAD52/CLU/ERCC8/MMS19/KDM1A/HELB/POT1/H2AX/YJU2/POLH/RINT1/EYA4/WAS/ATAD5/KLHL15/CGAS/EGFR/SLF1/BRCC3/DYRK3/PYHIN1/RFWD3/FMN2/HMGA2	66
GO:0032874	positive regulation of stress-activated MAPK cascade	53/3268	170/18866	6.64025e-06	0.000363058	0.000299884	STK3/CCN2/TAOK3/TAOK1/TNIK/HIPK2/SH3RF3/MAP3K2/SASH1/MAP3K5/PLCB1/TRAF3/MAP4K5/RIPK1/RELL1/MAP2K4/SH3RF1/PTPN1/MAP3K3/MAPK8IP3/ERN1/TIAM1/MAP3K4/KLHDC10/KARS1/ROR2/MINK1/PKN1/NOD1/PTK2B/MID1/EPHA4/DAB2IP/TNFRSF19/ANKRD6/RIPK2/SYK/MLKL/NCF1/RASGRP1/MFHAS1/RASSF2/TGFB2/TIRAP/SCIMP/TRAF6/TRAF1/AXIN1/CD27/MAP4K1/TRPV4/FGD2/SEMA3A	53
GO:0051865	protein autoubiquitination	29/3268	74/18866	6.85406e-06	0.000369956	0.000305582	PRKN/MARCHF7/ITCH/CUL3/SH3RF3/UBE4B/SASH1/RNF115/WWP2/NFX1/TAF1/MARCHF5/SH3RF1/KLHL24/UHRF2/BRCA1/RNF4/UBE3D/LRSAM1/TRIM37/RNF220/RNF19B/ERCC8/RNF122/OBI1/RNF185/TRAF6/RNF157/RAD18	29
GO:1902017	regulation of cilium assembly	24/3268	56/18866	6.88512e-06	0.000369956	0.000305582	SEPTIN7/SEPTIN9/MAP4/SYNE2/SDCCAG8/DNM2/CROCC/CCDC88A/HTT/ARHGAP35/ATG5/CDKL5/MARK4/IFT88/TBC1D7/MAK/TAPT1/CDKL1/TCHP/IFT140/CEP120/ENTR1/DYNLT2B/EVI5L	24
GO:0032970	regulation of actin filament-based process	105/3268	405/18866	7.27267e-06	0.000387441	0.000320024	BCAS3/FCHSD2/AKAP13/DLC1/PRKN/SSH2/CLASP2/CACNA1C/PDE4B/CCN2/PDE4D/CAMK2D/FER/CLASP1/DLG1/ARFGEF1/PRKCE/ROCK1/CYRIB/PAM/SNX9/TAOK1/ABL1/MYH9/RASA1/ROCK2/PIK3R1/GRB2/SH3PXD2B/ARHGEF18/KIRREL1/NCK2/SVIL/NRP1/ABL2/CCDC88A/SMAD3/ARHGAP35/CYFIP1/CD2AP/SPIRE1/PPFIA1/ALMS1/ICAM1/ARHGAP17/EFNA5/CYRIA/SWAP70/RHOQ/LATS1/SSH1/JAM3/KANK1/HCLS1/SLIT2/FHOD3/PREX1/PXN/IQGAP2/ARHGAP6/JMY/RHOH/PLEKHG2/CARMIL1/PTK…	105
GO:0060998	regulation of dendritic spine development	30/3268	78/18866	7.47103e-06	0.000394635	0.000325966	ASAP1/KALRN/PAFAH1B1/SIPA1L1/TANC2/PDLIM5/CPEB3/ADAM10/PSEN1/ZMYND8/ITSN1/DISC1/DNM3/OPA1/PTPRS/TIAM1/SDK1/CDKL5/MTOR/EEF2K/EPHA4/NLGN1/LPAR1/DLG5/ARHGAP44/SHANK2/PPFIA2/SHANK3/NEURL1/IL2	30
GO:0060560	developmental growth involved in morphogenesis	68/3268	236/18866	7.76308e-06	0.000406616	0.000335862	AUTS2/MACF1/PRKN/MAGI2/PAFAH1B1/ITSN2/BMPR2/GSK3B/SMURF1/GOLGA4/RAB11A/SPG11/ABL1/USP9X/ADNP/RUFY3/RAPH1/DNM2/PPP3CB/VCL/SLIT3/NIN/YAP1/NRP1/DISC1/CYFIP1/PTPRS/NDEL1/EFNA5/TIAM1/CXCR4/SYT1/NEDD4L/CDKL5/ITGA4/KIF26B/SLIT2/TNC/KDM5B/LRP6/TMEM108/ALCAM/C9orf72/PLAA/SEMA4D/EPB41L5/ULK2/ESR1/SEMA4A/BCL11A/CDKL3/FMN1/CYFIP2/ZFYVE27/ARHGAP4/SEMA4B/SYT2/SH3GL2/CPNE5/MAP2/PLXNA4/SEMA6B/FGF13/SHTN1/RNF157/…	68
GO:0022407	regulation of cell-cell adhesion	112/3268	439/18866	8.08473e-06	0.000419934	0.000346863	NFAT5/PTK2/PRKG1/MAGI1/RUNX1/MARCHF7/FYN/DLG1/WNK1/NFKBIZ/CYRIB/AP3B1/MAP2K5/ANK3/ZBTB16/ABL1/PRKCA/DOCK8/TMEM131L/PELI1/PIK3R1/DENND6A/RC3H1/STAT5B/GRB2/CD44/IRF1/LYN/NCK2/PTPRC/MAPK14/JAK2/MALT1/PDE5A/MAP3K8/ZBTB1/RIPOR2/GLI3/ICAM1/EFNA5/RC3H2/PTPN2/TENM3/CD55/SWAP70/IL4R/CD83/PAG1/ITGA4/KIF26B/MYO10/NR4A3/SH2B3/ITPKB/MINK1/YES1/AKNA/RHOH/HES1/CORO1A/GLMN/PPARA/SKAP1/CARD11/RUNX3/BMP6/GLI2/ADAM…	112
GO:0001933	negative regulation of protein phosphorylation	113/3268	444/18866	8.31263e-06	0.000428204	0.000353694	SMYD3/CBLB/ASH1L/PRKN/PARD3/NF1/PDE4D/RAPGEF1/LDLRAD4/ITCH/DLG1/PAFAH1B1/PIBF1/WNK1/RB1/IGF1R/NCOR1/MACROH2A1/GNAQ/FOXO1/TAOK3/ABL1/HIPK3/SOCS3/RNF149/PSEN1/PTPRJ/PRKRIP1/EZR/RANBP9/DMD/SPRED1/KIRREL1/DUSP16/LYN/IRAK3/NCK2/STK38/NIBAN1/RPTOR/PTPRC/CTDSPL/PRKAR2A/APC/PRKAG2/TNFAIP3/PTPN1/KAT2B/SNX25/WARS1/SPRED2/PTPN2/PER1/IBTK/ATF3/PTPN13/LATS1/CBL/SH2B3/SAMSN1/SLIT2/QARS1/PKN1/PID1/SMAD6/HEG1/LR…	113
GO:0035023	regulation of Rho protein signal transduction	32/3268	86/18866	8.49566e-06	0.000434044	0.000358518	AKAP13/DLC1/STARD13/KALRN/RASGRF2/CDC42SE2/CUL3/ABL1/MYO9B/OPHN1/RAF1/ROBO1/ARHGEF18/NRP1/ABL2/ARHGAP42/ARHGAP35/ARHGEF3/RIPOR2/PRAG1/KANK1/BCR/SCAI/HEG1/ABCA1/ARRB1/ARHGEF28/LPAR1/P2RY10/KCTD13/CCDC125/GPR65	32
GO:0032956	regulation of actin cytoskeleton organization	95/3268	360/18866	9.0097e-06	0.000456565	0.00037712	BCAS3/FCHSD2/AKAP13/DLC1/PRKN/SSH2/CLASP2/CCN2/FER/CLASP1/DLG1/ARFGEF1/PRKCE/ROCK1/CYRIB/PAM/SNX9/TAOK1/ABL1/RASA1/ROCK2/PIK3R1/GRB2/SH3PXD2B/ARHGEF18/KIRREL1/NCK2/SVIL/NRP1/ABL2/CCDC88A/SMAD3/ARHGAP35/CYFIP1/CD2AP/SPIRE1/PPFIA1/ALMS1/ICAM1/ARHGAP17/EFNA5/CYRIA/SWAP70/RHOQ/LATS1/SSH1/JAM3/KANK1/HCLS1/SLIT2/FHOD3/PREX1/PXN/IQGAP2/ARHGAP6/JMY/RHOH/PLEKHG2/CARMIL1/PTK2B/MTOR/PHLDB2/CORO1A/C9orf72/EP…	95
GO:0042326	negative regulation of phosphorylation	121/3268	484/18866	1.00736e-05	0.000506359	0.00041825	SMYD3/CBLB/ASH1L/PRKN/PARD3/NF1/NUPR1/PDE4D/RAPGEF1/LDLRAD4/STAT3/ITCH/DLG1/PAFAH1B1/PIBF1/WNK1/RB1/IGF1R/NCOR1/MACROH2A1/GNAQ/FOXO1/TAOK3/ABL1/HDAC4/HIPK3/SOCS3/RNF149/PSEN1/PTPRJ/PRKRIP1/EZR/RANBP9/DMD/SPRED1/KIRREL1/DUSP16/LYN/IRAK3/NCK2/STK38/NIBAN1/RPTOR/PTPRC/CTDSPL/PRKAR2A/APC/PRKAG2/TNFAIP3/PTPN1/KAT2B/SNX25/WARS1/SPRED2/PTPN2/PER1/IBTK/ATF3/PTPN13/LATS1/PPP2R5A/CBL/SH2B3/SAMSN1/SLIT2/QAR…	121
GO:0019693	ribose phosphate metabolic process	109/3268	427/18866	1.03498e-05	0.000516083	0.000426282	ATP5F1E/ATP5MC2/ATP5MG/ATP5ME/ZBTB20/ATP5PF/RORA/ATP5F1D/ATP5MF/ATP5MC3/ATP5F1B/DLG2/ATP5PO/ATP5F1C/ADK/ALDOA/ATP5F1A/ATP5PD/PDE8A/PDE4B/NUPR1/PDE4D/ATP5PB/STAT3/CASK/DLG1/NUP98/NT5C2/NCOR1/SLC25A12/ATP5MC1/TPST1/HDAC4/ELOVL5/HSD17B12/PSEN1/SLC25A13/PDE7A/EP300/ACBD6/FOXK2/RANBP2/ADSS2/PDE7B/AASS/ACACA/PDE5A/OPA1/PFKFB3/PRKAG2/ADCY9/PDE10A/FAR1/NUP214/PANK2/NUP160/CBR4/OGDH/PDK3/HK1/MAGI3/NUP153/…	109
GO:0051650	establishment of vesicle localization	62/3268	212/18866	1.15197e-05	0.000569862	0.000470702	EXOC4/PICALM/PRKN/PPP6R3/CLASP2/CLASP1/MYO1E/PAFAH1B1/TRAPPC9/SEC31A/AP3B1/CUL3/KIF13A/TANC2/GBF1/RAB11A/SCFD1/MYO1D/SPG11/KIF1B/TRAK1/SEC24B/PSEN1/DNM2/FBXW11/MYO5A/STX5/USO1/ANKRD28/DNM3/HTT/NDEL1/TRAPPC10/PDCD6/SEC24D/BORCS5/ITGA4/DYNC1I1/NDE1/MYO1F/MYO1B/NAPA/NLGN1/NSF/SEC24A/TRAK2/IRAG2/CNIH3/RASGRP1/LIN7A/PPP6R1/MYO19/SYNJ1/DNM1/PPFIA2/MAP2/SHROOM2/MYO5C/AREG/VAMP7/BICDL1/FYCO1	62
GO:0009214	cyclic nucleotide catabolic process	10/3268	14/18866	1.21732e-05	0.000597445	0.000493486	PDE8A/PDE4B/PDE4D/PDE7A/PDE7B/PDE5A/PDE10A/PDE9A/PDE4A/PDE1A	10
GO:0018212	peptidyl-tyrosine modification	98/3268	377/18866	1.28679e-05	0.000617564	0.000510104	CBLB/PTK2/PEAK1/FER/FYN/STAT3/PRKCE/PIBF1/DYRK1A/IGF1R/MAP2K5/FBXW7/TPST1/ABL1/NEDD9/NEK1/HIPK3/ADNP/SOCS3/HIPK2/GHR/ABI1/PSEN1/MAP2K1/PTPRJ/CD44/MAP2K4/LYN/NCK2/NRP1/PTPRC/JAK2/ABL2/MERTK/PTPN1/ICAM1/EFNA5/PTPN2/IBTK/CBL/MAP2K6/ROR2/SH2B3/SAMSN1/HCLS1/PDGFD/YES1/HES1/ERRFI1/PTK2B/CCK/MTOR/LRRK1/ZFYVE28/EPHA4/CEP43/INPP5F/BMP6/LMTK2/SEMA4D/EPHA3/NF2/RIPK2/ROR1/IL15/SYK/IL34/JAK3/PDGFC/PTPN6/NCF1/…	98
GO:0060271	cilium assembly	98/3268	377/18866	1.28679e-05	0.000617564	0.000510104	SEPTIN7/SEPTIN2/ASAP1/BBS9/SEPTIN9/CLASP1/MAP4/PAFAH1B1/PIBF1/RFX3/SYNE2/WDPCP/RAB11A/RO60/SDCCAG8/NEK1/ATXN10/SEPTIN6/SCLT1/CPLANE1/ABLIM1/DYNC2I1/DNM2/CROCC/AHI1/CDC14A/PARVA/CDC14B/DISC1/DYNC2H1/CCDC88A/HTT/ARHGAP35/ATG5/ALMS1/CEP192/TTC39C/IQCB1/TTBK2/CNTRL/TBC1D32/TOGARAM1/CDKL5/MARK4/SPATA6/IFT88/CDK5RAP2/TTC21B/NDE1/CFAP298/ARL13B/TBC1D7/RFX2/CIBAR1/ARMC2/MAK/RILPL1/ABCC4/CCDC65/CEP20/CC2D…	98
GO:2000114	regulation of establishment of cell polarity	13/3268	22/18866	1.28804e-05	0.000617564	0.000510104	BCAS3/ARFGEF1/ROCK1/CYRIB/WDPCP/RUFY3/DOCK8/ROCK2/RIPOR2/KANK1/PTK2B/FLOT2/SHTN1	13
GO:0009206	purine ribonucleoside triphosphate biosynthetic process	26/3268	65/18866	1.31218e-05	0.000623194	0.000514754	ATP5F1E/ATP5MC2/ATP5MG/ATP5ME/ATP5PF/ATP5F1D/ATP5MF/ATP5MC3/ATP5F1B/ATP5PO/ATP5F1C/ALDOA/ATP5F1A/ATP5PD/ATP5PB/STAT3/SLC25A12/ATP5MC1/SLC25A13/PRKAG2/PID1/ANTKMT/DMAC2L/VPS9D1/ATPSCKMT/NME9	26
GO:0060401	cytosolic calcium ion transport	54/3268	178/18866	1.31977e-05	0.000623194	0.000514754	CACNA1C/CCN2/ITPR2/PDE4D/CAMK2D/FYN/PRKCE/BCL2/ABL1/ITPR1/MICU2/ATP2B4/MCU/MICU1/DMD/PLCG2/MYO5A/LYN/PKD2/ATP2B1/PTPRC/OPA1/HTT/ATG5/TRPC1/IBTK/CACNA2D1/DIAPH1/RASA3/PTK2B/TPCN1/CHD7/CORO1A/SLC8A1/ANK2/MCUB/AKAP6/MICU3/ATP2A3/PTPN6/UBASH3B/FAM155A/MS4A1/CALM2/RYR2/RYR3/CD4/ITPR3/LCK/SLC8B1/MCOLN2/P2RY6/SLC24A1/TRPV4	54
GO:0061572	actin filament bundle organization	50/3268	161/18866	1.34415e-05	0.00062993	0.000520319	DLC1/PRKN/CLASP2/CCN2/CLASP1/ROCK1/CUL3/ABL1/NEDD9/ROCK2/PHACTR1/PIK3R1/EZR/SH3PXD2B/ARHGEF18/NRP1/CCDC88A/SMAD3/SPIRE1/PPFIA1/ALMS1/SWAP70/SORBS1/PXN/ARHGAP6/LCP1/MYO1B/CARMIL1/PTK2B/MTOR/ARRB1/ITGB5/PHLDB2/NF2/FAM171A1/SLC9A1/LPAR1/BAIAP2L1/BAIAP2L2/ARHGEF10L/SHANK3/WAS/KCTD13/ASAP3/RFLNA/SHTN1/ARAP1/GPR65/PLEK/FMN2	50
GO:0001558	regulation of cell growth	107/3268	420/18866	1.36285e-05	0.000633927	0.00052362	H3-3B/H3-3A/MACF1/PRKN/APBB2/CAMK2D/ITCH/PAFAH1B1/ITSN2/BMPR2/RB1/GSK3B/SMURF1/BCL2/USP47/MAP2K5/GOLGA4/RAB11A/ABL1/SMARCA2/CRLF3/ADNP/RPS6KA3/ADAM10/RUFY3/KIAA1109/DNM2/PTPRJ/SGK1/SLIT3/INO80/RPTOR/NRP1/DISC1/ADIPOR2/SMAD3/CYFIP1/PTPRS/ARHGEF11/NDEL1/EFNA5/CXCR4/PPARD/SYT1/NEDD4L/SMARCA4/CDKL5/KDM2B/SLIT2/C8orf44-SGK3/EPB41L3/KLHL22/PPARG/CHPT1/PTK2B/MTOR/ST7L/ESR2/CEP43/SIRT1/PPARA/PLAA/SEMA4D/…	107
GO:0032878	regulation of establishment or maintenance of cell polarity	14/3268	25/18866	1.39403e-05	0.00064363	0.000531635	BCAS3/ARFGEF1/ROCK1/CYRIB/WDPCP/RUFY3/DOCK8/ROCK2/RIPOR2/KANK1/PTK2B/FLOT2/SHTN1/LLGL2	14
GO:0006282	regulation of DNA repair	43/3268	132/18866	1.43571e-05	0.000657996	0.000543501	SPIDR/BABAM2/GTF2I/SMCHD1/SETD2/UBR5/ARID2/WDR70/TRIP12/FAM168A/SHLD2/KMT5B/CUL4A/SPIRE1/UIMC1/EYA2/RNF169/EYA3/FBH1/CYREN/EYA1/BRCA1/PARG/SHLD1/NSD2/SIRT1/RAD52/ERCC8/MMS19/KDM1A/HELB/POT1/H2AX/POLH/EYA4/WAS/KLHL15/CGAS/EGFR/SLF1/BRCC3/FMN2/HMGA2	43
GO:0030032	lamellipodium assembly	27/3268	69/18866	1.45403e-05	0.000659226	0.000544517	AUTS2/FER/HDAC4/ABLIM1/DNM2/SRGAP2/VCL/ARHGEF7/NCK2/GOLPH3/CCDC88A/CYFIP1/PARVB/VAV3/SLIT2/ARHGEF6/CARMIL1/MTOR/CDH13/WHAMM/VAV2/ABLIM3/RAC2/ABLIM2/WAS/PLCE1/PTPRO	27
GO:0007159	leukocyte cell-cell adhesion	95/3268	364/18866	1.45954e-05	0.000659226	0.000544517	NFAT5/RUNX1/MARCHF7/FYN/DLG1/WNK1/ROCK1/NFKBIZ/CYRIB/AP3B1/ZBTB16/DOCK8/TMEM131L/PELI1/PIK3R1/EZR/RC3H1/STAT5B/GRB2/CD44/IRF1/STK10/LYN/NCK2/GOLPH3/PTPRC/MALT1/PDE5A/MAP3K8/ZBTB1/RIPOR2/GLI3/ICAM1/RC3H2/PTPN2/CD55/IL4R/CD83/PAG1/ITGA4/NR4A3/ITPKB/YES1/RHOH/HES1/CORO1A/GLMN/PPARA/SKAP1/CARD11/RUNX3/GLI2/SEMA4D/GCNT1/LEF1/FLOT2/RIPK2/IL15/SYK/PTPN22/GFUS/DLG5/JAK3/PTPN6/RASGRP1/TFRC/ITGB2/RAC2/VAV1…	95
GO:0031929	TOR signaling	41/3268	124/18866	1.50688e-05	0.00067571	0.000558132	SIK3/UBR1/UBR2/ATM/TBCK/LARS1/MAPKAP1/CLEC16A/GOLPH3/RPTOR/DISC1/SESN1/CCDC88A/PDCD6/GNA12/SLC38A9/WDR59/MTM1/TBC1D7/KLHL22/GPR137B/MTOR/ITFG2/SIRT1/CARD11/BMT2/C9orf72/NPRL3/SZT2/DEPTOR/MIOS/CASTOR2/MEAK7/SESN2/GBA/SH3BP4/EPM2A/PRR5L/DYRK3/TTI1/ARNTL	41
GO:0018108	peptidyl-tyrosine phosphorylation	97/3268	374/18866	1.56908e-05	0.000698575	0.000577019	CBLB/PTK2/PEAK1/FER/FYN/STAT3/PRKCE/PIBF1/DYRK1A/IGF1R/MAP2K5/FBXW7/ABL1/NEDD9/NEK1/HIPK3/ADNP/SOCS3/HIPK2/GHR/ABI1/PSEN1/MAP2K1/PTPRJ/CD44/MAP2K4/LYN/NCK2/NRP1/PTPRC/JAK2/ABL2/MERTK/PTPN1/ICAM1/EFNA5/PTPN2/IBTK/CBL/MAP2K6/ROR2/SH2B3/SAMSN1/HCLS1/PDGFD/YES1/HES1/ERRFI1/PTK2B/CCK/MTOR/LRRK1/ZFYVE28/EPHA4/CEP43/INPP5F/BMP6/LMTK2/SEMA4D/EPHA3/NF2/RIPK2/ROR1/IL15/SYK/IL34/JAK3/PDGFC/PTPN6/NCF1/BANK1/…	97
GO:0030099	myeloid cell differentiation	109/3268	431/18866	1.60228e-05	0.0007083	0.000585052	H3-3B/H3-3A/ATP5IF1/KMT2C/NF1/RUNX1/FOXO3/CREBBP/STAT3/RBFOX2/ZFP36/PAFAH1B1/RB1/PIP4K2A/KAT6A/FBXW7/AGO3/ZBTB16/H4C3/PRKCA/MYH9/TNRC6A/FLI1/GAB2/TNRC6C/HIPK2/ABI1/PSEN1/EP300/INPP5D/PIK3R1/STAT5B/RIPK1/CREB1/TET2/PRXL2A/LYN/AGO4/FARP2/MAPK14/JAK2/PRKX/PTBP3/CUL4A/SH3PXD2A/NCOA6/ZBTB46/RELB/KAT2B/EPAS1/PTPN2/PRKCB/ASH2L/CDK6/TGFBR3/ROR2/ACVR2A/NR4A3/SH2B3/ITPKB/HCLS1/IKZF1/GPR183/GPR137B/PPARG/PT…	109
GO:0042113	B cell activation	87/3268	328/18866	1.71076e-05	0.000750926	0.000620261	IGKC/BCL2/SH3KBP1/DOCK10/ABL1/HDAC4/ATM/NFATC2/EP300/PELI1/SHLD2/PTPRJ/INPP5D/PIK3R1/RC3H1/HDAC9/PLCG2/STAT5B/IGHG4/ERCC1/LYN/IGLC2/PTPRC/PLCL2/KMT5B/MALT1/TNFAIP3/ZBTB1/PTPN2/IGLC3/CMTM7/SWAP70/PRKCB/GON4L/VAV3/THOC1/ITGA4/SAMSN1/PKN1/DOCK11/ATP11C/IGHG1/GPR183/IGHG3/PTK2B/SHLD1/SKAP2/NSD2/ITFG2/CARD11/DCAF1/MSH2/LEF1/SYK/IKZF3/JAK3/PIK3CD/PTPN6/RASGRP1/TFRC/BANK1/TPD52/MLH1/CASP8/LAT2/NCKAP1L/A…	87
GO:0150116	regulation of cell-substrate junction organization	26/3268	66/18866	1.81067e-05	0.000783503	0.000647169	BCAS3/MACF1/DLC1/PTK2/PEAK1/CLASP2/CLASP1/MAP4K4/ROCK1/WDPCP/ABL1/ROCK2/PTPRJ/VCL/MAPRE2/NRP1/IQSEC1/SMAD3/EFNA5/ARHGAP6/PHLDB2/EPHA3/EPB41L5/SLC9A1/FMN1/LDB1	26
GO:0050852	T cell receptor signaling pathway	60/3268	206/18866	1.81135e-05	0.000783503	0.000647169	PDE4B/PDE4D/FYN/WNK1/ELF1/NFKBIZ/RFTN1/SPPL3/ABL1/PSMA2/NFKB1/PSEN1/PTPRJ/FBXW11/INPP5D/CUL1/PIK3R1/EZR/RC3H1/PLCG2/TAB2/PSME4/BTRC/MAPK1/PTPRC/MALT1/DENND1B/RC3H2/PTPN2/PRKD2/HLA-DRA/PIK3CB/PAG1/EIF2B3/IKBKB/HLA-DQA1/PSMD5/FYB1/SKAP1/CARD11/LCP2/RIPK2/PTPN22/PIK3CD/PTPN6/CD247/PRKCQ/THEMIS/WAS/ITK/CD4/TXK/HLA-DQB1/LCK/TEC/GRAP2/TRAF6/TNFRSF21/HLA-DQA2/THEMIS2	60
GO:0050769	positive regulation of neurogenesis	120/3268	485/18866	1.82268e-05	0.000783503	0.000647169	TCF12/NCOA1/MACF1/PRKN/CAMK1D/MAGI2/NIPBL/CUX1/ZNF609/KALRN/RAPGEF1/RAPGEF2/FYN/NUMB/PAFAH1B1/ITSN2/BMPR2/KDM4C/ZEB1/SMURF1/BCL2/PRKD1/GOLGA4/PRKCH/RAB11A/RAP1A/SETX/TRAK1/CPEB3/ADNP/CBFA2T2/RUFY3/PSEN1/MAP2K1/EP300/TIAM2/ROBO1/IL1RAPL1/NIN/ZMYND8/LYN/ITSN1/NRP1/PTPRD/DISC1/ABL2/OPA1/PLXNA2/ARHGAP35/CYFIP1/GLI3/NDEL1/EFNA5/TIAM1/TENM3/CXCR4/MAN2A1/SYT1/NEDD4L/CDKL5/ROR2/DAB1/SLIT2/RARB/TOX/PPARG/…	120
GO:0051235	maintenance of location	86/3268	324/18866	1.85306e-05	0.000783753	0.000647375	FAF1/FTO/CACNA1C/UVRAG/ITPR2/PDE4D/CAMK2D/VPS13D/PAFAH1B1/PRKCE/SYNE1/SP100/ASXL1/FBXW7/ANK3/ABL1/ITPR1/NFKB1/DMD/PLCG2/STAT5B/SREBF2/MYO5A/NRIP1/LYN/PKD2/TAF3/GOLPH3/PTPRC/CCDC88A/HTT/ASXL2/MTLN/ANKRD13C/ATG5/CRY1/PTPN2/ARHGAP21/TRPC1/HK1/MORC3/PPARD/IBTK/DIAPH1/LATS1/ACACB/SUFU/RASA3/TTC39B/ABCA1/PPARG/LTBP1/PTK2B/VPS13A/TPCN1/LDAH/PLA2G4C/CHD7/TAPT1/CORO1A/SLC8A1/SIRT1/PPARA/ABHD5/ANK2/ABCG1/A…	86
GO:0110053	regulation of actin filament organization	76/3268	278/18866	1.86056e-05	0.000783753	0.000647375	FCHSD2/DLC1/PRKN/SSH2/CLASP2/CCN2/FER/CLASP1/DLG1/ARFGEF1/PRKCE/ROCK1/CYRIB/SNX9/ABL1/RASA1/ROCK2/PIK3R1/GRB2/SH3PXD2B/ARHGEF18/KIRREL1/NCK2/SVIL/NRP1/CCDC88A/SMAD3/ARHGAP35/CYFIP1/SPIRE1/PPFIA1/ALMS1/ICAM1/CYRIA/SWAP70/LATS1/SSH1/KANK1/HCLS1/SLIT2/FHOD3/PREX1/PXN/IQGAP2/ARHGAP6/JMY/PLEKHG2/CARMIL1/PTK2B/MTOR/PHLDB2/CORO1A/C9orf72/NF2/WHAMM/WASHC5/SLC9A1/LPAR1/FMN1/CYFIP2/WASH3P/NCKAP1L/BAIAP2L1/…	76
GO:0045580	regulation of T cell differentiation	47/3268	150/18866	1.86099e-05	0.000783753	0.000647375	RUNX1/SOS1/NFKBIZ/AP3B1/ZEB1/ZBTB16/ABL1/NFATC2/TMEM131L/RC3H1/STAT5B/IRF1/PTPRC/MALT1/SH3RF1/ZBTB1/GLI3/RC3H2/PTPN2/IL4R/CD83/ITPKB/RHOH/TOX/CARD11/RUNX3/TCF7/GLI2/DROSHA/LEF1/RIPK2/IL15/SYK/JAK3/RASGRP1/CAMK4/NCKAP1L/IL7/CD86/CR1/MDK/SOX13/NRARP/DUSP10/CD27/IL2/IL7R	47
GO:0002429	immune response-activating cell surface receptor signaling pathway	119/3268	481/18866	1.97993e-05	0.000822728	0.000679568	PTK2/PDE4B/RUNX1/ELMO1/PDE4D/IGKC/WIPF1/RAPGEF1/FYN/CREBBP/PRKCE/WNK1/ELF1/NFKBIZ/BCL2/DOCK1/RFTN1/SPPL3/PRKCH/RAP1A/ABL1/PSMA2/ELF2/NFKB1/NFATC2/ABI1/PSEN1/EP300/RAF1/PTPRJ/FBXW11/INPP5D/CUL1/PIK3R1/EZR/RC3H1/PLCG2/TAB2/GRB2/PSME4/BTRC/IGHG4/LYN/IGLC2/MAPK1/PTPRC/PLCL2/RPS6KA5/MALT1/CYFIP1/RELB/APPL2/DENND1B/PRKACB/RC3H2/PTPN2/PRKD2/IGLC3/HLA-DRA/PIK3CB/PRKCB/PAG1/VAV3/MYO10/NR4A3/PLA2G6/EIF2B3/…	119
GO:0002757	immune response-activating signal transduction	119/3268	481/18866	1.97993e-05	0.000822728	0.000679568	PTK2/PDE4B/RUNX1/ELMO1/PDE4D/IGKC/WIPF1/RAPGEF1/FYN/CREBBP/PRKCE/WNK1/ELF1/NFKBIZ/BCL2/DOCK1/RFTN1/SPPL3/PRKCH/RAP1A/ABL1/PSMA2/ELF2/NFKB1/NFATC2/ABI1/PSEN1/EP300/RAF1/PTPRJ/FBXW11/INPP5D/CUL1/PIK3R1/EZR/RC3H1/PLCG2/TAB2/GRB2/PSME4/BTRC/IGHG4/LYN/IGLC2/MAPK1/PTPRC/PLCL2/RPS6KA5/MALT1/CYFIP1/RELB/APPL2/DENND1B/PRKACB/RC3H2/PTPN2/PRKD2/IGLC3/HLA-DRA/PIK3CB/PRKCB/PAG1/VAV3/MYO10/NR4A3/PLA2G6/EIF2B3/…	119
GO:1901184	regulation of ERBB signaling pathway	34/3268	97/18866	1.99358e-05	0.000822914	0.000679722	CBLB/HIP1/SOS1/FER/EPS15/FBXW7/SH3KBP1/PSEN1/RNF115/PTPRJ/PTPN12/GRB2/ARHGEF7/NCK2/CCDC88A/PTPN2/MVB12B/CBL/EPS15L1/ERRFI1/DGKD/ZFYVE28/DAB2IP/CDH13/RHBDF2/NCF1/MMP9/IFI6/SH3GL2/EGFR/NEURL1/ARAP1/AREG/PLAUR	34
GO:0050920	regulation of chemotaxis	65/3268	229/18866	2.05614e-05	0.000837642	0.000691887	ZSWIM6/PTK2/CAMK1D/BMPR2/WNK1/MYCBP2/CYRIB/PRKD1/ADAM10/MCU/ROBO1/STK39/LYN/NRP1/MAPK1/MAPK14/ANO6/SMAD3/RIPOR2/PTPN2/PRKD2/DDT/TIAM1/CXCR4/SWAP70/KARS1/ZSWIM4/JAM3/SLIT2/PDGFD/OXSR1/GPR183/PTK2B/CXCL14/CDH13/RARRES2/ZSWIM5/SEMA4D/SEMA4A/LPAR1/IL34/DYSF/ROBO2/IL16/SEMA4B/RAC2/NCKAP1L/TIRAP/CCN3/MDK/IL6R/C5AR1/STAP1/CSF1R/CCR6/SERPINE1/SLC8B1/THBS4/PLXNA4/SEMA6B/DAPK2/TRPV4/SMOC2/PTPRO/SEMA3A	65
GO:0051648	vesicle localization	65/3268	229/18866	2.05614e-05	0.000837642	0.000691887	EXOC4/PICALM/PRKN/PPP6R3/CLASP2/MAGI2/CLASP1/MYO1E/PAFAH1B1/TRAPPC9/SEC31A/AP3B1/CUL3/KIF13A/TANC2/GBF1/RAB11A/SCFD1/MYO1D/SPG11/KIF1B/TRAK1/SEC24B/PSEN1/DNM2/FBXW11/MYO5A/STX5/USO1/ANKRD28/DNM3/HTT/NDEL1/TRAPPC10/SYN3/PDCD6/SEC24D/BORCS5/ITGA4/DYNC1I1/NDE1/MYO1F/MYO1B/NAPA/NLGN1/NSF/SEC24A/TRAK2/IRAG2/CNIH3/RASGRP1/LIN7A/PPP6R1/MYO19/SYNJ1/DNM1/PIK3CG/PPFIA2/MAP2/SHROOM2/MYO5C/AREG/VAMP7/BICDL1/…	65
GO:0001764	neuron migration	50/3268	164/18866	2.3389e-05	0.000946237	0.000781586	ZSWIM6/AUTS2/PTK2/PRKG1/APBB2/NIPBL/ZNF609/RAPGEF2/FYN/STAT3/PAFAH1B1/USP9X/SDCCAG8/NR4A2/PSEN1/SRGAP2/PHACTR1/SATB2/NAV1/ULK4/NRP1/DISC1/SH3RF1/NDEL1/CXCR4/UNK/CDKL5/DAB1/NDE1/GPR173/CCK/DAB2IP/ADGRL3/ASTN2/MARK2/PLAA/MARK1/NRG3/ELP3/ALKBH1/FBXO31/DNAAF4/POMK/ERBB4/MDK/FGF13/SHTN1/NRCAM/FLRT2/SEMA3A	50
GO:0016925	protein sumoylation	30/3268	82/18866	2.35307e-05	0.000946237	0.000781586	NSMCE2/SENP6/PIAS1/NUP98/HDAC4/EGR1/SENP5/RANBP2/NUP214/NUP160/NUP153/NUP42/NUP58/GNL3L/SAE1/NUP107/NUP88/HMG20A/POM121/SENP2/EYA1/NUP133/RNF4/NUP93/BCL11A/NUP205/SENP1/ZBED1/NUP210/NDC1	30
GO:0046474	glycerophospholipid biosynthetic process	65/3268	230/18866	2.38809e-05	0.000954164	0.000788134	PYURF/PIP4K2A/INPP4B/ATM/PI4KA/INPP5D/MTMR3/PIK3R1/PLCG2/PIK3C2A/DGKH/PIGL/FAR1/CHKA/PIP5K1A/INPP4A/MTMR2/ABHD3/PIK3CB/AGPAT4/RUFY1/AGPAT3/PIKFYVE/PTPN13/PLD1/LCLAT1/PIK3C3/PLEKHA2/DDHD1/PLA2G6/PI4K2B/MTM1/PIGN/CHPT1/DGKD/PLA2G4C/TAMM41/SELENOI/PIK3R5/INPP5F/ABHD5/PITPNM2/SLC44A5/AGK/LPCAT3/PIGU/SLC27A1/PIK3C2B/MTMR1/PIK3CD/PIK3R4/SYNJ1/PIP5K1B/VAC14/DGKG/FIG4/PGAP1/PIGB/PISD/PIK3CG/MTMR8/DGKB/SY…	65
GO:0021987	cerebral cortex development	39/3268	118/18866	2.43176e-05	0.000965424	0.000797434	NCOA1/NF1/PAFAH1B1/GSK3B/TRAPPC9/SYNE2/TACC1/PSEN1/MCPH1/PLCB1/ROBO1/SRGAP2/PHACTR1/BMERB1/DISC1/PTPRS/GLI3/NDEL1/DAB1/SLIT2/NDE1/LRP6/LAMB1/DAB2IP/FAT4/KDM1A/H2AX/CEP120/WDR47/FUT10/TACC2/PAX5/CNTNAP2/MDK/EGFR/FOXP2/TACC3/FGF13/NOTCH2NLA	39
GO:0008654	phospholipid biosynthetic process	74/3268	271/18866	2.4841e-05	0.000977647	0.000807531	PYURF/PIP4K2A/PLAAT3/SGMS1/INPP4B/ATM/PI4KA/SERINC5/INPP5D/MTMR3/PIK3R1/PLCG2/PIK3C2A/SPTLC1/DGKH/PIGL/FAR1/CHKA/PIP5K1A/INPP4A/LPGAT1/SPTLC2/MTMR2/ABHD3/PPARD/PIK3CB/AGPAT4/RUFY1/AGPAT3/PIKFYVE/PTPN13/PLD1/LCLAT1/PIK3C3/PLEKHA2/DDHD1/PLA2G6/PI4K2B/MTM1/PIGN/CHPT1/DGKD/PLA2G4C/TAMM41/SELENOI/PIK3R5/INPP5F/ABHD5/PITPNM2/SLC44A5/MBOAT1/AGK/LPCAT3/PIGU/SLC27A1/PIK3C2B/MTMR1/PIK3CD/PIK3R4/SYNJ1/PIP5K…	74
GO:0044782	cilium organization	101/3268	397/18866	2.49392e-05	0.000977647	0.000807531	SEPTIN7/SEPTIN2/ASAP1/BBS9/SEPTIN9/TTC17/CLASP1/MAP4/PAFAH1B1/PIBF1/RFX3/SYNE2/WDPCP/RAB11A/RO60/SDCCAG8/NEK1/ATXN10/SEPTIN6/SCLT1/CPLANE1/ABLIM1/DYNC2I1/DNM2/CROCC/AHI1/CDC14A/PARVA/PKD2/CDC14B/DISC1/DYNC2H1/CCDC88A/HTT/ARHGAP35/ATG5/ALMS1/CEP192/TTC39C/IQCB1/TTBK2/CNTRL/TBC1D32/TOGARAM1/CDKL5/MARK4/SPATA6/IFT88/CDK5RAP2/TTC21B/NDE1/CFAP298/ARL13B/TBC1D7/RFX2/CIBAR1/ARMC2/MAK/RILPL1/ABCC4/CCDC65…	101
GO:0030038	contractile actin filament bundle assembly	36/3268	106/18866	2.54062e-05	0.000978915	0.000808578	DLC1/CLASP2/CCN2/CLASP1/ROCK1/CUL3/ABL1/ROCK2/PHACTR1/PIK3R1/SH3PXD2B/ARHGEF18/NRP1/CCDC88A/SMAD3/PPFIA1/ALMS1/SORBS1/PXN/ARHGAP6/CARMIL1/PTK2B/MTOR/ARRB1/ITGB5/PHLDB2/NF2/FAM171A1/SLC9A1/LPAR1/ARHGEF10L/WAS/KCTD13/ASAP3/ARAP1/GPR65	36
GO:0043149	stress fiber assembly	36/3268	106/18866	2.54062e-05	0.000978915	0.000808578	DLC1/CLASP2/CCN2/CLASP1/ROCK1/CUL3/ABL1/ROCK2/PHACTR1/PIK3R1/SH3PXD2B/ARHGEF18/NRP1/CCDC88A/SMAD3/PPFIA1/ALMS1/SORBS1/PXN/ARHGAP6/CARMIL1/PTK2B/MTOR/ARRB1/ITGB5/PHLDB2/NF2/FAM171A1/SLC9A1/LPAR1/ARHGEF10L/WAS/KCTD13/ASAP3/ARAP1/GPR65	36
GO:0150115	cell-substrate junction organization	35/3268	102/18866	2.55258e-05	0.000978915	0.000808578	BCAS3/MACF1/DLC1/PTK2/PEAK1/CLASP2/CLASP1/MAP4K4/ROCK1/BCL2/WDPCP/ABL1/ROCK2/PTPRK/PTPRJ/VCL/ARHGEF7/MAPRE2/NRP1/IQSEC1/SMAD3/PIP5K1A/EFNA5/SORBS1/BCR/ARHGAP6/PTK2B/LAMA3/PHLDB2/EPHA3/WHAMM/EPB41L5/SLC9A1/FMN1/LDB1	35
GO:0016197	endosomal transport	68/3268	244/18866	2.57172e-05	0.000978915	0.000808578	TBC1D5/ERC1/PICALM/PRKN/VTI1A/ACAP2/TMCC1/EPS15/ITSN2/AP3B1/DENND1A/SNX9/GBF1/RAB11A/LYST/KIAA1109/UBAP1/RIC1/EVI5/VPS54/VPS35L/VPS53/CLEC16A/DENND5A/STX5/ITSN1/ZFYVE9/HEATR5B/REPS1/ALMS1/DENND1B/SNX1/TRAPPC10/MVB12B/PIKFYVE/RAB11FIP3/VPS26C/DENND10/EPS15L1/VPS50/ANKFY1/TAMALIN/SLC66A2/ABCA1/CCDC93/VPS39/INPP5F/TBC1D14/LMTK2/EPG5/VPS37B/UBE2O/WASHC5/SNX8/ALS2/CLTCL1/ANKRD27/WASH3P/ARHGAP44/DENND2…	68
GO:1903039	positive regulation of leukocyte cell-cell adhesion	66/3268	235/18866	2.57568e-05	0.000978915	0.000808578	NFAT5/RUNX1/FYN/NFKBIZ/CYRIB/AP3B1/ZBTB16/DOCK8/PIK3R1/STAT5B/GRB2/CD44/LYN/NCK2/PTPRC/MALT1/MAP3K8/ZBTB1/GLI3/ICAM1/CD55/IL4R/CD83/ITGA4/NR4A3/ITPKB/YES1/RHOH/HES1/CORO1A/SKAP1/CARD11/RUNX3/GLI2/LEF1/FLOT2/RIPK2/IL15/SYK/PTPN22/JAK3/PTPN6/RASGRP1/TFRC/ITGB2/VAV1/NCKAP1L/IL7/RASAL3/PRKCQ/CD86/ALOX5/MDK/CD4/LCK/SOX13/ICOS/DUSP10/GRAP2/HAVCR2/HLA-DMB/TRAF6/CD27/IL2/TNFRSF13C/IL7R	66
GO:0071233	cellular response to leucine	8/3268	10/18866	2.59545e-05	0.000980451	0.000809847	UBR1/UBR2/LARS1/RPTOR/SESN1/KLHL22/MTOR/SESN2	8
GO:0009201	ribonucleoside triphosphate biosynthetic process	27/3268	71/18866	2.67051e-05	0.00100273	0.000828248	ATP5F1E/ATP5MC2/ATP5MG/ATP5ME/ATP5PF/ATP5F1D/ATP5MF/ATP5MC3/ATP5F1B/ATP5PO/ATP5F1C/ALDOA/ATP5F1A/ATP5PD/ATP5PB/STAT3/SLC25A12/ATP5MC1/SLC25A13/PRKAG2/PID1/ANTKMT/CTPS2/DMAC2L/VPS9D1/ATPSCKMT/NME9	27
GO:0072659	protein localization to plasma membrane	76/3268	281/18866	2.77985e-05	0.00103753	0.000856996	PICALM/MACF1/CLASP2/PACS1/RAPGEF2/DLG1/NUMB/PRKCE/ROCK1/SMURF1/ASB3/CACNB2/KIF13A/GOLGA4/ANK3/PRKCH/SLMAP/RAB11A/STX8/RAP1A/DENND4C/ATP1B3/TNIK/ATP2B4/ROCK2/PIK3R1/EZR/MYO5A/GOLPH3/CCDC88A/RAB8B/CNST/EFR3A/PPFIA1/PIP5K1A/FCHO2/RHOQ/C2CD5/PTPN9/SORBS1/PPP2R5A/RAB31/TTC7B/TAMALIN/PID1/IKBKB/EPB41L3/GGA2/FAM126A/TTC7A/TSPAN5/LRP6/RILPL1/STXBP1/MPP5/FYB1/SKAP1/SYTL2/NSF/ANK2/EPHA3/VAMP8/FLOT2/ZFYVE27…	76
GO:0016482	cytosolic transport	50/3268	165/18866	2.79834e-05	0.00103822	0.000857561	TBC1D5/ERC1/PRKN/VTI1A/MON2/EPS15/CCDC91/TANC2/GBF1/STX8/MYO1D/KIF1B/RIC1/MAP2K1/EVI5/VPS54/VPS53/EZR/DENND5A/STX5/MAPK1/HEATR5B/SNX1/DOP1A/TRAPPC10/MTMR2/KLHL20/PIKFYVE/PIK3C3/DENND10/KIF16B/ANKFY1/SLC66A2/VPS13A/DNAJC13/CORO1A/TBC1D14/LMTK2/UBE2O/DOP1B/SNX8/CLTCL1/ANKRD27/WASH3P/DENND2A/PPFIA2/SORL1/MAP2/SNX32/TBC1D10C	50
GO:0014066	regulation of phosphatidylinositol 3-kinase signaling	41/3268	127/18866	2.8522e-05	0.00105194	0.000868895	PTK2/FYN/IGF1R/PIP4K2A/PPP2R5C/PIK3R1/PPP1R16B/GAB1/LYN/MAPK1/JAK2/DIPK2A/PIP5K1A/PPARD/NEDD4/PIK3CB/PTPN13/CBL/FBXL2/ROR2/HCLS1/PDGFD/SIRT1/PIK3R5/DAB2IP/SEMA4D/ROR1/PIK3CD/PDGFC/PTPN6/NCF1/RASGRP1/PIP5K1B/PIK3AP1/TGFB2/PIK3CG/ERBB4/EGFR/PRR5L/ANGPT1/NLRC3	41
GO:0035303	regulation of dephosphorylation	60/3268	209/18866	2.91049e-05	0.00106712	0.000881437	DLC1/DLG2/PPP6R3/MAGI2/SMG6/WNK1/ROCK1/GSK3B/MGAT5/SPPL3/PPP2R5C/MYO1D/PHACTR4/PPP6R2/PPP2R5E/ROCK2/MTMR3/PHACTR1/SPRED1/PPP1R16B/FARP1/PTPRC/PPP1R10/JAK2/HTT/SMAD3/CNST/CEP192/MTMR2/SWAP70/SMG7/PPP2R5A/IKBKB/GPATCH2/PPP2R3A/PPP4R1/MTOR/RCAN2/PPP2R2D/ELL/LMTK2/SFI1/SYTL2/SEMA4D/CSRNP3/MTMR1/SMG5/PPP6R1/CRY2/FKBP15/MFHAS1/PPP2R1B/NCKAP1L/TGFB2/PPP2R2B/GBA/CALM2/ZFYVE1/CSRNP2/PLEK	60
GO:0051017	actin filament bundle assembly	48/3268	157/18866	3.11262e-05	0.00113456	0.00093714	DLC1/PRKN/CLASP2/CCN2/CLASP1/ROCK1/CUL3/ABL1/NEDD9/ROCK2/PHACTR1/PIK3R1/EZR/SH3PXD2B/ARHGEF18/NRP1/CCDC88A/SMAD3/SPIRE1/PPFIA1/ALMS1/SWAP70/SORBS1/PXN/ARHGAP6/LCP1/MYO1B/CARMIL1/PTK2B/MTOR/ARRB1/ITGB5/PHLDB2/NF2/FAM171A1/SLC9A1/LPAR1/BAIAP2L1/BAIAP2L2/ARHGEF10L/SHANK3/WAS/KCTD13/ASAP3/ARAP1/GPR65/PLEK/FMN2	48
GO:0097484	dendrite extension	17/3268	36/18866	3.29191e-05	0.00119294	0.000985358	AUTS2/PRKN/ITSN2/SMURF1/CYFIP1/CXCR4/SYT1/NEDD4L/TMEM108/PLAA/BCL11A/CDKL3/CYFIP2/SYT2/SH3GL2/CPNE5/RNF157	17
GO:0043406	positive regulation of MAP kinase activity	72/3268	264/18866	3.31665e-05	0.00119495	0.000987025	AKAP13/BRAF/RAPGEF1/MAP4K3/MAP2K5/TAOK3/TAOK1/TNIK/GHR/MAP3K2/PSEN1/MAP2K1/SASH1/MAP3K5/RAF1/ROBO1/MAP4K5/TAB2/RIPK1/STK39/MAP2K4/MAPK1/PTPRC/MAPK14/JAK2/PDE5A/MAP3K8/PTPN1/MAP3K3/MAPK8IP3/ERN1/MAP3K1/TIAM1/MAP3K4/FRS2/CXCR4/PIK3CB/MAPK10/KARS1/MAGED1/MAP2K6/ROR2/PKN1/PDGFD/MAP3K14/NOD1/PTK2B/ARRB1/EPHA4/KSR1/PIK3R5/DAB2IP/IGFBP6/RIPK2/SYK/LPAR1/IL34/MLKL/PDGFC/IRAK2/RASGRP1/SAA1/PIK3CG/EZH2/PLCE…	72
GO:0048588	developmental cell growth	66/3268	237/18866	3.44049e-05	0.00123245	0.00101799	AKAP13/AUTS2/MACF1/PRKN/PAFAH1B1/ITSN2/BMPR2/GSK3B/SMURF1/GOLGA4/RAB11A/PDLIM5/SPG11/ABL1/USP9X/ADNP/RUFY3/RAPH1/DNM2/PPP3CB/VCL/SLIT3/NIN/MAP2K4/NRP1/DISC1/CYFIP1/PTPRS/NDEL1/EFNA5/TIAM1/CXCR4/SYT1/NEDD4L/CDKL5/ITGA4/SLIT2/MTOR/TMEM108/ALCAM/PPARA/C9orf72/PLAA/SEMA4D/AKAP6/ULK2/SEMA4A/BCL11A/CDKL3/CYFIP2/ZFYVE27/ARHGAP4/KMT2D/SEMA4B/SYT2/RGS2/SH3GL2/CPNE5/MAP2/PLXNA4/SEMA6B/FGF13/SHTN1/RNF157/NR…	66
GO:0014065	phosphatidylinositol 3-kinase signaling	47/3268	154/18866	3.93253e-05	0.00140065	0.00115693	PTK2/NF1/FYN/IGF1R/PIP4K2A/PPP2R5C/PIK3R1/PPP1R16B/PIK3C2A/GAB1/LYN/MAPK1/JAK2/MYO16/DIPK2A/PIP5K1A/PPARD/NEDD4/PIK3CB/PTPN13/CBL/FBXL2/PREX2/ROR2/HCLS1/PDGFD/KBTBD2/SIRT1/PIK3R5/DAB2IP/SEMA4D/PIK3C2B/ROR1/PIK3CD/PDGFC/PTPN6/NCF1/RASGRP1/PIP5K1B/PIK3AP1/TGFB2/PIK3CG/ERBB4/EGFR/PRR5L/ANGPT1/NLRC3	47
GO:0006513	protein monoubiquitination	26/3268	69/18866	4.49864e-05	0.00159318	0.00131596	PRKN/MARCHF7/WAC/CUL3/UBE4B/UBE2E1/PCGF5/CUL1/HUWE1/UBE2R2/PDCD6/NEDD4/NEDD4L/CBL/KDM2B/FBXL2/KLHL22/UBE3D/PCGF3/TRIM37/WDR48/UBE2O/OBI1/FANCM/NEURL1/RAD18	26
GO:0048736	appendage development	53/3268	181/18866	4.63027e-05	0.00162137	0.00133925	MBNL1/CACNA1C/NIPBL/CREBBP/CHST11/BMPR2/PAM/WDPCP/ZBTB16/RUNX2/CPLANE1/AFF3/PSEN1/LMBR1/ECE1/PBX1/DYNC2H1/BMPR1A/PLXNA2/KAT2B/GLI3/RC3H2/SKI/FBXW4/GNA12/TBC1D32/PCSK5/ROR2/RARB/ZNF141/LRP6/CIBAR1/BMPR1B/CHD7/BPNT2/ZNRF3/GLI2/RECK/IFT172/C2CD3/SLC39A1/LEF1/LRP5/FBN2/IFT140/FMN1/TGFB2/TP63/WDR19/RSPO2/KREMEN1/FRAS1/ALDH1A2	53
GO:0060173	limb development	53/3268	181/18866	4.63027e-05	0.00162137	0.00133925	MBNL1/CACNA1C/NIPBL/CREBBP/CHST11/BMPR2/PAM/WDPCP/ZBTB16/RUNX2/CPLANE1/AFF3/PSEN1/LMBR1/ECE1/PBX1/DYNC2H1/BMPR1A/PLXNA2/KAT2B/GLI3/RC3H2/SKI/FBXW4/GNA12/TBC1D32/PCSK5/ROR2/RARB/ZNF141/LRP6/CIBAR1/BMPR1B/CHD7/BPNT2/ZNRF3/GLI2/RECK/IFT172/C2CD3/SLC39A1/LEF1/LRP5/FBN2/IFT140/FMN1/TGFB2/TP63/WDR19/RSPO2/KREMEN1/FRAS1/ALDH1A2	53
GO:0050863	regulation of T cell activation	86/3268	332/18866	4.85941e-05	0.00169211	0.00139767	RUNX1/MARCHF7/SOS1/FYN/DLG1/NFKBIZ/CYRIB/AP3B1/ZEB1/ZBTB16/ABL1/DOCK8/NFATC2/TMEM131L/PELI1/PIK3R1/RC3H1/STAT5B/GRB2/IRF1/LYN/NCK2/PTPRC/MALT1/SH3RF1/PDE5A/MAP3K8/ZBTB1/RIPOR2/GLI3/RC3H2/PTPN2/CD55/IL4R/CD83/PAG1/ITPKB/YES1/RHOH/TOX/HES1/CORO1A/GLMN/CARD11/RUNX3/TCF7/GLI2/DROSHA/LEF1/FLOT2/RIPK2/IL15/SYK/PTPN22/DLG5/JAK3/PTPN6/RASGRP1/TFRC/RAC2/VAV1/CAMK4/NCKAP1L/IL7/FGL1/RASAL3/PRKCQ/CD86/CR1/MD…	86
GO:0006163	purine nucleotide metabolic process	109/3268	442/18866	5.00341e-05	0.00173257	0.00143109	ATP5F1E/ATP5MC2/ATP5MG/ATP5ME/ZBTB20/ATP5PF/RORA/ATP5F1D/ATP5MF/ATP5MC3/ATP5F1B/DLG2/ATP5PO/ATP5F1C/ADK/ALDOA/ATP5F1A/ATP5PD/PDE8A/PDE4B/NUPR1/PDE4D/ATP5PB/STAT3/CASK/DLG1/NUP98/NT5C2/NCOR1/SLC25A12/ATP5MC1/TPST1/HDAC4/ELOVL5/HSD17B12/FHIT/PSEN1/SLC25A13/PDE7A/EP300/SAMHD1/ACBD6/FOXK2/RANBP2/ADSS2/PDE7B/AASS/ACACA/PDE5A/OPA1/PFKFB3/PRKAG2/ADCY9/PDE10A/FAR1/NUP214/PANK2/NUP160/CBR4/OGDH/PDK3/HK1/M…	109
GO:0043201	response to leucine	9/3268	13/18866	5.06944e-05	0.00174574	0.00144197	UBR1/UBR2/LARS1/RPTOR/SESN1/PIK3C3/KLHL22/MTOR/SESN2	9
GO:0021543	pallium development	51/3268	173/18866	5.25427e-05	0.00179271	0.00148076	NCOA1/NF1/TENT2/PAFAH1B1/GSK3B/TRAPPC9/SYNE2/TACC1/ATP2B4/PSEN1/MCPH1/PLCB1/ROBO1/SRGAP2/PHACTR1/BMERB1/DISC1/PTPRS/GLI3/NDEL1/DCLK2/CDK6/NR4A3/DAB1/SLIT2/EIF2B3/NDE1/LRP6/TMEM108/LAMB1/DAB2IP/FAT4/NF2/LEF1/KDM1A/PHLPP2/H2AX/CEP120/WDR47/FUT10/TACC2/EZH2/PAX5/CNTNAP2/MDK/EGFR/FOXP2/TACC3/FGF13/UQCRQ/NOTCH2NLA	51
GO:0030888	regulation of B cell proliferation	24/3268	62/18866	5.26336e-05	0.00179271	0.00148076	BCL2/ATM/NFATC2/PELI1/INPP5D/RC3H1/LYN/PTPRC/VAV3/PKN1/GPR183/CARD11/IKZF3/TFRC/NCKAP1L/IL7/TIRAP/BLK/CD22/ATAD5/TICAM1/TNFRSF21/IL2/TNFRSF13C	24
GO:0072521	purine-containing compound metabolic process	115/3268	472/18866	5.46816e-05	0.00185234	0.00153002	ATP5F1E/ATP5MC2/ATP5MG/ATP5ME/ZBTB20/ATP5PF/RORA/ATP5F1D/DPYD/ATP5MF/ATP5MC3/ATP5F1B/DLG2/ATP5PO/ATP5F1C/ADK/ALDOA/ATP5F1A/ATP5PD/PDE8A/PDE4B/NUPR1/PDE4D/ATP5PB/STAT3/CASK/DLG1/NUP98/NT5C2/NCOR1/SLC25A12/ATP5MC1/TPST1/HDAC4/ELOVL5/HSD17B12/FHIT/PSEN1/SLC25A13/PDE7A/EP300/SAMHD1/ACBD6/FOXK2/RANBP2/ADSS2/PDE7B/AASS/ACACA/PDE5A/OPA1/PFKFB3/PRKAG2/ADCY9/PDE10A/FAR1/NUP214/PANK2/NUP160/CBR4/OGDH/PDK3/…	115
GO:0051054	positive regulation of DNA metabolic process	57/3268	200/18866	5.68302e-05	0.00191472	0.00158155	SPIDR/BABAM2/GTF2I/TNKS/SMCHD1/ARID2/USP9X/NEK7/FAM168A/ATM/HMBOX1/SHLD2/ATR/ERCC1/MAPK1/PTPRC/PPP1R10/KMT5B/PARN/SPIRE1/UIMC1/PRKD2/EYA2/WRN/MAP3K4/EYA3/NVL/TOX/EYA1/BRCA1/PTK2B/SHLD1/POLG2/NSD2/SIRT1/MSH2/NAF1/ERCC8/MMS19/POT1/RFC3/TFRC/H2AX/MLH1/PARM1/APLF/EYA4/PRKCQ/WAS/ATAD5/EGFR/SLF1/BRCC3/CHTF8/SMOC2/FMN2/IL2	57
GO:0010256	endomembrane system organization	114/3268	468/18866	5.9382e-05	0.00198994	0.00164368	BCAS3/ASAP1/PRKN/CLASP2/VTI1A/DYM/CSNK1A1/CLASP1/ARFGEF1/TMCC1/PAFAH1B1/SYNE1/SEC31A/AP3B1/SNX9/ESYT2/PRKD1/ANK3/GBF1/RAB11A/LYST/CERT1/ARMH3/PRKCA/MYH9/RAB3GAP1/MAP2K1/DNM2/ATP8B1/MYO5A/HUWE1/CREB1/ARFGEF2/ARHGEF7/PACSIN2/USP6NL/STX5/MYOF/GOLPH3/CAMSAP2/USO1/MAPK1/PTPRC/DYNC2H1/RAB3GAP2/ANO6/HTT/ATL2/STX18/NDEL1/ARHGAP21/GET3/CXCR4/AGFG1/EIF2AK3/PRKCB/RAB30/NEK9/PLEKHM2/PIK3C3/STX17/NPLOC4/TRAPP…	114
GO:0036465	synaptic vesicle recycling	27/3268	74/18866	6.24544e-05	0.0020817	0.00171947	PICALM/BTBD9/ITSN2/ROCK1/PPP3CC/AP3B1/DENND1A/KIAA1109/DNM2/OPHN1/PPP3CB/ITSN1/DNM3/CYFIP1/FCHO2/SYT1/NLGN1/PLAA/AMPH/SYNJ1/DNM1/BTBD8/SYT2/STON2/SH3GL2/SYNJ2/FGF14	27
GO:0046632	alpha-beta T cell differentiation	35/3268	106/18866	6.3495e-05	0.00210513	0.00173883	RORA/RUNX1/STAT3/NFKBIZ/AP3B1/BCL2/ZBTB16/ABL1/RC3H1/IRF1/MALT1/SH3RF1/RELB/GLI3/RC3H2/IL4R/CD83/ITPKB/TOX/GPR183/MTOR/RUNX3/TCF7/LEF1/RIPK2/SYK/SEMA4A/JAK3/BCL11B/IL18R1/NCKAP1L/LY9/CD86/ITK/IL2	35
GO:0032006	regulation of TOR signaling	34/3268	102/18866	6.4763e-05	0.00213581	0.00176416	SIK3/UBR1/UBR2/ATM/TBCK/LARS1/CLEC16A/GOLPH3/RPTOR/SESN1/PDCD6/GNA12/SLC38A9/WDR59/MTM1/TBC1D7/KLHL22/GPR137B/ITFG2/SIRT1/BMT2/C9orf72/NPRL3/SZT2/DEPTOR/MIOS/CASTOR2/SESN2/GBA/SH3BP4/EPM2A/DYRK3/TTI1/ARNTL	34
GO:0038083	peptidyl-tyrosine autophosphorylation	18/3268	41/18866	6.51918e-05	0.00213863	0.0017665	PTK2/FER/FYN/DYRK1A/IGF1R/ABL1/LYN/YES1/PTK2B/SYK/TNK2/BLK/ITK/TXK/LCK/HCK/EGFR/TEC	18
GO:0098876	vesicle-mediated transport to the plasma membrane	32/3268	94/18866	6.6377e-05	0.00216611	0.0017892	EXOC4/EXOC6B/MACF1/KIF13A/GOLGA4/ANK3/RAB11A/COMMD1/RABEP1/DNM2/VPS35L/ARFGEF2/GOLPH3/EXOC2/CNST/EXOC6/MAPK10/RAB31/VPS26C/OSBPL5/TAMALIN/GGA2/CCDC93/VPS39/NSF/ANKRD27/ARHGAP44/RAB26/ENTR1/MICALL1/GGA3/VAMP7	32
GO:0048675	axon extension	39/3268	123/18866	6.89887e-05	0.00222773	0.00184009	AUTS2/MACF1/PAFAH1B1/BMPR2/GSK3B/GOLGA4/RAB11A/SPG11/ABL1/USP9X/ADNP/RUFY3/RAPH1/DNM2/PPP3CB/VCL/SLIT3/NRP1/DISC1/CYFIP1/PTPRS/NDEL1/CDKL5/SLIT2/ALCAM/C9orf72/SEMA4D/ULK2/SEMA4A/CDKL3/ZFYVE27/ARHGAP4/SEMA4B/MAP2/PLXNA4/SEMA6B/SHTN1/NRCAM/SEMA3A	39
GO:0006644	phospholipid metabolic process	111/3268	455/18866	6.91151e-05	0.00222773	0.00184009	PTK2/PYURF/PAFAH1B1/PLAAT4/AMBRA1/PIP4K2A/PLAAT3/SGMS1/PRKD1/INPP4B/SOCS3/ATM/PI4KA/PLCB1/SERINC5/INPP5D/MTMR3/PIK3R1/PLCG2/PIK3C2A/SPTLC1/LYN/OSBPL10/GPCPD1/DGKH/PIGL/FAR1/CHKA/EFR3A/PIP5K1A/INPP4A/LPGAT1/SPTLC2/MTMR2/ABHD3/PPARD/PIK3CB/AGPAT4/IP6K1/RUFY1/AGPAT3/VAV3/PIKFYVE/PTPN13/PLD1/LCLAT1/INPP5B/PIK3C3/OSBPL5/PLEKHA2/DDHD1/ITPKB/PLA2G6/TTC7B/PI4K2B/MTM1/FAM126A/TTC7A/PIGN/INPP5A/CHPT1/PTK2B…	111
GO:0070085	glycosylation	71/3268	265/18866	6.93373e-05	0.00222773	0.00184009	EXT1/LARGE1/OGA/ARFGEF1/MGAT5/TRAK1/ST6GALNAC3/FUT8/PSEN1/ST6GAL1/ST3GAL1/UGGT2/TET2/NPC1/TMTC1/ALG13/MAN1A2/MAN1A1/GALNT10/GALNTL6/EXT2/MAN2A1/LMF1/ST6GALNAC5/GALNT2/ST8SIA4/B4GALT5/GALNT18/TMTC2/GFPT1/PMM2/ST3GAL2/RXYLT1/MGAT4A/ST3GAL6/COG6/DPY19L2/COG7/TET3/MAN1C1/GALNT7/POGLUT3/B3GALNT2/GCNT1/TRAK2/GXYLT2/GCNT2/IL15/ST6GALNAC2/FKTN/DPY19L3/ST8SIA6/EOGT/CRPPA/PIGB/FUT10/GGTA1/B3GLCT/XXYLT1/ABO…	71
GO:0022409	positive regulation of cell-cell adhesion	74/3268	279/18866	7.03591e-05	0.00224896	0.00185763	NFAT5/MAGI1/RUNX1/FYN/NFKBIZ/CYRIB/AP3B1/ANK3/ZBTB16/DOCK8/PIK3R1/DENND6A/STAT5B/GRB2/CD44/LYN/NCK2/PTPRC/MALT1/MAP3K8/ZBTB1/GLI3/ICAM1/CD55/IL4R/CD83/ITGA4/KIF26B/MYO10/NR4A3/ITPKB/YES1/RHOH/HES1/CORO1A/SKAP1/CARD11/RUNX3/GLI2/ADAM19/LEF1/FLOT2/RIPK2/GCNT2/IL15/SYK/PTPN22/JAK3/PTPN6/RASGRP1/TFRC/ITGB2/VAV1/NCKAP1L/IL7/RASAL3/PRKCQ/CD86/ALOX5/MDK/CD4/LCK/SOX13/ICOS/DUSP10/GRAP2/HAVCR2/HLA-DMB/TRA…	74
GO:0051893	regulation of focal adhesion assembly	24/3268	63/18866	7.11705e-05	0.00225181	0.00185998	BCAS3/MACF1/DLC1/PTK2/PEAK1/CLASP2/CLASP1/MAP4K4/ROCK1/WDPCP/ABL1/ROCK2/PTPRJ/VCL/NRP1/SMAD3/EFNA5/ARHGAP6/PHLDB2/EPHA3/EPB41L5/SLC9A1/FMN1/LDB1	24
GO:0090109	regulation of cell-substrate junction assembly	24/3268	63/18866	7.11705e-05	0.00225181	0.00185998	BCAS3/MACF1/DLC1/PTK2/PEAK1/CLASP2/CLASP1/MAP4K4/ROCK1/WDPCP/ABL1/ROCK2/PTPRJ/VCL/NRP1/SMAD3/EFNA5/ARHGAP6/PHLDB2/EPHA3/EPB41L5/SLC9A1/FMN1/LDB1	24
GO:0071496	cellular response to external stimulus	84/3268	326/18866	7.20974e-05	0.00226961	0.00187468	NCOA1/TLE5/ATG7/TNKS/FOXO3/BMPR2/AMBRA1/MAPK8/BCL2/SIK2/FOXO1/PRKD1/HDAC4/TNRC6A/ADNP/NFKB1/CRADD/NAMPT/NR4A2/MAP3K2/MAP3K5/LARS1/MTMR3/CLEC16A/SREBF2/XPR1/IRF1/MAP2K4/CADPS2/LYN/STK24/RPTOR/ATP2B1/MAPK1/PTPRC/SESN1/PRKAG2/ARHGAP35/ATG5/RIPOR2/ICAM1/MAP3K1/WRN/EIF2AK3/ATF3/TNFRSF10B/VPS41/CBL/ITGA4/PIK3C3/WDR59/PPM1D/TNC/MAP3K14/PPARG/MTOR/ITFG2/TRIM24/SIRT1/PPARA/HABP4/MARS1/BMT2/BMP6/NPRL3/WNT2…	84
GO:0071622	regulation of granulocyte chemotaxis	21/3268	52/18866	7.39128e-05	0.00231507	0.00191223	PTK2/CAMK1D/MCU/MAPK1/MAPK14/RIPOR2/KARS1/JAM3/SLIT2/RARRES2/IL34/DYSF/RAC2/NCKAP1L/TIRAP/MDK/C5AR1/CSF1R/THBS4/DAPK2/TRPV4	21
GO:0006486	protein glycosylation	68/3268	252/18866	7.71205e-05	0.0023915	0.00197537	EXT1/LARGE1/OGA/ARFGEF1/MGAT5/TRAK1/ST6GALNAC3/FUT8/PSEN1/ST6GAL1/ST3GAL1/UGGT2/TET2/NPC1/TMTC1/ALG13/MAN1A2/MAN1A1/GALNT10/GALNTL6/EXT2/MAN2A1/LMF1/ST6GALNAC5/GALNT2/ST8SIA4/B4GALT5/GALNT18/TMTC2/GFPT1/PMM2/ST3GAL2/RXYLT1/MGAT4A/ST3GAL6/DPY19L2/COG7/TET3/MAN1C1/GALNT7/POGLUT3/B3GALNT2/GCNT1/TRAK2/GXYLT2/GCNT2/IL15/ST6GALNAC2/FKTN/DPY19L3/ST8SIA6/EOGT/CRPPA/FUT10/GGTA1/B3GLCT/XXYLT1/ABO/ACER2/GAL…	68
GO:0043413	macromolecule glycosylation	68/3268	252/18866	7.71205e-05	0.0023915	0.00197537	EXT1/LARGE1/OGA/ARFGEF1/MGAT5/TRAK1/ST6GALNAC3/FUT8/PSEN1/ST6GAL1/ST3GAL1/UGGT2/TET2/NPC1/TMTC1/ALG13/MAN1A2/MAN1A1/GALNT10/GALNTL6/EXT2/MAN2A1/LMF1/ST6GALNAC5/GALNT2/ST8SIA4/B4GALT5/GALNT18/TMTC2/GFPT1/PMM2/ST3GAL2/RXYLT1/MGAT4A/ST3GAL6/DPY19L2/COG7/TET3/MAN1C1/GALNT7/POGLUT3/B3GALNT2/GCNT1/TRAK2/GXYLT2/GCNT2/IL15/ST6GALNAC2/FKTN/DPY19L3/ST8SIA6/EOGT/CRPPA/FUT10/GGTA1/B3GLCT/XXYLT1/ABO/ACER2/GAL…	68
GO:0072583	clathrin-dependent endocytosis	19/3268	45/18866	7.87913e-05	0.00243122	0.00200817	FCHSD2/PICALM/HIP1/ITSN2/DNM2/ITSN1/BMP2K/FCHO2/PIK3CB/GPR107/ITGA4/SCYL2/DGKD/INPP5F/TNK2/BTBD8/SLC9B2/SH3GL2/SGIP1	19
GO:0007044	cell-substrate junction assembly	33/3268	99/18866	8.23956e-05	0.00252991	0.00208969	BCAS3/MACF1/DLC1/PTK2/PEAK1/CLASP2/CLASP1/MAP4K4/ROCK1/BCL2/WDPCP/ABL1/ROCK2/PTPRK/PTPRJ/VCL/ARHGEF7/NRP1/SMAD3/PIP5K1A/EFNA5/SORBS1/BCR/ARHGAP6/PTK2B/LAMA3/PHLDB2/EPHA3/WHAMM/EPB41L5/SLC9A1/FMN1/LDB1	33
GO:0006302	double-strand break repair	70/3268	262/18866	8.53266e-05	0.00260706	0.00215342	SPIDR/BABAM2/KDM2A/RAD51B/NIPBL/UVRAG/SMCHD1/NSMCE2/SETD2/UBR5/REV3L/ARID2/WDR70/SMC5/SETX/TRIP12/H4C3/ATM/SHLD2/SAMHD1/INO80/ERCC1/KMT5B/SPIRE1/UIMC1/WRN/RNF169/EYA3/NABP1/FBH1/APTX/TENT4A/RNF138/CYREN/SMARCAD1/POLA1/EYA1/BRCA1/SHLD1/NSD2/WDR48/RAD52/MCM9/MSH2/ERCC8/SMARCAL1/MMS19/KDM1A/XRCC4/HELB/MMS22L/POT1/H2AX/MLH1/APLF/ZFYVE26/MORF4L1/POLB/WAS/MDC1/KLHL15/CGAS/FANCM/SLF1/BRCC3/RBBP8/RFWD3/C…	70
GO:1902105	regulation of leukocyte differentiation	76/3268	290/18866	8.65502e-05	0.00263155	0.00217364	NF1/RUNX1/SOS1/RB1/NFKBIZ/AP3B1/ZEB1/FBXW7/ZBTB16/ABL1/PRKCA/NFATC2/TMEM131L/INPP5D/PIK3R1/RC3H1/STAT5B/RIPK1/CREB1/IRF1/PRXL2A/LYN/PTPRC/MALT1/SH3RF1/CUL4A/ZBTB46/ZBTB1/GLI3/RC3H2/PTPN2/IL4R/CD83/CDK6/ROR2/ITPKB/HCLS1/ATP11C/RHOH/TOX/GPR137B/MTOR/MITF/CARD11/RUNX3/TCF7/GLI2/DROSHA/LEF1/RIPK2/IL15/SYK/IKZF3/IL34/JAK3/PTPN6/RASGRP1/UBASH3B/CASP8/RASSF2/CAMK4/NCKAP1L/IL7/CD86/CR1/SLC9B2/MDK/CD4/SOX…	76
GO:0009267	cellular response to starvation	48/3268	163/18866	8.84302e-05	0.00265453	0.00219263	ATG7/FOXO3/BMPR2/AMBRA1/MAPK8/BCL2/SIK2/FOXO1/PRKD1/TNRC6A/MAP3K5/LARS1/MTMR3/CLEC16A/SREBF2/XPR1/CADPS2/STK24/RPTOR/MAPK1/SESN1/PRKAG2/ATG5/WRN/EIF2AK3/ATF3/VPS41/PIK3C3/WDR59/PPM1D/MTOR/ITFG2/SIRT1/PPARA/MARS1/BMT2/NPRL3/WNT2B/PIK3C2B/PIK3R4/SZT2/MIOS/SESN2/GBA/TFEB/ZFYVE1/GCN1/ASNS	48
GO:0006893	Golgi to plasma membrane transport	23/3268	60/18866	8.94124e-05	0.00265453	0.00219263	EXOC4/EXOC6B/MACF1/KIF13A/GOLGA4/ANK3/COMMD1/RABEP1/DNM2/VPS35L/ARFGEF2/GOLPH3/EXOC2/CNST/EXOC6/RAB31/OSBPL5/GGA2/CCDC93/NSF/RAB26/GGA3/VAMP7	23
GO:0030865	cortical cytoskeleton organization	23/3268	60/18866	8.94124e-05	0.00265453	0.00219263	DLG1/PAFAH1B1/ROCK1/FMNL2/EPB41L2/ROCK2/EZR/EPB41/RHOQ/FMNL3/FHOD3/IKBKB/EPB41L3/RHOH/NLGN1/RHOBTB1/RAC2/NCKAP1L/EPB41L1/FMNL1/TRPV4/LLGL2/PLEK	23
GO:0035107	appendage morphogenesis	45/3268	150/18866	8.94356e-05	0.00265453	0.00219263	MBNL1/CACNA1C/NIPBL/CREBBP/CHST11/WDPCP/ZBTB16/RUNX2/CPLANE1/AFF3/PSEN1/LMBR1/ECE1/PBX1/DYNC2H1/BMPR1A/PLXNA2/GLI3/SKI/FBXW4/GNA12/TBC1D32/PCSK5/ROR2/RARB/ZNF141/LRP6/CIBAR1/BMPR1B/CHD7/BPNT2/GLI2/RECK/C2CD3/LEF1/LRP5/FBN2/IFT140/FMN1/TGFB2/TP63/WDR19/RSPO2/FRAS1/ALDH1A2	45
GO:0035108	limb morphogenesis	45/3268	150/18866	8.94356e-05	0.00265453	0.00219263	MBNL1/CACNA1C/NIPBL/CREBBP/CHST11/WDPCP/ZBTB16/RUNX2/CPLANE1/AFF3/PSEN1/LMBR1/ECE1/PBX1/DYNC2H1/BMPR1A/PLXNA2/GLI3/SKI/FBXW4/GNA12/TBC1D32/PCSK5/ROR2/RARB/ZNF141/LRP6/CIBAR1/BMPR1B/CHD7/BPNT2/GLI2/RECK/C2CD3/LEF1/LRP5/FBN2/IFT140/FMN1/TGFB2/TP63/WDR19/RSPO2/FRAS1/ALDH1A2	45
GO:0002448	mast cell mediated immunity	20/3268	49/18866	9.13721e-05	0.00269916	0.00222949	FER/GAB2/LYN/IL4R/SERPINB9/CBL/NR4A3/STXBP1/VAMP8/SYK/PIK3CD/RASGRP1/RAC2/LAT2/PIK3CG/BLK/UNC13D/VAMP7/FCER1G/S100A13	20
GO:0008361	regulation of cell size	52/3268	181/18866	9.37598e-05	0.00275663	0.00227696	MACF1/PAFAH1B1/BMPR2/GSK3B/GOLGA4/RAB11A/ABL1/ADNP/RUFY3/DNM2/LARS1/CREB1/RPTOR/NRP1/DISC1/ANO6/CYFIP1/PTPRS/NDEL1/EFNA5/VAV3/CDKL5/MTOR/SLC12A6/SEMA4D/KDM1A/VAV2/ULK2/SEMA4A/CDKL3/ZFYVE27/WDTC1/ARHGAP4/SEMA4B/SLC12A9/DEPTOR/RAP1GAP2/VAV1/CLCN6/PRR16/SHANK3/MAP2/KCNMA1/PLXNA4/SEMA6B/FGF13/TRPV4/SHTN1/NRCAM/PLEK/IL7R/SEMA3A	52
GO:0043254	regulation of protein-containing complex assembly	109/3268	449/18866	9.85936e-05	0.00288514	0.00238311	H3-3B/H3-3A/FCHSD2/SPIDR/FAF1/ASAP1/SSH2/FER/NAV3/CLASP1/SENP6/LDLRAD4/DLG1/ARFGEF1/PRKCE/DYRK1A/RB1/CYRIB/GSK3B/SNX9/ABL1/RASA1/ATF7IP/ATM/EP300/RAF1/ATR/GRB2/CREB1/CLIP1/NIN/ERCC1/KIRREL1/NCK2/CAMSAP2/SVIL/FARP2/CUL4A/CYFIP1/MTLN/SPIRE1/ICAM1/WARS1/CYRIA/TBCD/LATS1/TOGARAM1/SSH1/UNC13B/JAM3/GNL3L/KANK1/HCLS1/SLIT2/CDK5RAP2/FHOD3/PREX1/TRAPPC12/SMAD6/IQGAP2/JMY/LCP1/ABCA1/PLEKHG2/CARMIL1/PTK2B/C…	109
GO:1903037	regulation of leukocyte cell-cell adhesion	84/3268	329/18866	0.000101187	0.00294719	0.00243437	NFAT5/RUNX1/MARCHF7/FYN/DLG1/WNK1/NFKBIZ/CYRIB/AP3B1/ZBTB16/DOCK8/TMEM131L/PELI1/PIK3R1/RC3H1/STAT5B/GRB2/CD44/IRF1/LYN/NCK2/PTPRC/MALT1/PDE5A/MAP3K8/ZBTB1/RIPOR2/GLI3/ICAM1/RC3H2/PTPN2/CD55/IL4R/CD83/PAG1/ITGA4/NR4A3/ITPKB/YES1/RHOH/HES1/CORO1A/GLMN/PPARA/SKAP1/CARD11/RUNX3/GLI2/LEF1/FLOT2/RIPK2/IL15/SYK/PTPN22/DLG5/JAK3/PTPN6/RASGRP1/TFRC/ITGB2/VAV1/NCKAP1L/IL7/FGL1/RASAL3/PRKCQ/CD86/ALOX5/MDK/…	84
GO:0030705	cytoskeleton-dependent intracellular transport	56/3268	200/18866	0.000110881	0.00321451	0.00265516	DLG2/MYO1E/PAFAH1B1/AP3B1/SYNE2/KIF13A/TANC2/BICD1/MYO1D/SPG11/KIF1B/TRAK1/DYNC2I1/FBXW11/MYO5A/DYNC2H1/CCDC88A/OPA1/HTT/MAPK8IP3/NDEL1/ARHGAP21/PEX14/RHOT1/BORCS5/MYO10/DYNC1I1/IFT88/TTC21B/NDE1/MYO1F/MYO1B/CCDC88C/MAK/TMEM108/IFT172/FLOT2/TRAK2/COPG2/IFT140/SPAST/RASGRP1/MYO19/WDR35/CILK1/DYNC2I2/APBA1/AGBL4/DYNLT2B/PPFIA2/MAP2/MYO5C/WDR19/VAMP7/BICDL1/FYCO1	56
GO:0042176	regulation of protein catabolic process	98/3268	397/18866	0.000112498	0.00324631	0.00268143	ATP5IF1/ARIH1/FAF1/COP1/PTK2/PRKN/ATG7/MARCHF7/NUPR1/CSNK1A1/FYN/ITCH/PIAS1/MYCBP2/ROCK1/GSK3B/SH3D19/WAC/SMURF1/FOXO1/SNX9/FBXL20/FBXW7/UBE2K/ANKIB1/UBAC2/SMARCC1/COMMD1/HIPK2/FHIT/PSEN1/SMURF2/RIC1/OPHN1/RNF19A/NRDC/USP25/WWP1/EZR/CLEC16A/HUWE1/TLK2/BTRC/PSME3IP1/STX5/WWP2/IRAK3/TAF1/DISC1/APC/SMAD3/TNFAIP3/SNX1/GNA12/NEDD4/N4BP1/ZER1/LATS1/NEDD4L/SUFU/PRICKLE1/MTM1/CHFR/RNF180/PTK2B/BANP/EPHA4…	98
GO:0071375	cellular response to peptide hormone stimulus	84/3268	330/18866	0.000113058	0.00324743	0.00268236	MBD5/ARID1B/PTK2/FOXO3/SOS1/FER/FYN/STAT3/CCND3/ROCK1/IGF1R/GSK3B/SIK2/FOXO1/DENND4C/NFKB1/SMARCC1/SOCS3/GHR/NR4A2/ROCK2/NR4A1/PIK3R1/HDAC9/STAT5B/MYO5A/GRB2/CREB1/PIK3C2A/GAB1/LYN/USO1/ATP2B1/PRKAR2A/JAK2/EPRS1/OPA1/APC/RAB8B/ADCY9/CYFIP1/APPL2/PTPN1/KAT2B/PRKACB/NDEL1/PTPRE/PTPN2/PRKCB/RHOQ/C2CD5/SORBS1/RAB31/BCAR3/NR4A3/KANK1/SOGA1/PID1/PXN/GRB10/TBC1D4/GPR173/PPARG/ERRFI1/ADCY3/EEF2K/STXBP4/S…	84
GO:0030866	cortical actin cytoskeleton organization	17/3268	39/18866	0.000115501	0.00330238	0.00272775	DLG1/ROCK1/FMNL2/EPB41L2/ROCK2/EZR/EPB41/RHOQ/FMNL3/FHOD3/IKBKB/EPB41L3/NCKAP1L/EPB41L1/FMNL1/LLGL2/PLEK	17
GO:0006469	negative regulation of protein kinase activity	66/3268	246/18866	0.000117182	0.00333514	0.00275481	SMYD3/CBLB/NF1/WNK1/RB1/IGF1R/MACROH2A1/GNAQ/TAOK3/ABL1/HIPK3/SOCS3/PSEN1/PTPRJ/PRKRIP1/SPRED1/DUSP16/LYN/IRAK3/STK38/RPTOR/PTPRC/PRKAR2A/APC/PRKAG2/TNFAIP3/PTPN1/KAT2B/WARS1/SPRED2/PTPN2/IBTK/LATS1/CBL/SH2B3/QARS1/PKN1/HEG1/LRP6/ADARB1/ERRFI1/ZFYVE28/CEP43/SLC8A1/SIRT1/ITPRIP/DAB2IP/NF2/INKA2/LRP5/PTPN22/PTPN6/UBASH3B/PRKAR1B/SPRY3/DEPTOR/DUS2/GBA/RGS2/SORL1/INKA1/DUSP10/PAQR3/TAB1/EPHB2/PTPRO	66
GO:0070588	calcium ion transmembrane transport	80/3268	312/18866	0.000125734	0.00356227	0.00294241	CACNA1C/PDE4B/ITPR2/PDE4D/CAMK2D/FYN/PRKCE/THADA/CACNB2/ABL1/ITPR1/TRPC4AP/MICU2/ATP2B4/MCU/PSEN1/MICU1/STIM1/DMD/PLCG2/MYO5A/LYN/PKD2/ATP2B1/PTPRC/ANO6/OPA1/HTT/ATG5/ATP2C1/STIM2/TRPC1/IBTK/CACNA2D1/CACHD1/SESTD1/DIAPH1/RASA3/PLA2G6/GEM/PTK2B/TPCN1/TRPM3/CHD7/CORO1A/SLC8A1/SLC25A25/ANK2/MCUB/AKAP6/MICU3/CATSPER2/SLC9A1/ATP2A3/PTPN6/DYSF/UBASH3B/FAM155A/NALCN/NOS1AP/PKD1L1/TRPC6/TRPC4/PIK3CG/CALM…	80
GO:0030100	regulation of endocytosis	58/3268	210/18866	0.000127177	0.00358685	0.00296272	TBC1D5/MKLN1/PICALM/BTBD9/HIP1/MAGI2/NUMB/ROCK1/PPP3CC/PRKD1/ATXN2/BICD1/ABL1/DNM2/OPHN1/PPP3CB/AHI1/PLCG2/PACSIN2/ITSN1/BMP2K/ABL2/ANO6/CD2AP/APPL2/PTPN1/MTMR2/PIK3CB/RUFY1/MCTP1/NEDD4L/CBL/RAB31/SCYL2/ANKFY1/PPARG/EEF2K/DGKD/ARRB1/LRSAM1/RUBCN/NLGN1/CDH13/CLU/EPHA3/SYK/TNK2/NCKAP1L/DNM1/CD22/ANKRD13A/STON2/SH3GL2/STAP1/ANGPT1/SERPINE1/SGIP1/ABCA7	58
GO:0032743	positive regulation of interleukin-2 production	13/3268	26/18866	0.000135004	0.00379045	0.00313089	PDE4B/RUNX1/PDE4D/PTPRC/MALT1/PRKD2/CD83/GLMN/CARD11/RIPK2/CD86/CD4/TRAF6	13
GO:0031345	negative regulation of cell projection organization	53/3268	188/18866	0.000137979	0.00384625	0.00317698	ASAP1/PTK2/RAPGEF2/FYN/MAP4/PTPRG/ARHGAP24/PAFAH1B1/CBFA2T2/RUFY3/PSEN1/DNM2/DENND5A/NRP1/DNM3/PTPRS/PTPN9/PRAG1/KANK1/DAB1/SLIT2/TBC1D7/MAK/EPHA4/NLGN1/INPP5F/SEMA4D/TCHP/TRAK2/ULK2/SEMA4A/BCL11A/CDKL3/LPAR1/ARHGAP4/SEMA4B/RAP1GAP2/ARHGAP44/TRPC6/OMG/MAP2/STAP1/SEMA6B/FGF13/TRPV4/PAQR3/EVI5L/KREMEN1/CRMP1/EPHB2/PTPRO/RTN4RL1/SEMA3A	53
GO:0021955	central nervous system neuron axonogenesis	16/3268	36/18866	0.000138226	0.00384625	0.00317698	PTK2/PAFAH1B1/MYCBP2/NR4A2/CDH11/NIN/ARHGAP35/NDEL1/B4GALT5/SLIT2/ADARB1/EPHA4/GLI2/SZT2/PLXNA4/EPHB2	16
GO:0050921	positive regulation of chemotaxis	43/3268	144/18866	0.000142254	0.00394077	0.00325505	PTK2/CAMK1D/BMPR2/WNK1/PRKD1/ADAM10/MCU/STK39/NRP1/MAPK1/MAPK14/ANO6/SMAD3/RIPOR2/PRKD2/TIAM1/CXCR4/SWAP70/KARS1/SLIT2/PDGFD/OXSR1/PTK2B/CXCL14/CDH13/RARRES2/LPAR1/IL34/DYSF/IL16/RAC2/NCKAP1L/TIRAP/MDK/IL6R/C5AR1/CSF1R/CCR6/SERPINE1/THBS4/DAPK2/TRPV4/SMOC2	43
GO:0009141	nucleoside triphosphate metabolic process	35/3268	110/18866	0.000146878	0.00404485	0.00334102	ATP5F1E/ATP5MC2/ATP5MG/ATP5ME/ATP5PF/ATP5F1D/ATP5MF/ATP5MC3/ATP5F1B/ATP5PO/ATP5F1C/ADK/ALDOA/ATP5F1A/ATP5PD/ATP5PB/STAT3/SLC25A12/ATP5MC1/SLC25A13/SAMHD1/OPA1/PRKAG2/RHOQ/PID1/ANTKMT/CTPS2/DMAC2L/GTPBP1/VPS9D1/EFL1/ATPSCKMT/ENPP1/AMPD3/NME9	35
GO:0009101	glycoprotein biosynthetic process	86/3268	342/18866	0.000147809	0.00404485	0.00334102	EXT1/LARGE1/OGA/ARFGEF1/CHST11/BMPR2/BCL2/MGAT5/TCF7L2/TRAK1/ST6GALNAC3/FUT8/PSEN1/ST6GAL1/CSGALNACT1/PLCB1/ST3GAL1/UGGT2/TET2/NPC1/CHSY3/TMTC1/ALG13/GOLPH3/MAN1A2/MAN1A1/GALNT10/GALNTL6/UST/EXT2/MAN2A1/LMF1/ST6GALNAC5/GALNT2/ST8SIA4/CSGALNACT2/B4GALT5/XYLT1/HS2ST1/BACE2/GALNT18/TMTC2/GFPT1/PMM2/BMPR1B/ST3GAL2/RXYLT1/MGAT4A/ST3GAL6/DPY19L2/COG7/TET3/MAN1C1/GALNT7/POGLUT3/B3GALNT2/GCNT1/SLC35D1/TR…	86
GO:0030326	embryonic limb morphogenesis	39/3268	127/18866	0.000148608	0.00404485	0.00334102	MBNL1/CACNA1C/NIPBL/CREBBP/CHST11/WDPCP/ZBTB16/RUNX2/CPLANE1/AFF3/PSEN1/LMBR1/ECE1/PBX1/DYNC2H1/BMPR1A/GLI3/SKI/FBXW4/GNA12/TBC1D32/ROR2/RARB/LRP6/CHD7/BPNT2/GLI2/RECK/C2CD3/LEF1/LRP5/FBN2/IFT140/TGFB2/TP63/WDR19/RSPO2/FRAS1/ALDH1A2	39
GO:0035113	embryonic appendage morphogenesis	39/3268	127/18866	0.000148608	0.00404485	0.00334102	MBNL1/CACNA1C/NIPBL/CREBBP/CHST11/WDPCP/ZBTB16/RUNX2/CPLANE1/AFF3/PSEN1/LMBR1/ECE1/PBX1/DYNC2H1/BMPR1A/GLI3/SKI/FBXW4/GNA12/TBC1D32/ROR2/RARB/LRP6/CHD7/BPNT2/GLI2/RECK/C2CD3/LEF1/LRP5/FBN2/IFT140/TGFB2/TP63/WDR19/RSPO2/FRAS1/ALDH1A2	39
GO:0046486	glycerolipid metabolic process	105/3268	434/18866	0.000150548	0.00405332	0.00334802	PYURF/PAFAH1B1/PLAAT4/PIP4K2A/PLAAT3/FBXW7/INPP4B/SOCS3/ATM/PI4KA/PLCB1/SERINC5/INPP5D/MTMR3/PIK3R1/PLCG2/PIK3C2A/OSBPL10/GPCPD1/DGKH/PIGL/FAR1/CHKA/EFR3A/PANK2/PIP5K1A/INPP4A/LPGAT1/MTMR2/ABHD3/LMF1/PIK3CB/AGPAT4/IP6K1/RUFY1/AGPAT3/PIKFYVE/PTPN13/PLD1/LCLAT1/INPP5B/PIK3C3/OSBPL5/PLEKHA2/DDHD1/ITPKB/PLA2G6/TTC7B/PI4K2B/MTM1/DGKI/FAM126A/TTC7A/PIGN/INPP5A/CHPT1/DGKD/ABHD2/PLA2G4C/BPNT2/TAMM41/SIRT…	105
GO:0060968	regulation of gene silencing	42/3268	140/18866	0.00015087	0.00405332	0.00334802	H3-3B/H3-3A/NEAT1/H1-10/STAT3/ZFP36/PUM2/NUP98/PUM1/NCOR1/H4C3/TNRC6A/ATAD2B/MAP2K1/RIPK1/POLR2A/H1-0/RANBP2/NCOR2/NUP214/NUP160/NUP153/NUP42/NUP58/NUP107/NUP88/POM121/PPARG/NUP133/LIMD1/H1-2/NUP93/ESR1/NUP205/ATAD2/H1-4/H1-3/NUP210/XPO5/EGFR/HIRA/NDC1	42
GO:0097553	calcium ion transmembrane import into cytosol	42/3268	140/18866	0.00015087	0.00405332	0.00334802	CACNA1C/ITPR2/PDE4D/CAMK2D/FYN/PRKCE/ABL1/ITPR1/ATP2B4/DMD/PLCG2/MYO5A/LYN/PKD2/PTPRC/HTT/ATG5/TRPC1/IBTK/CACNA2D1/DIAPH1/RASA3/PTK2B/TPCN1/CHD7/CORO1A/SLC8A1/ANK2/AKAP6/PTPN6/UBASH3B/FAM155A/CALM2/RYR2/RYR3/ITPR3/LCK/SLC8B1/MCOLN2/P2RY6/SLC24A1/TRPV4	42
GO:2001236	regulation of extrinsic apoptotic signaling pathway	47/3268	162/18866	0.000154003	0.00411973	0.00340287	WWOX/FAF1/BIRC6/MCL1/STK3/NF1/FYN/GSK3B/BCL2/SP100/MAP2K5/CTNNA1/TCF7L2/TRPS1/RAF1/RIPK1/STK4/YAP1/NRP1/PTPRC/SH3RF1/HTT/TNFAIP3/ICAM1/EYA2/ATF3/TNFRSF10B/EYA3/C8orf44-SGK3/EYA1/BRCA1/BMPR1B/RNF34/ITPRIP/BCL2L14/TMC8/CASP8/PPP2R1B/DEPTOR/EYA4/IL7/IFI6/SERPINE1/TNFRSF10A/TRAF1/ZC3HC1/CSF2	47
GO:0030307	positive regulation of cell growth	49/3268	171/18866	0.000157397	0.00416849	0.00344315	H3-3B/H3-3A/MACF1/PRKN/PAFAH1B1/ITSN2/BMPR2/SMURF1/BCL2/USP47/MAP2K5/GOLGA4/RAB11A/ADNP/RPS6KA3/ADAM10/RUFY3/INO80/RPTOR/NRP1/DISC1/CYFIP1/NDEL1/EFNA5/CXCR4/SYT1/NEDD4L/CDKL5/KDM2B/KLHL22/PTK2B/MTOR/CEP43/PLAA/SEMA4D/LEF1/AKAP6/SLC9A1/ZFYVE27/ADNP2/NCBP1/TGFB2/SYT2/CPNE5/EGFR/SHTN1/RNF157/IL2/HYAL1	49
GO:0009100	glycoprotein metabolic process	101/3268	415/18866	0.00015771	0.00416849	0.00344315	EXT1/LARGE1/OGA/MARCHF6/ARFGEF1/CHST11/BMPR2/BCL2/MGAT5/TCF7L2/TRAK1/ST6GALNAC3/FUT8/PSEN1/ST6GAL1/CSGALNACT1/PLCB1/ST3GAL1/ADAMTS9/UGGT2/TET2/NPC1/CHSY3/TMTC1/ALG13/GOLPH3/MAN1A2/MAN1A1/GALNT10/GALNTL6/UST/EXT2/MAN2A1/LMF1/PPARD/ST6GALNAC5/GALNT2/ST8SIA4/CSGALNACT2/MANBA/B4GALT5/XYLT1/NGLY1/HS2ST1/BACE2/GALNT18/TMTC2/GFPT1/PMM2/BMPR1B/GNPTAB/ST3GAL2/RXYLT1/MGAT4A/ST3GAL6/BPNT2/DPY19L2/COG7/TET3/…	101
GO:0031668	cellular response to extracellular stimulus	67/3268	253/18866	0.000158389	0.00416849	0.00344315	NCOA1/TLE5/ATG7/TNKS/FOXO3/BMPR2/AMBRA1/MAPK8/BCL2/SIK2/FOXO1/PRKD1/TNRC6A/ADNP/NAMPT/NR4A2/MAP3K5/LARS1/MTMR3/CLEC16A/SREBF2/XPR1/CADPS2/LYN/STK24/RPTOR/ATP2B1/MAPK1/PTPRC/SESN1/PRKAG2/ARHGAP35/ATG5/ICAM1/WRN/EIF2AK3/ATF3/VPS41/CBL/ITGA4/PIK3C3/WDR59/PPM1D/TNC/PPARG/MTOR/ITFG2/TRIM24/SIRT1/PPARA/MARS1/BMT2/NPRL3/WNT2B/PIK3C2B/IL15/PIK3R4/SZT2/GDAP1/CD68/MIOS/SESN2/GBA/TFEB/ZFYVE1/GCN1/ASNS	67
GO:0043303	mast cell degranulation	19/3268	47/18866	0.0001585	0.00416849	0.00344315	FER/GAB2/LYN/IL4R/CBL/NR4A3/STXBP1/VAMP8/SYK/PIK3CD/RASGRP1/RAC2/LAT2/PIK3CG/BLK/UNC13D/VAMP7/FCER1G/S100A13	19
GO:0048488	synaptic vesicle endocytosis	23/3268	62/18866	0.00016005	0.0041735	0.00344729	PICALM/BTBD9/ITSN2/ROCK1/PPP3CC/DENND1A/KIAA1109/DNM2/OPHN1/PPP3CB/ITSN1/DNM3/FCHO2/SYT1/NLGN1/AMPH/SYNJ1/DNM1/BTBD8/SYT2/STON2/SH3GL2/SYNJ2	23
GO:0140238	presynaptic endocytosis	23/3268	62/18866	0.00016005	0.0041735	0.00344729	PICALM/BTBD9/ITSN2/ROCK1/PPP3CC/DENND1A/KIAA1109/DNM2/OPHN1/PPP3CB/ITSN1/DNM3/FCHO2/SYT1/NLGN1/AMPH/SYNJ1/DNM1/BTBD8/SYT2/STON2/SH3GL2/SYNJ2	23
GO:0097191	extrinsic apoptotic signaling pathway	62/3268	230/18866	0.0001607	0.0041735	0.00344729	WWOX/FAF1/BIRC6/MCL1/STK3/NF1/FOXO3/FYN/GSK3B/BCL2/SP100/MAP2K5/CTNNA1/TCF7L2/CRADD/TRPS1/RAF1/PIK3R1/RIPK1/STK4/YAP1/NRP1/PTPRC/JAK2/SH3RF1/HTT/SMAD3/TNFAIP3/ICAM1/EYA2/ATF3/TNFRSF10B/EYA3/C8orf44-SGK3/DELE1/EYA1/BRCA1/BMPR1B/RNF34/SGPP1/ITPRIP/DAB2IP/BCL2L14/DAPK1/TMC8/CASP8/PPP2R1B/DEPTOR/ACVR1B/TGFB2/EYA4/IL7/IFI6/IL6R/BEX3/SERPINE1/TNFRSF10A/TRAF1/CD27/ZC3HC1/CSF2/IL2	62
GO:0048010	vascular endothelial growth factor receptor signaling pathway	32/3268	98/18866	0.000162333	0.00419843	0.00346788	PTK2/ELMO1/FYN/ROCK1/DOCK1/PRKD1/ROCK2/ABI1/PIK3R1/NCK2/MYOF/NRP1/MAPK14/CYFIP1/PTPN1/PRKD2/PDCD6/NEDD4/PIK3CB/PRKCB/NIBAN2/VAV3/PXN/GRB10/PTK2B/DAB2IP/VAV2/CYFIP2/NCF1/VAV1/NCKAP1L/SULF1	32
GO:0031669	cellular response to nutrient levels	60/3268	221/18866	0.00016461	0.00423973	0.00350199	NCOA1/ATG7/TNKS/FOXO3/BMPR2/AMBRA1/MAPK8/BCL2/SIK2/FOXO1/PRKD1/TNRC6A/NAMPT/MAP3K5/LARS1/MTMR3/CLEC16A/SREBF2/XPR1/CADPS2/STK24/RPTOR/ATP2B1/MAPK1/SESN1/PRKAG2/ATG5/ICAM1/WRN/EIF2AK3/ATF3/VPS41/CBL/PIK3C3/WDR59/PPM1D/TNC/PPARG/MTOR/ITFG2/TRIM24/SIRT1/PPARA/MARS1/BMT2/NPRL3/WNT2B/PIK3C2B/IL15/PIK3R4/SZT2/GDAP1/CD68/MIOS/SESN2/GBA/TFEB/ZFYVE1/GCN1/ASNS	60
GO:0048511	rhythmic process	78/3268	305/18866	0.000165926	0.00425603	0.00351546	RORA/NCOA1/BTBD9/NCOA2/ATG7/FBXL17/KDM2A/FOXO3/CREBBP/MYCBP2/DYRK1A/GSK3B/PHLPP1/ZFHX3/NCOR1/MAPK8/PAM/GNAQ/FBXW7/SETX/USP9X/EGR1/CREM/ADNP/NAMPT/ROCK2/EP300/PSPC1/FBXW11/STAT5B/HUWE1/CREB1/PER3/SLIT3/BTRC/NRIP1/NCOR2/ENOX1/CUL4A/RELB/CRY1/KAT2B/PER1/MAPK10/MAGED1/MAP2K6/ENOX2/SLIT2/KDM5B/GFPT1/PPARG/BMPR1B/MTOR/ARRB1/SIRT1/NLGN1/PPARA/CRTC1/ESR1/RAI1/ROBO2/NFIL3/TEF/CRY2/NFKB2/LGR4/NOCT/TGFB2/EZ…	78
GO:0050730	regulation of peptidyl-tyrosine phosphorylation	69/3268	263/18866	0.00017234	0.00440244	0.00363639	CBLB/FYN/STAT3/PRKCE/PIBF1/FBXW7/ABL1/NEDD9/ADNP/SOCS3/GHR/ABI1/PSEN1/PTPRJ/CD44/LYN/NCK2/NRP1/PTPRC/JAK2/PTPN1/ICAM1/EFNA5/PTPN2/IBTK/CBL/SH2B3/SAMSN1/HCLS1/PDGFD/YES1/HES1/ERRFI1/PTK2B/CCK/MTOR/LRRK1/ZFYVE28/EPHA4/CEP43/INPP5F/BMP6/SEMA4D/NF2/RIPK2/IL15/SYK/IL34/PDGFC/PTPN6/NCF1/BANK1/ITGB2/TNK2/IL7/ERBB4/CD4/IL6R/EGFR/STAP1/ANGPT1/PECAM1/CSF1R/TEC/THBS4/NEURL1/AREG/CSF2/IL2	69
GO:0009142	nucleoside triphosphate biosynthetic process	28/3268	82/18866	0.000174246	0.00443297	0.00366161	ATP5F1E/ATP5MC2/ATP5MG/ATP5ME/ATP5PF/ATP5F1D/ATP5MF/ATP5MC3/ATP5F1B/ATP5PO/ATP5F1C/ADK/ALDOA/ATP5F1A/ATP5PD/ATP5PB/STAT3/SLC25A12/ATP5MC1/SLC25A13/PRKAG2/PID1/ANTKMT/CTPS2/DMAC2L/VPS9D1/ATPSCKMT/NME9	28
GO:0002262	myeloid cell homeostasis	45/3268	154/18866	0.000175682	0.00445132	0.00367676	ATP5IF1/PDE4B/FOXO3/STAT3/RBFOX2/ZFP36/RB1/RPS17/HIPK2/INPP5D/STAT5B/LYN/MAPK14/JAK2/MERTK/PTBP3/EPAS1/PTPN2/PIK3CB/CDK6/TGFBR3/FANCC/ACVR2A/JAM3/SH2B3/ITPKB/HCLS1/IKZF1/SOX6/CDIN1/BRD1/JAK3/PIK3CD/MFHAS1/L3MBTL3/SENP1/ACVR1B/NCKAP1L/PRDX1/PKNOX1/LDB1/AMPD3/SPI1/DYRK3/FCER1G	45
GO:0033673	negative regulation of kinase activity	70/3268	268/18866	0.000179236	0.00452299	0.00373596	SMYD3/CBLB/PRKN/NF1/WNK1/RB1/IGF1R/MACROH2A1/GNAQ/TAOK3/ABL1/HIPK3/SOCS3/PSEN1/PTPRJ/PRKRIP1/SPRED1/DUSP16/LYN/IRAK3/STK38/RPTOR/PTPRC/PRKAR2A/APC/PRKAG2/TNFAIP3/PTPN1/KAT2B/WARS1/SPRED2/PTPN2/IBTK/LATS1/PPP2R5A/CBL/SH2B3/QARS1/PKN1/HEG1/RHOH/LRP6/ADARB1/ERRFI1/ZFYVE28/RUBCN/CEP43/SLC8A1/SIRT1/ITPRIP/DAB2IP/NF2/INKA2/LRP5/PTPN22/PTPN6/UBASH3B/PRKAR1B/SPRY3/DEPTOR/DUS2/GBA/RGS2/SORL1/INKA1/DUSP10/…	70
GO:0045619	regulation of lymphocyte differentiation	51/3268	181/18866	0.000185039	0.0046506	0.00384137	RUNX1/SOS1/NFKBIZ/AP3B1/ZEB1/ZBTB16/ABL1/NFATC2/TMEM131L/INPP5D/RC3H1/STAT5B/IRF1/PTPRC/MALT1/SH3RF1/ZBTB1/GLI3/RC3H2/PTPN2/IL4R/CD83/ITPKB/ATP11C/RHOH/TOX/CARD11/RUNX3/TCF7/GLI2/DROSHA/LEF1/RIPK2/IL15/SYK/IKZF3/JAK3/PTPN6/RASGRP1/CAMK4/NCKAP1L/IL7/CD86/CR1/MDK/SOX13/NRARP/DUSP10/CD27/IL2/IL7R	51
GO:0000018	regulation of DNA recombination	34/3268	107/18866	0.000186657	0.00467242	0.00385939	SPIDR/SMCHD1/H1-10/SETD2/ARID2/SHLD2/H1-0/PTPRC/KMT5B/MSH3/KPNA1/WRN/THOC1/ZRANB3/FBH1/SMARCAD1/SHLD1/NSD2/H1-2/MSH2/MMS19/KDM1A/HELB/TFRC/MLH1/H1-4/APLF/H1-3/WAS/ATAD5/KLHL15/CGAS/IL2/IL7R	34
GO:0060326	cell chemotaxis	79/3268	311/18866	0.000190771	0.0047563	0.00392868	PTK2/CAMK1D/DOCK4/PDE4B/PDE4D/WNK1/PRKD1/GBF1/LYST/ADAM10/MCU/ITGA9/NR4A1/STK39/ABCC1/GAB1/LYN/PARVA/NRP1/MAPK1/MAPK14/ANO6/RIPOR2/PIP5K1A/PRKD2/DDT/TIAM1/CXCR4/SWAP70/KARS1/VAV3/JAM3/SLIT2/PREX1/PDGFD/OXSR1/CYP7B1/GPR183/PTK2B/CXCL14/CORO1A/RARRES2/LEF1/IL17RA/SYK/LPAR1/IL34/PIK3CD/DYSF/ITGB2/IL16/RAC2/VAV1/NCKAP1L/TGFB2/SAA1/PIK3CG/TIRAP/BIN2/PRKCQ/CCN3/ALOX5/MDK/IL6R/C5AR1/STAP1/CSF1R/CCR6/SER…	79
GO:0060999	positive regulation of dendritic spine development	18/3268	44/18866	0.000196185	0.0048718	0.00402408	KALRN/PAFAH1B1/CPEB3/PSEN1/ZMYND8/ITSN1/OPA1/TIAM1/CDKL5/MTOR/EEF2K/NLGN1/LPAR1/DLG5/SHANK2/SHANK3/NEURL1/IL2	18
GO:0034086	maintenance of sister chromatid cohesion	8/3268	12/18866	0.000204922	0.00504853	0.00417006	NIPBL/TNKS/NSMCE2/RB1/MACROH2A1/SMC5/MAU2/SLF1	8
GO:0034088	maintenance of mitotic sister chromatid cohesion	8/3268	12/18866	0.000204922	0.00504853	0.00417006	NIPBL/TNKS/NSMCE2/RB1/MACROH2A1/SMC5/MAU2/SLF1	8
GO:0030595	leukocyte chemotaxis	62/3268	232/18866	0.000208327	0.00511221	0.00422265	PTK2/CAMK1D/PDE4B/PDE4D/WNK1/GBF1/LYST/ADAM10/MCU/ITGA9/STK39/LYN/MAPK1/MAPK14/ANO6/RIPOR2/DDT/CXCR4/SWAP70/KARS1/VAV3/JAM3/SLIT2/PREX1/OXSR1/CYP7B1/GPR183/PTK2B/CXCL14/CORO1A/RARRES2/IL17RA/SYK/IL34/PIK3CD/DYSF/ITGB2/IL16/RAC2/VAV1/NCKAP1L/TGFB2/SAA1/PIK3CG/TIRAP/CCN3/ALOX5/MDK/IL6R/C5AR1/STAP1/CSF1R/CCR6/SERPINE1/SLC8B1/THBS4/DAPK2/TRPV4/HRH1/FCER1G/CXCL2/PTPRO	62
GO:0031032	actomyosin structure organization	55/3268	200/18866	0.000211284	0.00516445	0.0042658	AKAP13/DLC1/CLASP2/CCN2/CLASP1/ROCK1/MEF2A/CUL3/CDC42BPA/ABL1/MYH9/EPB41L2/ROCK2/PHACTR1/PIK3R1/SH3PXD2B/EPB41/ARHGEF18/NRP1/CCDC88A/SMAD3/PPFIA1/ALMS1/NEBL/CDC42BPB/SORBS1/FRMD3/FHOD3/PXN/EPB41L4A/EPB41L3/ARHGAP6/CARMIL1/PTK2B/MTOR/ARRB1/ITGB5/PHLDB2/NF2/FAM171A1/EPB41L5/MYO18A/SLC9A1/LPAR1/ARHGEF10L/NEB/TTN/WAS/KCTD13/EPB41L1/PGM5/FRMD5/ASAP3/ARAP1/GPR65	55
GO:0050870	positive regulation of T cell activation	58/3268	214/18866	0.000219995	0.00531103	0.00438688	RUNX1/FYN/NFKBIZ/CYRIB/AP3B1/ZBTB16/DOCK8/PIK3R1/STAT5B/GRB2/LYN/NCK2/PTPRC/MALT1/MAP3K8/ZBTB1/GLI3/CD55/IL4R/CD83/ITPKB/YES1/RHOH/HES1/CORO1A/CARD11/RUNX3/GLI2/LEF1/FLOT2/RIPK2/IL15/SYK/PTPN22/JAK3/PTPN6/RASGRP1/TFRC/VAV1/NCKAP1L/IL7/RASAL3/PRKCQ/CD86/MDK/CD4/LCK/SOX13/ICOS/DUSP10/GRAP2/HAVCR2/HLA-DMB/TRAF6/CD27/IL2/TNFRSF13C/IL7R	58
GO:0002279	mast cell activation involved in immune response	19/3268	48/18866	0.000220078	0.00531103	0.00438688	FER/GAB2/LYN/IL4R/CBL/NR4A3/STXBP1/VAMP8/SYK/PIK3CD/RASGRP1/RAC2/LAT2/PIK3CG/BLK/UNC13D/VAMP7/FCER1G/S100A13	19
GO:0007030	Golgi organization	44/3268	151/18866	0.000220754	0.00531103	0.00438688	BCAS3/CLASP2/VTI1A/DYM/CSNK1A1/CLASP1/ARFGEF1/SYNE1/PRKD1/GBF1/ARMH3/MAP2K1/DNM2/ATP8B1/HUWE1/ARHGEF7/USP6NL/STX5/GOLPH3/CAMSAP2/USO1/MAPK1/DYNC2H1/HTT/ATL2/STX18/ARHGAP21/RAB30/PLEKHM2/STX17/NPLOC4/TRAPPC8/TRAPPC12/PI4K2B/KIFC3/COG7/FBXW8/TRAPPC11/GOLGA8M/TANGO2/MYO18A/FAM174B/HACE1/ATP8B4	44
GO:0045739	positive regulation of DNA repair	25/3268	71/18866	0.0002209	0.00531103	0.00438688	SPIDR/BABAM2/GTF2I/SMCHD1/ARID2/FAM168A/SHLD2/KMT5B/SPIRE1/UIMC1/EYA2/EYA3/EYA1/BRCA1/SHLD1/SIRT1/ERCC8/MMS19/H2AX/EYA4/WAS/EGFR/SLF1/BRCC3/FMN2	25
GO:0032418	lysosome localization	26/3268	75/18866	0.000222393	0.00531103	0.00438688	FER/KIF1B/MYH9/GAB2/LYN/NDEL1/IL4R/PLEKHM2/BORCS5/CBL/NR4A3/STXBP1/VAMP8/SYK/PIK3CD/RASGRP1/RAC2/LAT2/PLEKHM1/PIK3CG/BLK/TFEB/UNC13D/VAMP7/FCER1G/S100A13	26
GO:0099518	vesicle cytoskeletal trafficking	26/3268	75/18866	0.000222393	0.00531103	0.00438688	MYO1E/PAFAH1B1/AP3B1/KIF13A/TANC2/MYO1D/KIF1B/TRAK1/FBXW11/MYO5A/HTT/NDEL1/BORCS5/DYNC1I1/NDE1/MYO1F/MYO1B/TRAK2/RASGRP1/MYO19/PPFIA2/MAP2/MYO5C/VAMP7/BICDL1/FYCO1	26
GO:0045017	glycerolipid biosynthetic process	70/3268	270/18866	0.000227164	0.00540425	0.00446388	PYURF/PIP4K2A/FBXW7/INPP4B/ATM/PI4KA/INPP5D/MTMR3/PIK3R1/PLCG2/PIK3C2A/DGKH/PIGL/FAR1/CHKA/PIP5K1A/INPP4A/MTMR2/ABHD3/PIK3CB/AGPAT4/RUFY1/AGPAT3/PIKFYVE/PTPN13/PLD1/LCLAT1/PIK3C3/PLEKHA2/DDHD1/PLA2G6/PI4K2B/MTM1/PIGN/CHPT1/DGKD/PLA2G4C/TAMM41/SELENOI/PIK3R5/INPP5F/ABHD5/PITPNM2/LDLR/SLC44A5/AGK/ACSL1/LPCAT3/PIGU/SLC27A1/PIK3C2B/MTMR1/PIK3CD/PIK3R4/SYNJ1/PIP5K1B/VAC14/DGKG/FIG4/PGAP1/PIGB/PISD/GK/…	70
GO:1903320	regulation of protein modification by small protein conjugation or removal	64/3268	242/18866	0.000228442	0.00541399	0.00447193	PRKN/MARCHF7/FYN/ITCH/UBR5/PIAS1/PRKCE/MYCBP2/CUL3/WDR70/FBXW7/TANK/ABL1/TRIP12/HDAC4/EGR1/RNF111/COMMD1/PSEN1/SASH1/PELI1/SEPTIN4/HUWE1/BTRC/NXN/TAF1/CDC14B/MALT1/TNFAIP3/ATG5/CRY1/PDCD6/USP4/N4BP1/GNL3L/SAE1/PRICKLE1/HMG20A/TBC1D7/CHFR/SENP2/RNF180/BRCA1/MTOR/RNF4/ARRB1/GLMN/SPOPL/BIRC3/WDR48/PRMT3/PLAA/RIPK2/KDM1A/PTPN22/DYSF/DCUN1D2/MTBP/ANGPT1/FANCM/TICAM1/RASSF5/TRAF6/AXIN1	64
GO:0010498	proteasomal protein catabolic process	114/3268	483/18866	0.000230616	0.0054448	0.00449738	ARIH1/FAF1/FBXL7/COP1/MARCHF6/PRKN/FBXL17/MARCHF7/NUPR1/CSNK1A1/ITCH/UBR1/PIAS1/UBR3/UBR2/GSK3B/WAC/SMURF1/CUL3/UBE2H/FBXL20/FBXW7/UBE2K/ANKIB1/PPP2R5C/TBL1X/PSMA2/UBAC2/SMARCC1/RNF216/COMMD1/UBE4B/FHIT/PSEN1/SMURF2/CDC27/UBE2E1/PELI1/OPHN1/RNF19A/FBXW11/USP25/WWP1/ECPAS/CUL1/CLEC16A/HUWE1/PSME4/TLK2/UGGT2/BTRC/PSME3IP1/WWP2/ATE1/TAF1/ARMC8/CUL4A/CD2AP/UBE2G1/FBXW4/KLHL20/GNA12/NEDD4/N4BP1/RHBDD1…	114
GO:0043161	proteasome-mediated ubiquitin-dependent protein catabolic process	102/3268	424/18866	0.000231845	0.00545316	0.00450428	ARIH1/FAF1/FBXL7/COP1/MARCHF6/PRKN/FBXL17/CSNK1A1/ITCH/UBR1/PIAS1/UBR3/UBR2/GSK3B/WAC/SMURF1/CUL3/UBE2H/FBXL20/FBXW7/UBE2K/ANKIB1/PPP2R5C/TBL1X/PSMA2/SMARCC1/RNF216/COMMD1/UBE4B/FHIT/PSEN1/SMURF2/CDC27/UBE2E1/PELI1/RNF19A/FBXW11/WWP1/ECPAS/CUL1/CLEC16A/HUWE1/PSME4/TLK2/BTRC/WWP2/TAF1/ARMC8/CUL4A/CD2AP/UBE2G1/FBXW4/KLHL20/GNA12/NEDD4/N4BP1/ZER1/NEDD4L/FBXL2/FBXL4/NPLOC4/PRICKLE1/MTM1/PSMD5/KLHL22/…	102
GO:0051282	regulation of sequestering of calcium ion	37/3268	121/18866	0.000238251	0.00558277	0.00461133	CACNA1C/ITPR2/PDE4D/CAMK2D/PRKCE/ABL1/ITPR1/DMD/PLCG2/MYO5A/LYN/PKD2/PTPRC/HTT/MTLN/ATG5/TRPC1/IBTK/DIAPH1/RASA3/PTK2B/TPCN1/CHD7/CORO1A/SLC8A1/ANK2/AKAP6/PTPN6/UBASH3B/CALM2/RYR2/RYR3/ITPR3/LCK/SLC8B1/MCOLN2/P2RY6	37
GO:0046835	carbohydrate phosphorylation	12/3268	24/18866	0.000245115	0.00570566	0.00471284	PFKFB3/HK1/GALK2/RBKS/FGGY/GNPTAB/ITPK1/GNE/XYLB/POMK/FCSK/IPPK	12
GO:0006409	tRNA export from nucleus	15/3268	34/18866	0.000246242	0.00570566	0.00471284	NUP98/RANBP2/NUP214/NUP160/NUP153/NUP42/NUP58/NUP107/NUP88/POM121/NUP133/NUP93/NUP205/NUP210/NDC1	15
GO:0071431	tRNA-containing ribonucleoprotein complex export from nucleus	15/3268	34/18866	0.000246242	0.00570566	0.00471284	NUP98/RANBP2/NUP214/NUP160/NUP153/NUP42/NUP58/NUP107/NUP88/POM121/NUP133/NUP93/NUP205/NUP210/NDC1	15
GO:0009895	negative regulation of catabolic process	81/3268	323/18866	0.000248711	0.00574155	0.00474248	PTK2/MCL1/HERC1/ATG7/TENT2/MARCHF7/TAF15/NUPR1/FYN/STAT3/ZFP36/MYCBP2/ROCK1/NCOR1/SLC25A12/WAC/BCL2/SCFD1/HDAC4/UBAC2/SMARCC1/NBAS/HIPK2/ATP2B4/NAMPT/FHIT/PSEN1/RIC1/CRTC3/OPHN1/FOXK2/USP25/CLEC16A/TAB2/TLK2/SECISBP2/PSME3IP1/NPC1/IRAK3/TAF1/MAPK14/PARN/SMAD3/USP36/TENT5A/TENT4B/MTMR2/METTL16/N4BP1/ACACB/SUFU/MTM1/TENT4A/KLHL22/TENT5C/MTOR/BANP/RUBCN/EPHA4/PPARA/DAB2IP/TBC1D14/TRDMT1/PDE3B/NAF1/P…	81
GO:0042594	response to starvation	56/3268	206/18866	0.000257202	0.00591565	0.00488629	BCAS3/TBC1D5/ATG7/FOXO3/ZFP36/BMPR2/AMBRA1/MAPK8/BCL2/SIK2/FOXO1/PRKD1/TNRC6A/MAP3K5/LARS1/MTMR3/FOXK2/CLEC16A/SREBF2/XPR1/CADPS2/STK24/RPTOR/MAPK1/SESN1/PRKAG2/ATG5/WRN/EIF2AK3/ATF3/VPS41/OXCT1/CBL/PIK3C3/WDR59/PPM1D/PPARG/MTOR/ITFG2/SIRT1/PPARA/MARS1/BMT2/NPRL3/WNT2B/PIK3C2B/ULK2/PIK3R4/SZT2/MIOS/SESN2/GBA/TFEB/ZFYVE1/GCN1/ASNS	56
GO:0051961	negative regulation of nervous system development	80/3268	319/18866	0.000270229	0.00619241	0.00511489	ASAP1/PTK2/ZHX2/NF1/FOXO3/RAPGEF2/PTPRG/STAT3/PAFAH1B1/GSK3B/CTNNA1/CNTN4/CBFA2T2/RUFY3/PSEN1/SRGAP2/BMERB1/DENND5A/PBX1/NRP1/DNM3/BMPR1A/PTPRS/APPL2/GLI3/PRKACB/SKI/MTMR2/EIF2AK3/THRB/PTPN9/PRAG1/SUFU/KANK1/DAB1/SLIT2/CDK5RAP2/HMG20A/DAAM2/GPR173/HES1/EPHA4/NLGN1/INPP5F/PRTG/LDLR/SEMA4D/TRAK2/ULK2/SEMA4A/BCL11A/CDKL3/LPAR1/NRG3/ROBO2/ARHGAP4/SEMA4B/FIG4/EIF4ENIF1/RAP1GAP2/TRPC6/ERBB4/ELAPOR2/OMG…	80
GO:0043393	regulation of protein binding	57/3268	211/18866	0.000271814	0.00619794	0.00511946	PRKN/TLE5/STK3/RAPGEF2/MARK3/ROCK1/GSK3B/MAPK8/TEX14/SPPL3/ABL1/HDAC4/TCF7L2/ADNP/CCPG1/HIPK2/PSEN1/EP300/PLCL1/EPB41/STK4/PSME3IP1/STING1/TAF1/NRP1/PLCL2/DISC1/RIPOR2/NMD3/TIAM1/PEX14/TTBK2/TGFBR3/NVL/ITGA4/GNL3L/BTBD1/SENP2/ARRB1/EPHA4/CARD16/PPARA/IDE/MARK2/LEF1/RIPK2/KDM1A/EPB41L5/ATP2A3/TMC8/UBASH3B/MMP9/SORL1/MAP2/ANGPT1/TICAM1/CRMP1	57
GO:0051258	protein polymerization	76/3268	300/18866	0.000272852	0.00619794	0.00511946	FCHSD2/PRKN/SSH2/CLASP2/TTC17/FER/NAV3/CLASP1/DLG1/ARFGEF1/PRKCE/DYRK1A/CYRIB/SNX9/UBE2K/ABL1/RASA1/DNM2/RANBP9/GRB2/CLIP1/NIN/KIRREL1/GAS7/NCK2/CAMSAP2/SVIL/JAK2/DNM3/OPA1/CYFIP1/SPIRE1/ICAM1/NDEL1/CEP192/CYRIA/TBCD/DIAPH1/LATS1/TOGARAM1/SSH1/KANK1/HCLS1/SLIT2/CDK5RAP2/FHOD3/PREX1/NDE1/IQGAP2/ARHGAP6/JMY/PLEKHG2/CARMIL1/PTK2B/MTOR/TUBGCP3/CORO1A/CKAP5/WHAMM/WASHC5/FMN1/CYFIP2/WASH3P/NCKAP1L/BAIA…	76
GO:0034198	cellular response to amino acid starvation	18/3268	45/18866	0.000274447	0.00619794	0.00511946	MAPK8/PRKD1/MAP3K5/LARS1/MAPK1/SESN1/EIF2AK3/ATF3/WDR59/MTOR/ITFG2/BMT2/NPRL3/SZT2/MIOS/SESN2/TFEB/GCN1	18
GO:2001222	regulation of neuron migration	18/3268	45/18866	0.000274447	0.00619794	0.00511946	ZSWIM6/NIPBL/ZNF609/RAPGEF2/STAT3/SRGAP2/PHACTR1/ULK4/GPR173/DAB2IP/PLAA/NRG3/FBXO31/ERBB4/MDK/SHTN1/FLRT2/SEMA3A	18
GO:0006110	regulation of glycolytic process	27/3268	80/18866	0.00028043	0.00630449	0.00520747	ZBTB20/NUPR1/STAT3/NUP98/NCOR1/HDAC4/PSEN1/EP300/RANBP2/PFKFB3/PRKAG2/NUP214/NUP160/NUP153/NUP42/NUP58/PRXL2C/NUP107/NUP88/POM121/NUP133/SLC4A4/PPARA/NUP93/NUP205/NUP210/NDC1	27
GO:0016239	positive regulation of macroautophagy	24/3268	68/18866	0.000281188	0.00630449	0.00520747	PRKN/UVRAG/VPS13D/PIP4K2A/WAC/SMURF1/RAB3GAP1/CLEC16A/HUWE1/SPTLC1/STING1/SESN1/RAB3GAP2/HTT/TBK1/SPTLC2/NOD1/LRSAM1/SIRT1/C9orf72/RIPK2/SESN2/EPM2A/FYCO1	24
GO:0050853	B cell receptor signaling pathway	40/3268	135/18866	0.000285127	0.00636989	0.00526149	RUNX1/IGKC/ELF1/BCL2/RFTN1/PRKCH/ABL1/ELF2/NFATC2/PLCG2/IGHG4/LYN/IGLC2/MAPK1/PTPRC/PLCL2/IGLC3/PRKCB/VAV3/IGHG1/IGHG3/LPXN/SYK/PTPN22/PIK3CD/PTPN6/LAT2/NCKAP1L/CD79A/MS4A1/BLNK/BLK/CD22/PAX5/KLHL6/ITK/LCK/STAP1/TEC/IGHA1	40
GO:0010921	regulation of phosphatase activity	49/3268	175/18866	0.000287708	0.00640458	0.00529014	DLG2/PPP6R3/MAGI2/WNK1/ROCK1/GSK3B/MGAT5/PPP2R5C/MYO1D/PHACTR4/PPP6R2/PPP2R5E/ROCK2/PHACTR1/SPRED1/PPP1R16B/FARP1/PTPRC/PPP1R10/JAK2/HTT/SMAD3/CNST/CEP192/PPP2R5A/IKBKB/GPATCH2/PPP2R3A/PPP4R1/MTOR/RCAN2/PPP2R2D/ELL/LMTK2/SFI1/SYTL2/SEMA4D/CSRNP3/PPP6R1/CRY2/FKBP15/PPP2R1B/NCKAP1L/TGFB2/PPP2R2B/CALM2/ZFYVE1/CSRNP2/PLEK	49
GO:2001022	positive regulation of response to DNA damage stimulus	33/3268	105/18866	0.000289239	0.00641575	0.00529937	SPIDR/BABAM2/GTF2I/SMCHD1/ARID2/FAM168A/ATM/SHLD2/ATR/SPRED1/KMT5B/SPIRE1/UIMC1/SPRED2/EYA2/EYA3/FBH1/RAD9A/EYA1/BRCA1/SHLD1/SIRT1/ERCC8/MMS19/H2AX/EYA4/WAS/EGFR/SLF1/BRCC3/PYHIN1/FMN2/HMGA2	33
GO:0051209	release of sequestered calcium ion into cytosol	36/3268	118/18866	0.000301695	0.00666832	0.00550799	CACNA1C/ITPR2/PDE4D/CAMK2D/PRKCE/ABL1/ITPR1/DMD/PLCG2/MYO5A/LYN/PKD2/PTPRC/HTT/ATG5/TRPC1/IBTK/DIAPH1/RASA3/PTK2B/TPCN1/CHD7/CORO1A/SLC8A1/ANK2/AKAP6/PTPN6/UBASH3B/CALM2/RYR2/RYR3/ITPR3/LCK/SLC8B1/MCOLN2/P2RY6	36
GO:0042100	B cell proliferation	31/3268	97/18866	0.000313672	0.00690854	0.00570641	BCL2/ABL1/ATM/NFATC2/PELI1/INPP5D/RC3H1/LYN/PTPRC/PLCL2/VAV3/PKN1/GPR183/CARD11/LEF1/IKZF3/RASGRP1/TFRC/NCKAP1L/CD79A/IL7/MS4A1/TIRAP/BLK/CD22/ATAD5/TICAM1/TNFRSF21/IL2/TNFRSF13C/IL7R	31
GO:0071621	granulocyte chemotaxis	38/3268	127/18866	0.000321917	0.00706517	0.00583579	PTK2/CAMK1D/PDE4B/PDE4D/GBF1/MCU/ITGA9/MAPK1/MAPK14/RIPOR2/KARS1/VAV3/JAM3/SLIT2/PREX1/RARRES2/IL17RA/SYK/IL34/PIK3CD/DYSF/ITGB2/RAC2/VAV1/NCKAP1L/TGFB2/SAA1/PIK3CG/TIRAP/MDK/C5AR1/CSF1R/THBS4/DAPK2/TRPV4/HRH1/FCER1G/CXCL2	38
GO:0060402	calcium ion transport into cytosol	45/3268	158/18866	0.000330964	0.00723825	0.00597875	CACNA1C/ITPR2/PDE4D/CAMK2D/FYN/PRKCE/BCL2/ABL1/ITPR1/ATP2B4/DMD/PLCG2/MYO5A/LYN/PKD2/PTPRC/HTT/ATG5/TRPC1/IBTK/CACNA2D1/DIAPH1/RASA3/PTK2B/TPCN1/CHD7/CORO1A/SLC8A1/ANK2/AKAP6/PTPN6/UBASH3B/FAM155A/MS4A1/CALM2/RYR2/RYR3/CD4/ITPR3/LCK/SLC8B1/MCOLN2/P2RY6/SLC24A1/TRPV4	45
GO:0070534	protein K63-linked ubiquitination	21/3268	57/18866	0.000339611	0.00740139	0.0061135	PRKN/UBE2E2/ITCH/UBR5/TRIP12/HECTD1/SASH1/PELI1/RNF115/TRAF3/WWP2/UBE2G1/NEDD4/RNF4/PLAA/UBE2O/TRIM5/PTPN22/TRAF3IP2/TRAF6/TRAF1	21
GO:0000266	mitochondrial fission	17/3268	42/18866	0.000341355	0.00741348	0.00612349	PRKN/CYRIB/AP3B1/MCU/DNM2/MARCHF5/TMEM135/DNM3/OPA1/SPIRE1/DDHD1/MTFR1/MYO19/GDAP1/DNM1/COX10/C11orf65	17
GO:0099504	synaptic vesicle cycle	54/3268	199/18866	0.000344038	0.00743	0.00613714	PICALM/BTBD9/MAGI2/CASK/ITSN2/ROCK1/PPP3CC/GSK3B/AP3B1/DENND1A/CACNB2/FBXL20/RAP1A/STXBP5/KIAA1109/RAB3GAP1/PSEN1/DNM2/OPHN1/PPP3CB/CADPS2/CTBP2/ITSN1/DNM3/CYFIP1/SYN3/FCHO2/PRKCB/SYT1/PLD1/UNC13B/DGKI/STXBP1/NRXN1/NAPA/NLGN1/RAPGEF4/PLAA/DNAJC5/AMPH/PRKAR1B/SYNJ1/APBA1/DNM1/BTBD8/SYT2/PPFIA2/STON2/SH3GL2/SYNJ2/APBA2/FGF14/STX11/CHRM2	54
GO:0032092	positive regulation of protein binding	28/3268	85/18866	0.0003445	0.00743	0.00613714	PRKN/STK3/RAPGEF2/MARK3/GSK3B/SPPL3/ABL1/TCF7L2/HIPK2/PSEN1/EP300/PLCL1/EPB41/STK4/STING1/TAF1/NRP1/PLCL2/NMD3/TIAM1/NVL/ARRB1/EPHA4/IDE/RIPK2/EPB41L5/MMP9/TICAM1	28
GO:0006493	protein O-linked glycosylation	33/3268	106/18866	0.000351102	0.00754627	0.00623317	LARGE1/OGA/TRAK1/ST6GAL1/ST3GAL1/TET2/TMTC1/GALNT10/GALNTL6/GALNT2/B4GALT5/GALNT18/TMTC2/ST3GAL2/RXYLT1/TET3/GALNT7/POGLUT3/B3GALNT2/GCNT1/TRAK2/GXYLT2/IL15/ST6GALNAC2/FKTN/ST8SIA6/EOGT/CRPPA/B3GLCT/XXYLT1/POMK/B3GNT5/TET1	33
GO:0002200	somatic diversification of immune receptors	26/3268	77/18866	0.000357649	0.00765838	0.00632577	ATM/SHLD2/SAMHD1/ERCC1/PTPRC/KMT5B/MSH3/SWAP70/THOC1/SHLD1/NSD2/MCM3AP/DCAF1/TCF7/MSH2/LEF1/XRCC4/BCL11B/TFRC/MLH1/APLF/POLB/ATAD5/PMS2/CCR6/IL2	26
GO:0045927	positive regulation of growth	70/3268	274/18866	0.00035943	0.00765838	0.00632577	H3-3B/H3-3A/MACF1/PRKN/NIPBL/PAFAH1B1/ITSN2/BMPR2/SMURF1/BCL2/USP47/MAP2K5/GOLGA4/RFTN1/RAB11A/ADNP/RPS6KA3/ADAM10/RUFY3/GHR/PLCB1/EZR/STAT5B/CREB1/SH3PXD2B/INO80/ZFPM2/YAP1/RPTOR/NRP1/MAPK1/MAPK14/DISC1/BMPR1A/CYFIP1/NDEL1/EFNA5/CXCR4/PPARD/SYT1/NEDD4L/TGFBR3/CDKL5/KDM2B/ACACB/MTM1/KLHL22/PTK2B/MTOR/CHD7/CEP43/BASP1/PLAA/SEMA4D/LEF1/AKAP6/SLC9A1/ZFYVE27/ADNP2/NCBP1/TGFB2/IL7/SYT2/ERBB4/CPNE5/EGF…	70
GO:0030111	regulation of Wnt signaling pathway	91/3268	375/18866	0.000360004	0.00765838	0.00632577	WWOX/MACF1/PRKN/USP34/TLE5/STK3/RUNX1/TNKS/FOXO3/CSNK1A1/CDK14/RAPGEF1/UBR5/WNK1/GSK3B/CCNY/INVS/CUL3/GNAQ/FOXO1/USP47/ABL1/TBL1X/TCF7L2/PSMA2/EGR1/UBAC2/NFKB1/PSEN1/SMURF2/TMEM131L/NLK/TCF7L1/PSME4/BTRC/STK4/NXN/RBMS3/YAP1/MAPK14/DISC1/MCC/APC/SMAD3/TNFAIP3/GLI3/SKI/TIAM1/LATS1/SMARCA4/SCYL2/ROR2/CTNND2/KANK1/PRICKLE1/TTC21B/GRB10/DAAM2/MLLT3/PSMD5/LRP6/CCDC88C/SENP2/LRRK1/NFATC1/LIMD1/DAB2IP/RN…	91
GO:0051283	negative regulation of sequestering of calcium ion	36/3268	119/18866	0.000361443	0.00766283	0.00632945	CACNA1C/ITPR2/PDE4D/CAMK2D/PRKCE/ABL1/ITPR1/DMD/PLCG2/MYO5A/LYN/PKD2/PTPRC/HTT/ATG5/TRPC1/IBTK/DIAPH1/RASA3/PTK2B/TPCN1/CHD7/CORO1A/SLC8A1/ANK2/AKAP6/PTPN6/UBASH3B/CALM2/RYR2/RYR3/ITPR3/LCK/SLC8B1/MCOLN2/P2RY6	36
GO:0033044	regulation of chromosome organization	87/3268	356/18866	0.000375883	0.00794196	0.00656002	H3-3B/H3-3A/AUTS2/NIPBL/TNKS/NSMCE2/H1-10/CAMK2D/SENP6/SMG6/UBR5/RB1/KDM4C/MAPK8/CUL3/TEX14/SETD5/MACROH2A1/XRN1/WDR70/PRKD1/SMC5/NSD1/TRIP12/NEK7/JARID2/ATF7IP/ATM/ATAD2B/HMBOX1/RESF1/CDC27/MCPH1/MNAT1/ATR/TLK2/H1-0/TASOR/ERCC1/MAPK1/PPP1R10/RPS6KA5/YLPM1/PARN/APC/GLYR1/ATG5/SKI/PRKD2/MAP3K4/TENT4B/GNL3L/CDK5RAP2/TRAPPC12/MLLT3/KLHL22/BRCA1/PARG/RNF4/ARRB1/SETDB1/NEK6/SIRT1/H1-2/HECW2/AKAP8/ANAP…	87
GO:0032007	negative regulation of TOR signaling	18/3268	46/18866	0.000378507	0.00794355	0.00656132	UBR1/UBR2/ATM/SESN1/PDCD6/MTM1/TBC1D7/ITFG2/SIRT1/BMT2/NPRL3/SZT2/DEPTOR/CASTOR2/SESN2/SH3BP4/EPM2A/ARNTL	18
GO:0038202	TORC1 signaling	18/3268	46/18866	0.000378507	0.00794355	0.00656132	SIK3/ATM/LARS1/CLEC16A/RPTOR/SESN1/KLHL22/GPR137B/MTOR/ITFG2/CARD11/BMT2/C9orf72/NPRL3/SZT2/CASTOR2/SESN2/DYRK3	18
GO:0097530	granulocyte migration	43/3268	150/18866	0.000380936	0.00796769	0.00658127	PTK2/CAMK1D/CD99/PDE4B/PDE4D/GBF1/MCU/ITGA9/MAPK1/MAPK14/RIPOR2/KARS1/VAV3/JAM3/SLIT2/PREX1/RHOH/RARRES2/IL17RA/SYK/IL34/PIK3CD/DYSF/ITGB2/RAC2/VAV1/NCKAP1L/TGFB2/SAA1/PIK3CG/TIRAP/MDK/C5AR1/PECAM1/CSF1R/THBS4/MCOLN2/DAPK2/TRPV4/HRH1/IL17A/FCER1G/CXCL2	43
GO:1902107	positive regulation of leukocyte differentiation	45/3268	159/18866	0.000385337	0.0080328	0.00663504	RUNX1/RB1/NFKBIZ/AP3B1/ZBTB16/PRKCA/INPP5D/STAT5B/RIPK1/CREB1/PTPRC/MALT1/ZBTB46/ZBTB1/GLI3/IL4R/CD83/ROR2/ITPKB/HCLS1/ATP11C/RHOH/TOX/RUNX3/GLI2/LEF1/RIPK2/IL15/SYK/IL34/RASGRP1/CASP8/NCKAP1L/IL7/CD86/SLC9B2/MDK/CD4/SOX13/DUSP10/TRAF6/CD27/IL17A/IL2/IL7R	45
GO:0002688	regulation of leukocyte chemotaxis	37/3268	124/18866	0.000406524	0.00841816	0.00695335	PTK2/CAMK1D/WNK1/ADAM10/MCU/STK39/LYN/MAPK1/MAPK14/ANO6/RIPOR2/DDT/SWAP70/KARS1/JAM3/SLIT2/OXSR1/PTK2B/CXCL14/RARRES2/IL34/DYSF/RAC2/NCKAP1L/TIRAP/CCN3/MDK/IL6R/C5AR1/STAP1/CSF1R/CCR6/SERPINE1/SLC8B1/THBS4/DAPK2/TRPV4	37
GO:0051208	sequestering of calcium ion	37/3268	124/18866	0.000406524	0.00841816	0.00695335	CACNA1C/ITPR2/PDE4D/CAMK2D/PRKCE/ABL1/ITPR1/DMD/PLCG2/MYO5A/LYN/PKD2/PTPRC/HTT/MTLN/ATG5/TRPC1/IBTK/DIAPH1/RASA3/PTK2B/TPCN1/CHD7/CORO1A/SLC8A1/ANK2/AKAP6/PTPN6/UBASH3B/CALM2/RYR2/RYR3/ITPR3/LCK/SLC8B1/MCOLN2/P2RY6	37
GO:0046631	alpha-beta T cell activation	42/3268	146/18866	0.0004083	0.00842694	0.0069606	RORA/RUNX1/STAT3/NFKBIZ/AP3B1/BCL2/ZBTB16/ABL1/RC3H1/IRF1/PTPRC/MALT1/SH3RF1/RELB/GLI3/RC3H2/DOCK2/CD55/IL4R/CD83/ITPKB/TOX/GPR183/MTOR/RUNX3/TCF7/LEF1/RIPK2/IL15/SYK/PTPN22/SEMA4A/JAK3/BCL11B/IL18R1/NCKAP1L/LY9/RASAL3/PRKCQ/CD86/ITK/IL2	42
GO:0009152	purine ribonucleotide biosynthetic process	48/3268	173/18866	0.000414085	0.00849009	0.00701277	ATP5F1E/ATP5MC2/ATP5MG/ATP5ME/ATP5PF/ATP5F1D/ATP5MF/ATP5MC3/ATP5F1B/ATP5PO/ATP5F1C/ADK/ALDOA/ATP5F1A/ATP5PD/ATP5PB/STAT3/SLC25A12/ATP5MC1/ELOVL5/HSD17B12/SLC25A13/ADSS2/ACACA/PRKAG2/ADCY9/PANK2/CBR4/PDK3/PPCDC/ACACB/PID1/PDHX/ANTKMT/ADCY3/PAPSS2/GUCY1A1/DMAC2L/ACSL1/PDPR/ACSS2/GUCY1B1/VPS9D1/ATPSCKMT/ACSL5/AMPD3/NME9/ADCY7	48
GO:0099173	postsynapse organization	48/3268	173/18866	0.000414085	0.00849009	0.00701277	DLG2/GPHN/MAGI2/KALRN/FYN/TANC1/DLG1/PAFAH1B1/SIPA1L1/IGF1R/DOCK10/TANC2/PDLIM5/ADAM10/OPHN1/IL1RAPL1/ZMYND8/NRP1/PTPRD/DNM3/OPA1/PTPRS/TIAM1/MTMR2/CDKL5/SSH1/CTNND2/EEF2K/TMEM108/NRXN1/EPHA4/NLGN1/HOMER1/ABHD17B/SHISA6/COLQ/NOS1AP/ARHGAP44/ARHGAP22/SHANK2/FRMPD4/DGKB/PPFIA2/SHANK3/IL1RAP/SPTBN2/NRCAM/EPHB2	48
GO:0016601	Rac protein signal transduction	16/3268	39/18866	0.000423185	0.00861998	0.00712005	AUTS2/NF1/ELMO1/ARHGAP24/GARRE1/DNM2/FARP2/CYFIP1/ARHGAP17/TIAM1/RHOH/CDH13/ALS2/HACE1/RAC2/ARHGAP44	16
GO:0050775	positive regulation of dendrite morphogenesis	16/3268	39/18866	0.000423185	0.00861998	0.00712005	CUX1/KALRN/PAFAH1B1/IL1RAPL1/PTPRD/OPA1/TIAM1/CDKL5/EEF2K/EPHA4/FBXW8/PARP6/CDKL3/ANKRD27/FBXO31/VAMP7	16
GO:0051098	regulation of binding	89/3268	367/18866	0.000424667	0.00862199	0.00712172	PRKN/TLE5/STK3/NIPBL/TNKS/CSNK1A1/RAPGEF2/MARK3/RB1/ROCK1/GSK3B/MAPK8/SP100/TEX14/FBXW7/SPPL3/NSD1/ABL1/HDAC4/TCF7L2/ADNP/CCPG1/HIPK2/HMBOX1/PSEN1/EP300/ARHGEF7/PLCL1/H1-0/EPB41/BTAF1/STK4/PSME3IP1/STING1/CTBP2/TAF1/NRP1/PLCL2/DISC1/JAK2/ILRUN/SMAD3/RIPOR2/NMD3/SKI/GTF2B/TIAM1/PEX14/TTBK2/NIBAN2/TGFBR3/NVL/ITGA4/FBH1/GNL3L/PPARG/BTBD1/SENP2/HES1/MAU2/ARRB1/EPHA4/CARD16/PPARA/HABP4/IDE/C9orf72/MAR…	89
GO:0050772	positive regulation of axonogenesis	28/3268	86/18866	0.000427464	0.00865059	0.00714534	MACF1/PAFAH1B1/BMPR2/GOLGA4/RAB11A/TRAK1/ADNP/RUFY3/MAP2K1/TIAM2/ROBO1/NIN/NRP1/DISC1/PLXNA2/CYFIP1/NDEL1/EFNA5/TIAM1/CDKL5/SLIT2/SEMA4D/ROBO2/ZFYVE27/PLXNC1/CHODL/PLXNA4/SHTN1	28
GO:0032623	interleukin-2 production	20/3268	54/18866	0.000430643	0.00868673	0.00717519	PDE4B/RUNX1/PDE4D/NAV3/ZFP36/EZR/PTPRC/MALT1/TNFAIP3/PRKD2/CD83/GLMN/CARD11/RIPK2/CD247/CD86/CD4/HAVCR2/TRAF6/FCER1G	20
GO:0043122	regulation of I-kappaB kinase/NF-kappaB signaling	65/3268	252/18866	0.000432585	0.00869774	0.00718429	RORA/AKAP13/ASH1L/PRKN/ANKRD17/FYN/PRKCE/PRKD1/TANK/ABL1/REL/PELI1/TRAF3/TAB2/RIPK1/BTRC/MALT1/TNFAIP3/PELI2/MAP3K3/ATP2C1/OTUD7B/TBK1/PER1/ALPK1/ZDHHC17/PRKCB/TNFRSF10B/USP10/MAP3K14/IKBKB/NOD1/RHOH/OTUD7A/NEK6/CARD16/SIRT1/BIRC3/MAPKBP1/DAB2IP/CARD11/TNFRSF19/TRIM5/RIPK2/EDA/ROR1/ESR1/LPAR1/TFRC/CASP8/TRIM14/TIRAP/MID2/CD4/TRAF3IP2/TAB3/ANGPT1/TICAM1/TRAF6/TRAF1/ZDHHC13/PLEKHG5/NLRC3/GPR89A/S10…	65
GO:0002285	lymphocyte activation involved in immune response	51/3268	187/18866	0.000434897	0.00871612	0.00719946	RORA/STAT3/NFKBIZ/DOCK10/ABL1/PSEN1/SHLD2/RC3H1/PLCG2/ERCC1/PTPRC/PLCL2/KMT5B/MALT1/RELB/ICAM1/RC3H2/APBB1IP/SWAP70/IL4R/THOC1/DOCK11/LCP1/GPR183/PTK2B/MTOR/SHLD1/NSD2/ITFG2/CORO1A/MSH2/LEF1/RIPK2/SEMA4A/JAK3/TFRC/MLH1/IL18R1/APLF/ITGAL/LY9/CD86/MDK/ATAD5/UNC13D/CCR6/HAVCR2/HLA-DMB/VAMP7/FCER1G/IL2	51
GO:0007596	blood coagulation	84/3268	343/18866	0.000437218	0.00873455	0.00721469	H3-3B/H3-3A/JMJD1C/PRKG1/RAD51B/GNB1/ITPR2/FYN/PHF21A/PRKCE/AP3B1/DOCK1/GNAQ/PRKCH/PRKCA/ITPR1/MYH9/DOCK8/RAF1/PIK3R1/PLCG2/VCL/GNG2/IRF1/ZFPM2/LYN/DOCK9/DGKH/MAPK1/PRKAR2A/JAK2/ENTPD1/ANO6/MERTK/RCOR1/GNA14/PRKACB/AKAP10/VPS45/GNA13/GNA12/PIK3CB/PRKCB/VAV3/SH2B3/HPS5/DGKI/DOCK11/DOCK6/CARMIL1/PAPSS2/DGKD/ARRB1/STXBP1/PIK3R5/MAFF/LCP2/KDM1A/VAV2/SYK/PTPN6/UBASH3B/PRKAR1B/DGKG/ITPK1/VAV1/TRPC6/SAA…	84
GO:0007599	hemostasis	85/3268	348/18866	0.000443615	0.00883404	0.00729686	H3-3B/H3-3A/JMJD1C/PRKG1/RAD51B/GNB1/ITPR2/FYN/PHF21A/PRKCE/AP3B1/DOCK1/GNAQ/PRKCH/PRKCA/ITPR1/MYH9/FLI1/DOCK8/RAF1/PIK3R1/PLCG2/VCL/GNG2/IRF1/ZFPM2/LYN/DOCK9/DGKH/MAPK1/PRKAR2A/JAK2/ENTPD1/ANO6/MERTK/RCOR1/GNA14/PRKACB/AKAP10/VPS45/GNA13/GNA12/PIK3CB/PRKCB/VAV3/SH2B3/HPS5/DGKI/DOCK11/DOCK6/CARMIL1/PAPSS2/DGKD/ARRB1/STXBP1/PIK3R5/MAFF/LCP2/KDM1A/VAV2/SYK/PTPN6/UBASH3B/PRKAR1B/DGKG/ITPK1/VAV1/TRPC…	85
GO:0035024	negative regulation of Rho protein signal transduction	11/3268	22/18866	0.000446327	0.00885974	0.00731809	DLC1/CUL3/ABL2/ARHGAP42/ARHGAP35/RIPOR2/KANK1/SCAI/HEG1/KCTD13/CCDC125	11
GO:0002221	pattern recognition receptor signaling pathway	54/3268	201/18866	0.000448441	0.00887343	0.0073294	ANKRD17/ITCH/PUM2/PRKCE/ERBIN/PUM1/USP15/TANK/RFTN1/RPS6KA3/PELI1/TRAF3/TAB2/RIPK1/IRF1/LYN/IRAK3/TNFAIP3/PTPRS/APPL2/MAP3K1/TBK1/CTSS/ALPK1/MAP2K6/PIK3C3/NPLOC4/IKBKB/NOD1/BIRC3/DAB2IP/RNF125/EPG5/RIPK2/ESR1/PTPN22/IRAK2/PIK3R4/ITGB2/MFHAS1/CASP8/LGR4/PIK3AP1/CLPB/TIRAP/SCIMP/TAB3/GRAMD4/SARM1/HAVCR2/TICAM1/TRAF6/TLR1/TAB1	54
GO:0043507	positive regulation of JUN kinase activity	25/3268	74/18866	0.000456365	0.00900165	0.00743531	TAOK3/TAOK1/TNIK/MAP3K2/SASH1/MAP3K5/MAP4K5/RIPK1/MAP2K4/PTPN1/MAPK8IP3/ERN1/TIAM1/MAP3K4/ROR2/PKN1/PTK2B/EPHA4/DAB2IP/RIPK2/SYK/MLKL/TRAF6/MAP4K1/FGD2	25
GO:0002562	somatic diversification of immune receptors via germline recombination within a single locus	23/3268	66/18866	0.00046052	0.00902647	0.00745581	ATM/SHLD2/ERCC1/PTPRC/KMT5B/MSH3/SWAP70/THOC1/SHLD1/NSD2/DCAF1/TCF7/MSH2/LEF1/XRCC4/BCL11B/TFRC/MLH1/APLF/POLB/ATAD5/CCR6/IL2	23
GO:0016444	somatic cell DNA recombination	23/3268	66/18866	0.00046052	0.00902647	0.00745581	ATM/SHLD2/ERCC1/PTPRC/KMT5B/MSH3/SWAP70/THOC1/SHLD1/NSD2/DCAF1/TCF7/MSH2/LEF1/XRCC4/BCL11B/TFRC/MLH1/APLF/POLB/ATAD5/CCR6/IL2	23
GO:0007249	I-kappaB kinase/NF-kappaB signaling	72/3268	286/18866	0.000472213	0.00922666	0.00762117	RORA/AKAP13/ERC1/ASH1L/PRKN/ANKRD17/FYN/PRKCE/ROCK1/PRKD1/TANK/ABL1/ROCK2/REL/PELI1/TRAF3/TAB2/RIPK1/BTRC/MALT1/TNFAIP3/PELI2/RELB/MAP3K3/ATP2C1/OTUD7B/TBK1/PER1/ALPK1/ZDHHC17/PRKCB/TNFRSF10B/USP10/MAP3K14/IKBKB/NOD1/RHOH/OTUD7A/NEK6/CARD16/SIRT1/BIRC3/MAPKBP1/DAB2IP/CARD11/TNFRSF19/TRIM5/IRAK1BP1/RIPK2/EDA/ROR1/ESR1/LPAR1/IRAK2/TFRC/CASP8/TRIM14/TIRAP/MID2/CD4/TRAF3IP2/TAB3/ANGPT1/TICAM1/TRAF6/T…	72
GO:0099003	vesicle-mediated transport in synapse	58/3268	220/18866	0.000475894	0.00926709	0.00765456	PICALM/BTBD9/MAGI2/CASK/NUMB/EPS15/ITSN2/ROCK1/PPP3CC/GSK3B/AP3B1/DENND1A/CACNB2/FBXL20/RAB11A/RAP1A/STXBP5/KIAA1109/RAB3GAP1/PSEN1/DNM2/OPHN1/PPP3CB/CADPS2/CTBP2/ITSN1/DNM3/CYFIP1/SYN3/FCHO2/PRKCB/MAPK10/SYT1/PLD1/UNC13B/DGKI/STXBP1/NRXN1/NAPA/NLGN1/RAPGEF4/PLAA/DNAJC5/AMPH/PRKAR1B/SYNJ1/APBA1/DNM1/BTBD8/SYT2/PPFIA2/STON2/SH3GL2/SYNJ2/APBA2/FGF14/STX11/CHRM2	58
GO:0051099	positive regulation of binding	48/3268	174/18866	0.000477256	0.00926709	0.00765456	PRKN/STK3/NIPBL/RAPGEF2/MARK3/RB1/GSK3B/SPPL3/ABL1/TCF7L2/HIPK2/HMBOX1/PSEN1/EP300/PLCL1/H1-0/EPB41/STK4/STING1/CTBP2/TAF1/NRP1/PLCL2/JAK2/RIPOR2/NMD3/SKI/GTF2B/TIAM1/NIBAN2/NVL/PPARG/HES1/MAU2/ARRB1/EPHA4/IDE/RIPK2/KDM1A/EPB41L5/NCBP1/EBF2/MMP9/TICAM1/TRAF6/PYHIN1/MED25/PLAUR	48
GO:0010759	positive regulation of macrophage chemotaxis	10/3268	19/18866	0.000482393	0.00933775	0.00771293	PTK2/MAPK1/MAPK14/KARS1/RARRES2/IL34/MDK/C5AR1/CSF1R/TRPV4	10
GO:0050817	coagulation	85/3268	349/18866	0.000488575	0.00942219	0.00778267	H3-3B/H3-3A/JMJD1C/PRKG1/RAD51B/GNB1/ITPR2/FYN/PHF21A/PRKCE/AP3B1/DOCK1/GNAQ/PRKCH/PRKCA/ITPR1/MYH9/DOCK8/PSEN1/RAF1/PIK3R1/PLCG2/VCL/GNG2/IRF1/ZFPM2/LYN/DOCK9/DGKH/MAPK1/PRKAR2A/JAK2/ENTPD1/ANO6/MERTK/RCOR1/GNA14/PRKACB/AKAP10/VPS45/GNA13/GNA12/PIK3CB/PRKCB/VAV3/SH2B3/HPS5/DGKI/DOCK11/DOCK6/CARMIL1/PAPSS2/DGKD/ARRB1/STXBP1/PIK3R5/MAFF/LCP2/KDM1A/VAV2/SYK/PTPN6/UBASH3B/PRKAR1B/DGKG/ITPK1/VAV1/TRP…	85
GO:2001224	positive regulation of neuron migration	9/3268	16/18866	0.000491035	0.00942219	0.00778267	NIPBL/ZNF609/RAPGEF2/DAB2IP/PLAA/FBXO31/MDK/SHTN1/SEMA3A	9
GO:1901653	cellular response to peptide	95/3268	398/18866	0.000493474	0.00942219	0.00778267	MBD5/ARID1B/PTK2/FOXO3/SOS1/FER/FYN/STAT3/CCND3/ROCK1/IGF1R/GSK3B/SIK2/FOXO1/DENND4C/NFKB1/SMARCC1/SOCS3/GHR/NAMPT/NR4A2/ROCK2/PSEN1/NR4A1/PIK3R1/HDAC9/STAT5B/MYO5A/GRB2/CREB1/PIK3C2A/ABCC1/GAB1/LYN/USO1/ATP2B1/PRKAR2A/JAK2/EPRS1/OPA1/APC/RAB8B/ADCY9/CYFIP1/APPL2/PTPN1/KAT2B/ICAM1/PRKACB/NDEL1/PTPRE/PTPN2/PRKCB/CACNA2D1/RHOQ/C2CD5/SORBS1/RAB31/BCAR3/ITGA4/NR4A3/KANK1/SOGA1/PID1/PXN/GRB10/NOD1/TBC…	95
GO:0031396	regulation of protein ubiquitination	56/3268	211/18866	0.000493865	0.00942219	0.00778267	PRKN/MARCHF7/FYN/UBR5/PRKCE/MYCBP2/CUL3/WDR70/FBXW7/ABL1/TRIP12/RNF111/COMMD1/PSEN1/SASH1/PELI1/SEPTIN4/HUWE1/BTRC/NXN/TAF1/CDC14B/MALT1/TNFAIP3/ATG5/CRY1/PDCD6/USP4/N4BP1/GNL3L/PRICKLE1/TBC1D7/CHFR/SENP2/RNF180/BRCA1/MTOR/ARRB1/GLMN/SPOPL/BIRC3/WDR48/PRMT3/PLAA/RIPK2/KDM1A/PTPN22/DYSF/DCUN1D2/MTBP/ANGPT1/FANCM/TICAM1/RASSF5/TRAF6/AXIN1	56
GO:0051348	negative regulation of transferase activity	74/3268	296/18866	0.000494313	0.00942219	0.00778267	SMYD3/CBLB/PRKN/NF1/ZFP36/WNK1/RB1/IGF1R/GSK3B/MACROH2A1/GNAQ/TAOK3/ABL1/HIPK3/SOCS3/PSEN1/PTPRJ/PRKRIP1/SPRED1/DUSP16/LYN/IRAK3/STK38/RPTOR/PTPRC/PRKAR2A/APC/PRKAG2/TNFAIP3/PTPN1/KAT2B/WARS1/SPRED2/PTPN2/IBTK/LATS1/PPP2R5A/CBL/SH2B3/QARS1/PKN1/HEG1/RHOH/LRP6/PPARG/ADARB1/ERRFI1/ZFYVE28/RUBCN/CEP43/SLC8A1/SIRT1/ITPRIP/DAB2IP/NF2/INKA2/LRP5/PTPN22/POT1/PTPN6/UBASH3B/PRKAR1B/SPRY3/DEPTOR/DUS2/GBA/R…	74
GO:0045732	positive regulation of protein catabolic process	59/3268	225/18866	0.00049596	0.00942476	0.00778479	ATP5IF1/ARIH1/FAF1/COP1/PTK2/PRKN/ATG7/NUPR1/CSNK1A1/ITCH/PIAS1/GSK3B/SH3D19/SMURF1/FOXO1/SNX9/FBXW7/ANKIB1/PSEN1/SMURF2/RNF19A/NRDC/WWP1/EZR/HUWE1/STX5/WWP2/TAF1/DISC1/APC/TNFAIP3/SNX1/NEDD4/ZER1/NEDD4L/PRICKLE1/CHFR/RNF180/PTK2B/IDE/HECW2/DAB2IP/FBXW8/NSF/LDLR/TIPARP/RNF19B/CLU/EGLN2/HACE1/RNF144A/AREL1/AGBL4/GBA/SORL1/RNF185/GGA3/AXIN1/PYHIN1	59
GO:0007162	negative regulation of cell adhesion	75/3268	301/18866	0.000504855	0.00956463	0.00790033	BCAS3/ATP5F1B/DLC1/PTK2/PRKG1/CLASP2/NF1/RUNX1/MARCHF7/MAP4K4/CASK/DLG1/WNK1/MAP2K5/ABL1/RASA1/ADAM10/TMEM131L/PELI1/PIK3R1/RC3H1/IRF1/PTPRC/JAK2/PDE5A/PLXNA2/RIPOR2/GLI3/EFNA5/RC3H2/PTPN2/SWAP70/IL4R/TBCD/PAG1/JAM3/SH2B3/KANK1/DAB1/TNC/ARHGAP6/AKNA/LPXN/PHLDB2/GLMN/PPARA/CDH13/RUNX3/BMP6/PDE3B/SEMA4D/NF2/EPB41L5/GCNT2/ADAM22/PTPN22/DLG5/JAK3/PTPN6/UBASH3B/PLXNC1/ACER2/FGL1/CD86/MDK/ABAT/NRARP/AN…	75
GO:0007229	integrin-mediated signaling pathway	33/3268	108/18866	0.000511016	0.00965201	0.0079725	PTK2/CCN2/ERBIN/CUL3/DOCK1/PRKD1/CTNNA1/ABL1/NEDD9/MYH9/PHACTR4/ADAM10/FUT8/ITGA9/NRP1/CCM2/VAV3/ITGA4/PTK2B/LAMA3/ITGB5/FYB1/SYK/ITGB2/VAV1/ITGAL/ITGBL1/TXK/HCK/TEC/ITGA8/FCER1G/PLEK	33
GO:0030225	macrophage differentiation	18/3268	47/18866	0.000515063	0.00966984	0.00798723	RB1/PRKCA/RIPK1/ZBTB46/PTPN2/ROR2/HCLS1/SIRT1/IL15/IL34/CASP8/L3MBTL3/GAB3/MMP9/CD4/SPI1/CSF1R/CSF2	18
GO:0034204	lipid translocation	18/3268	47/18866	0.000515063	0.00966984	0.00798723	ATP9B/ATP8A1/ATP8B1/ATP11B/ABCC1/ATP11A/ANO6/XKR6/SLC66A2/ATP11C/ABCA1/ABCB1/ATP9A/ATP10A/ABCG1/ATP10D/ATP8B4/ABCA7	18
GO:1901099	negative regulation of signal transduction in absence of ligand	15/3268	36/18866	0.000522449	0.00970621	0.00801727	MCL1/FYN/BCL2/MAP2K5/CTNNA1/RIPK1/EYA2/EYA3/C8orf44-SGK3/EYA1/EYA4/IL7/IFI6/ZC3HC1/CSF2	15
GO:2001240	negative regulation of extrinsic apoptotic signaling pathway in absence of ligand	15/3268	36/18866	0.000522449	0.00970621	0.00801727	MCL1/FYN/BCL2/MAP2K5/CTNNA1/RIPK1/EYA2/EYA3/C8orf44-SGK3/EYA1/EYA4/IL7/IFI6/ZC3HC1/CSF2	15
GO:0001782	B cell homeostasis	13/3268	29/18866	0.000526078	0.00970621	0.00801727	SOS1/BCL2/DOCK10/ABL1/RC3H1/LYN/TNFAIP3/RC3H2/PKN1/DOCK11/NCKAP1L/SPNS2/TNFRSF13C	13
GO:0050855	regulation of B cell receptor signaling pathway	13/3268	29/18866	0.000526078	0.00970621	0.00801727	RUNX1/ELF1/PRKCH/ELF2/LYN/PLCL2/PRKCB/LPXN/PTPN22/BLK/CD22/PAX5/STAP1	13
GO:0070076	histone lysine demethylation	13/3268	29/18866	0.000526078	0.00970621	0.00801727	JMJD1C/KDM6A/KDM2A/KDM4C/JARID2/KDM3B/KDM4B/KDM2B/KDM5B/KDM7A/PHF8/KDM1A/KDM1B	13
GO:1903706	regulation of hemopoiesis	115/3268	498/18866	0.000526344	0.00970621	0.00801727	H3-3B/H3-3A/TCF12/KMT2C/NF1/RUNX1/FOXO3/SOS1/CREBBP/STAT3/ITCH/RBFOX2/ZFP36/RB1/NFKBIZ/AP3B1/ZEB1/FBXW7/AGO3/ZBTB16/ABL1/PSMA2/H4C3/PRKCA/TNRC6A/TNRC6C/NFATC2/TMEM131L/EP300/INPP5D/PIK3R1/RC3H1/STAT5B/RIPK1/PSME4/CREB1/IRF1/PRXL2A/YAP1/LYN/AGO4/PTPRC/MAPK14/MALT1/SH3RF1/CUL4A/ZBTB46/ZBTB1/KAT2B/GLI3/RC3H2/PTPN2/PRKCB/IL4R/CD83/ASH2L/CDK6/ROR2/ACVR2A/NR4A3/ITPKB/HCLS1/ATP11C/MYSM1/RHOH/PSMD5/TOX/G…	115
GO:0008154	actin polymerization or depolymerization	58/3268	221/18866	0.000538158	0.00987362	0.00815556	FCHSD2/SSH2/TTC17/WIPF1/FER/DLG1/ARFGEF1/PRKCE/CYRIB/SNX9/RASA1/ABI1/GRB2/KIRREL1/MICAL3/GAS7/NCK2/SVIL/JAK2/ARHGAP35/CYFIP1/SPIRE1/ICAM1/CYRIA/SWAP70/DIAPH1/LATS1/SSH1/KANK1/HCLS1/SLIT2/FHOD3/PREX1/IQGAP2/ARHGAP6/JMY/PLEKHG2/CARMIL1/PTK2B/MTOR/CORO1A/WHAMM/WASHC5/FMN1/CYFIP2/WASH3P/NCKAP1L/BAIAP2L1/BAIAP2L2/DSTN/MICAL2/ABITRAM/WAS/HCK/TMSB15A/PSTPIP2/SPTBN2/PLEK	58
GO:0032231	regulation of actin filament bundle assembly	32/3268	104/18866	0.00053859	0.00987362	0.00815556	DLC1/PRKN/CLASP2/CCN2/CLASP1/ROCK1/ABL1/ROCK2/PIK3R1/SH3PXD2B/ARHGEF18/NRP1/CCDC88A/SMAD3/PPFIA1/ALMS1/SWAP70/PXN/ARHGAP6/CARMIL1/MTOR/PHLDB2/NF2/SLC9A1/LPAR1/ARHGEF10L/SHANK3/WAS/ASAP3/ARAP1/GPR65/PLEK	32
GO:0043112	receptor metabolic process	53/3268	198/18866	0.000553201	0.0101117	0.00835223	TBC1D5/MKLN1/PICALM/MAGI2/UVRAG/ITCH/NUMB/EPS15/SMURF1/ATXN2/FUT8/PSEN1/DNM2/OPHN1/AHI1/EZR/PLCG2/GRB2/ARFGEF2/ECE1/JAK2/DNM3/ANKRD13C/PTPN1/SNX25/SNX1/MTMR2/NEDD4/RAB31/SCYL2/KIF16B/GRK3/PPARG/ARRB1/INPP5F/PPARA/ZNRF3/LMTK2/NSF/SEC24A/TBC1D16/SYK/ALS2/PIK3R4/TFRC/ITGB2/DNM1/ANKRD13A/SORL1/SH3GL2/ANGPT1/ARAP1/FCER1G	53
GO:0034329	cell junction assembly	102/3268	434/18866	0.000559666	0.0101872	0.00841454	BCAS3/MACF1/DLC1/PTK2/PEAK1/CLASP2/PARD3/MAGI2/RUNX1/MYO9A/RAPGEF1/RAPGEF2/CLASP1/MAP4K4/DLG1/ROCK1/BCL2/SETD5/CTNNA1/WDPCP/PRKCH/RAP1A/PDLIM5/ABL1/PRKCA/PKP4/ADNP/CDH12/ROCK2/PTPRK/PKN2/OPHN1/PTPRJ/IL1RAPL1/VCL/ARHGEF7/CDH11/FARP1/NRP1/PTPRD/DNM3/APC/SMAD3/PATJ/PTPRS/TLN2/PIP5K1A/EFNA5/SDK1/TBCD/SORBS1/STRN/CTNND2/JAM3/BCR/IKBKB/EPB41L3/ARHGAP6/HEG1/PTK2B/EEF2K/CDHR3/LAMA3/NRXN1/PHLDB2/MPP5/NLGN…	102
GO:1900034	regulation of cellular response to heat	26/3268	79/18866	0.000560597	0.0101872	0.00841454	CAMK2D/CREBBP/NUP98/GSK3B/ATM/EP300/ATR/RANBP2/RPTOR/MAPK1/NUP214/NUP160/NUP153/NUP42/NUP58/NUP107/NUP88/POM121/MTOR/NUP133/CAMK2G/SIRT1/NUP93/NUP205/NUP210/NDC1	26
GO:0032868	response to insulin	71/3268	283/18866	0.000571007	0.0103462	0.00854589	FOXO3/SOS1/FER/CCND3/SRSF4/IGF1R/GSK3B/SIK2/FOXO1/DENND4C/EGR1/SMARCC1/SOCS3/PIK3R1/HDAC9/MYO5A/GRB2/PIK3C2A/GAB1/LYN/USO1/ATP2B1/EPRS1/OPA1/APC/RAB8B/CYFIP1/APPL2/PTPN1/CRY1/KAT2B/ICAM1/NDEL1/PTPRE/PTPN2/PRKCB/RHOQ/C2CD5/SORBS1/RAB31/BCAR3/KANK1/SOGA1/PID1/GRB10/TBC1D4/KBTBD2/PPARG/ERRFI1/MTOR/EEF2K/STXBP4/SIRT1/PPARA/IDE/MARS1/PDE3B/RARRES2/GCNT1/SLC27A1/NCOA5/SLC9A1/WDTC1/CPEB2/BAIAP2L1/MEAK7/…	71
GO:0022406	membrane docking	49/3268	180/18866	0.000582575	0.0105252	0.00869374	EXOC4/EXOC6B/CLASP1/PAFAH1B1/ROCK1/ESYT2/RAB11A/SCFD1/STX8/SDCCAG8/SCLT1/SCFD2/AHI1/EZR/STX12/STX5/CTBP2/USO1/RAB8B/ALMS1/ICAM1/CEP192/IQCB1/VPS45/EXOC6/TTBK2/SYT1/CNTRL/MARK4/STX17/UNC13B/CDK5RAP2/NDE1/STXBP1/CC2D2A/CEP43/CEP83/SFI1/SYTL2/NSF/CKAP5/C2CD3/VAMP8/CEP70/ODF2/NINL/TSNARE1/STX11/PLEK	49
GO:0009187	cyclic nucleotide metabolic process	16/3268	40/18866	0.000592877	0.0106702	0.0088135	RORA/PDE8A/PDE4B/PDE4D/PDE7A/PDE7B/PDE5A/ADCY9/PDE10A/ADCY3/GUCY1A1/PDE9A/PDE4A/PDE1A/GUCY1B1/ADCY7	16
GO:0002690	positive regulation of leukocyte chemotaxis	30/3268	96/18866	0.000594024	0.0106702	0.0088135	PTK2/CAMK1D/WNK1/ADAM10/MCU/STK39/MAPK1/MAPK14/ANO6/RIPOR2/SWAP70/KARS1/OXSR1/PTK2B/CXCL14/RARRES2/IL34/DYSF/RAC2/NCKAP1L/TIRAP/MDK/IL6R/C5AR1/CSF1R/CCR6/SERPINE1/THBS4/DAPK2/TRPV4	30
GO:0010212	response to ionizing radiation	41/3268	144/18866	0.000597957	0.01071	0.00884636	SPIDR/COP1/BABAM2/NIPBL/BCL2/TANK/EGR1/ATM/NAMPT/DNM2/ATR/GRB2/TLK2/INO80/ERCC1/YAP1/PTPRC/MAPK14/ICAM1/UIMC1/WRN/KARS1/EYA3/CBL/NABP1/RAD9A/DNMT3A/EYA1/BRCA1/SIRT1/MSH2/ERCC8/KDM1A/XRCC4/H2AX/USP28/INTS7/POLB/BRCC3/RFWD3/HMGA2	41
GO:0021952	central nervous system projection neuron axonogenesis	12/3268	26/18866	0.000622214	0.0111125	0.00917886	PAFAH1B1/MYCBP2/NR4A2/CDH11/NIN/SLIT2/ADARB1/EPHA4/GLI2/SZT2/PLXNA4/EPHB2	12
GO:0014068	positive regulation of phosphatidylinositol 3-kinase signaling	28/3268	88/18866	0.000647593	0.0114647	0.00946979	PTK2/FYN/IGF1R/PIK3R1/GAB1/LYN/JAK2/PPARD/NEDD4/PIK3CB/CBL/ROR2/HCLS1/PDGFD/SIRT1/PIK3R5/SEMA4D/ROR1/PIK3CD/PDGFC/PTPN6/NCF1/PIK3AP1/TGFB2/PIK3CG/ERBB4/PRR5L/ANGPT1	28
GO:0045621	positive regulation of lymphocyte differentiation	32/3268	105/18866	0.000647895	0.0114647	0.00946979	RUNX1/NFKBIZ/AP3B1/ZBTB16/INPP5D/STAT5B/PTPRC/MALT1/ZBTB1/GLI3/IL4R/CD83/ITPKB/ATP11C/RHOH/TOX/RUNX3/GLI2/LEF1/RIPK2/IL15/SYK/RASGRP1/NCKAP1L/IL7/CD86/MDK/SOX13/DUSP10/CD27/IL2/IL7R	32
GO:0045332	phospholipid translocation	17/3268	44/18866	0.000649294	0.0114647	0.00946979	ATP9B/ATP8A1/ATP8B1/ATP11B/ABCC1/ATP11A/ANO6/XKR6/SLC66A2/ATP11C/ABCA1/ABCB1/ATP9A/ATP10A/ATP10D/ATP8B4/ABCA7	17
GO:0045910	negative regulation of DNA recombination	17/3268	44/18866	0.000649294	0.0114647	0.00946979	SMCHD1/H1-10/SHLD2/H1-0/MSH3/THOC1/ZRANB3/FBH1/SHLD1/H1-2/MSH2/HELB/MLH1/H1-4/H1-3/KLHL15/CGAS	17
GO:0006310	DNA recombination	74/3268	299/18866	0.000673835	0.0118644	0.00979996	SPIDR/RAD51B/NIPBL/SMCHD1/NSMCE2/H1-10/SETD2/UBR2/REV3L/ARID2/SMC5/SETX/ATM/SHLD2/SAMHD1/H1-0/INO80/ERCC1/PTPRC/KMT5B/MSH3/KPNA1/WRN/INO80D/SWAP70/THOC1/ZRANB3/NABP1/FBH1/SMC6/RNF138/SMARCAD1/BRCA1/SHLD1/NSD2/WDR48/H1-2/RAD52/DCAF1/MCM9/TCF7/MSH2/LEF1/MMS19/KDM1A/XRCC4/HELB/MMS22L/SHOC1/C11orf80/BCL11B/TFRC/H2AX/MLH1/H1-4/APLF/ZFYVE26/H1-3/IHO1/MORF4L1/POLB/WAS/ATAD5/KLHL15/CGAS/CCR6/FANCM/HFM1/T…	74
GO:1990542	mitochondrial transmembrane transport	31/3268	101/18866	0.000683567	0.0120019	0.00991349	ATP5F1E/ATP5MC2/ATP5MG/ATP5ME/ATP5PF/ATP5F1D/ATP5MF/ATP5MC3/ATP5F1B/ATP5PO/ATP5F1C/ATP5F1A/ATP5PD/ATP5PB/SLC25A12/ATP5MC1/MICU2/MCU/MICU1/SLC25A13/ACACA/OPA1/PRKAG2/ACACB/ANTKMT/DMAC2L/MCUB/MICU3/ATPSCKMT/SLC8B1/SFXN5	31
GO:1990928	response to amino acid starvation	18/3268	48/18866	0.000692054	0.0120828	0.00998035	MAPK8/PRKD1/MAP3K5/LARS1/MAPK1/SESN1/EIF2AK3/ATF3/WDR59/MTOR/ITFG2/BMT2/NPRL3/SZT2/MIOS/SESN2/TFEB/GCN1	18
GO:2001239	regulation of extrinsic apoptotic signaling pathway in absence of ligand	18/3268	48/18866	0.000692054	0.0120828	0.00998035	WWOX/MCL1/NF1/FYN/BCL2/MAP2K5/CTNNA1/RIPK1/EYA2/EYA3/C8orf44-SGK3/EYA1/PPP2R1B/EYA4/IL7/IFI6/ZC3HC1/CSF2	18
GO:0002431	Fc receptor mediated stimulatory signaling pathway	41/3268	145/18866	0.000696379	0.0120993	0.00999397	PTK2/ELMO1/IGKC/WIPF1/RAPGEF1/FYN/PRKCE/DOCK1/RAP1A/ABL1/ABI1/PTPRJ/PIK3R1/PLCG2/GRB2/IGHG4/LYN/IGLC2/MAPK1/PTPRC/CYFIP1/APPL2/IGLC3/PIK3CB/VAV3/MYO10/NR4A3/PLA2G6/YES1/IGHG1/IGHG3/VAV2/SYK/CYFIP2/VAV1/CD247/NCKAP1L/BLK/WAS/HCK/FCER1G	41
GO:0010977	negative regulation of neuron projection development	43/3268	154/18866	0.000696881	0.0120993	0.00999397	ASAP1/PTK2/RAPGEF2/PTPRG/PAFAH1B1/CBFA2T2/RUFY3/PSEN1/DENND5A/NRP1/DNM3/PTPRS/PTPN9/PRAG1/KANK1/DAB1/SLIT2/EPHA4/NLGN1/INPP5F/SEMA4D/TRAK2/ULK2/SEMA4A/BCL11A/CDKL3/LPAR1/ARHGAP4/SEMA4B/RAP1GAP2/TRPC6/OMG/MAP2/SEMA6B/FGF13/TRPV4/PAQR3/KREMEN1/CRMP1/EPHB2/PTPRO/RTN4RL1/SEMA3A	43
GO:0009260	ribonucleotide biosynthetic process	50/3268	186/18866	0.000703151	0.0121743	0.0100559	ATP5F1E/ATP5MC2/ATP5MG/ATP5ME/ATP5PF/ATP5F1D/ATP5MF/ATP5MC3/ATP5F1B/ATP5PO/ATP5F1C/ADK/ALDOA/ATP5F1A/ATP5PD/ATP5PB/STAT3/SLC25A12/ATP5MC1/ELOVL5/HSD17B12/SLC25A13/ADSS2/ACACA/PRKAG2/ADCY9/PANK2/CBR4/PDK3/PPCDC/ACACB/PID1/PDHX/ANTKMT/ADCY3/CTPS2/PAPSS2/GUCY1A1/DMAC2L/ACSL1/PDPR/ACSS2/GUCY1B1/VPS9D1/UPP2/ATPSCKMT/ACSL5/AMPD3/NME9/ADCY7	50
GO:1901888	regulation of cell junction assembly	53/3268	200/18866	0.000714214	0.0123316	0.0101858	BCAS3/MACF1/DLC1/PTK2/PEAK1/CLASP2/RUNX1/RAPGEF1/RAPGEF2/CLASP1/MAP4K4/ROCK1/SETD5/WDPCP/PRKCH/RAP1A/PDLIM5/ABL1/ADNP/ROCK2/PTPRJ/IL1RAPL1/VCL/NRP1/PTPRD/SMAD3/PTPRS/EFNA5/IKBKB/ARHGAP6/EEF2K/NRXN1/PHLDB2/NLGN1/ADGRL3/ADGRB3/SEMA4D/EPHA3/EPB41L5/SEMA4A/SLC9A1/DLG5/FMN1/ROBO2/COLQ/GPC6/CLSTN2/LDB1/IL1RAPL2/IL1RAP/FLRT2/LRRTM3/EPHB2	53
GO:0016578	histone deubiquitination	11/3268	23/18866	0.000722151	0.0123662	0.0102144	USP15/ASXL1/SUPT3H/USP3/TRRAP/USP36/UIMC1/ATXN7/MYSM1/USP49/BRCC3	11
GO:0000186	activation of MAPKK activity	19/3268	52/18866	0.000722174	0.0123662	0.0102144	BRAF/RAPGEF1/TNIK/MAP3K2/PSEN1/MAP3K5/RAF1/RIPK1/MAPK1/JAK2/MAP3K8/MAP3K3/MAP3K1/MAP3K4/FRS2/MAP3K14/RIPK2/MLKL/EGFR	19
GO:0038066	p38MAPK cascade	19/3268	52/18866	0.000722174	0.0123662	0.0102144	DLG1/ZFP36/PHLPP1/SASH1/MAP3K5/EZR/RELL1/ULK4/MAPK14/MAP3K3/MAP3K4/PER1/KARS1/MINK1/DAB2IP/PTPN22/NCF1/MFHAS1/DUSP10	19
GO:0043647	inositol phosphate metabolic process	24/3268	72/18866	0.00073231	0.0124519	0.0102852	INPP4B/PLCB1/INPP5D/PLCG2/INPP4A/MTMR2/IP6K1/PLCB4/INPP5B/ITPKB/INPP5A/PTK2B/BPNT2/IPMK/ITPKC/SYNJ1/ITPK1/PLCH1/PLCE1/SYNJ2/IPPK/P2RY6/HRH1/PLEK	24
GO:0030258	lipid modification	68/3268	271/18866	0.000733228	0.0124519	0.0102852	PIP4K2A/SOCS3/PI4KA/INPP5D/MTMR3/PIK3R1/PIK3C2A/DGKH/MAPK14/ADIPOR2/PRKAG2/EFR3A/APPL2/AUH/PIP5K1A/MTMR2/PPARD/PIK3CB/IP6K1/PIKFYVE/INPP5B/ACACB/PIK3C3/NR4A3/ITPKB/TTC7B/PI4K2B/MTM1/DGKI/FAM126A/TTC7A/INPP5A/PPARG/MTOR/DGKD/ST3GAL2/BPNT2/SGPP1/INPP5F/PPARA/ABCG1/MBOAT1/IPMK/HACL1/AGK/LPCAT3/ITPKC/PIK3C2B/MTMR1/MTMR10/PIK3CD/SYNJ1/PIP5K1B/DGKG/FIG4/ACAD10/ABO/PIK3CG/MTMR8/SESN2/GBA/ALOX5/DGKB/SYNJ…	68
GO:0018022	peptidyl-lysine methylation	38/3268	132/18866	0.000738607	0.0124519	0.0102852	SMYD3/AUTS2/KMT2C/ASH1L/KDM6A/ARID4B/SETD2/KDM4C/SETD5/MACROH2A1/EHMT1/NSD1/RLF/JARID2/CAMKMT/TET2/KMT5B/ASH2L/ANTKMT/BRCA1/SETDB1/NSD2/MECOM/SIRT1/H1-2/TET3/CSKMT/KDM1A/ZNF274/KMT2D/PRDM5/ZNF335/H1-4/EZH2/H1-3/PAX5/ATPSCKMT/PRDM16	38
GO:0019751	polyol metabolic process	38/3268	132/18866	0.000738607	0.0124519	0.0102852	INPP4B/ACER3/PLCB1/INPP5D/PLCG2/SPTLC1/MYOF/GPD2/INPP4A/SPTLC2/MTMR2/IP6K1/PLCB4/INPP5B/ITPKB/INPP5A/PTK2B/BPNT2/SGPP1/IPMK/GCH1/AGK/ITPKC/DYSF/SYNJ1/ITPK1/GK/ACER2/PLCH1/GBA/PLCE1/SYNJ2/PCBD2/IPPK/SPTLC3/P2RY6/HRH1/PLEK	38
GO:0051031	tRNA transport	15/3268	37/18866	0.000739162	0.0124519	0.0102852	NUP98/RANBP2/NUP214/NUP160/NUP153/NUP42/NUP58/NUP107/NUP88/POM121/NUP133/NUP93/NUP205/NUP210/NDC1	15
GO:2000785	regulation of autophagosome assembly	15/3268	37/18866	0.000739162	0.0124519	0.0102852	NUPR1/PIP4K2A/SCFD1/RAB3GAP1/MTMR3/RAB3GAP2/PIKFYVE/IFT88/MTM1/LRSAM1/TBC1D14/C9orf72/NPRL3/TBC1D12/TMEM39A	15
GO:0046794	transport of virus	22/3268	64/18866	0.000750662	0.0126115	0.010417	EPS15/NUP98/UBAP1/RANBP2/NUP214/NUP160/KPNA1/NUP153/KPNA3/NUP42/NUP58/MVB12B/PIKFYVE/NUP107/NUP88/POM121/NUP133/NUP93/VPS37B/NUP205/NUP210/NDC1	22
GO:0010586	miRNA metabolic process	13/3268	30/18866	0.000782189	0.0129664	0.0107102	TUT4/TENT2/SND1/NFKB1/TUT7/DIS3L2/RC3H1/AGO4/PARN/RC3H2/TENT4B/DROSHA/XPO5	13
GO:0010758	regulation of macrophage chemotaxis	13/3268	30/18866	0.000782189	0.0129664	0.0107102	PTK2/MAPK1/MAPK14/DDT/KARS1/PTK2B/RARRES2/IL34/MDK/C5AR1/STAP1/CSF1R/TRPV4	13
GO:0016577	histone demethylation	13/3268	30/18866	0.000782189	0.0129664	0.0107102	JMJD1C/KDM6A/KDM2A/KDM4C/JARID2/KDM3B/KDM4B/KDM2B/KDM5B/KDM7A/PHF8/KDM1A/KDM1B	13
GO:0051642	centrosome localization	13/3268	30/18866	0.000782189	0.0129664	0.0107102	PARD3/PARD3B/DLG1/PAFAH1B1/SYNE2/EZR/RANBP2/NIN/PLXNA2/NDEL1/NDE1/CEP83/SPOUT1	13
GO:0090162	establishment of epithelial cell polarity	13/3268	30/18866	0.000782189	0.0129664	0.0107102	FRMD4A/PARD3/MYO9A/CLASP1/CYTH1/SIPA1L3/OPHN1/GOLPH3/CYTH3/FRMD4B/HES1/MPP5/MYO18A	13
GO:0008625	extrinsic apoptotic signaling pathway via death domain receptors	28/3268	89/18866	0.000790913	0.0130417	0.0107724	FAF1/STK3/NF1/GSK3B/BCL2/SP100/CRADD/TRPS1/RAF1/PIK3R1/RIPK1/STK4/TNFAIP3/ICAM1/ATF3/TNFRSF10B/DELE1/BRCA1/BMPR1B/RNF34/ITPRIP/DAB2IP/DAPK1/TMC8/CASP8/BEX3/SERPINE1/TNFRSF10A	28
GO:0043506	regulation of JUN kinase activity	28/3268	89/18866	0.000790913	0.0130417	0.0107724	TAOK3/TAOK1/TNIK/HIPK3/MAP3K2/SASH1/MAP3K5/MAP4K5/RIPK1/MAP2K4/PTPN1/MAPK8IP3/ERN1/TIAM1/MAP3K4/ROR2/PKN1/PTK2B/EPHA4/DAB2IP/RIPK2/SYK/PTPN22/MLKL/DUSP10/TRAF6/MAP4K1/FGD2	28
GO:0050807	regulation of synapse organization	59/3268	229/18866	0.000797597	0.0130776	0.010802	PTK2/SEPTIN11/KALRN/FYN/PAFAH1B1/SIPA1L1/SETD5/TANC2/PDLIM5/ABL1/ADNP/ADAM10/IL1RAPL1/ZMYND8/ITSN1/MAPK14/PTPRD/DISC1/DNM3/OPA1/CYFIP1/PTPRS/EFNA5/TIAM1/NEDD4/CDKL5/SSH1/EEF2K/NRXN1/EPHA4/NLGN1/DAB2IP/ADGRL3/ADGRB3/HOMER1/ABHD17B/SEMA4D/SEMA4A/DLG5/ROBO2/IL10RA/SHISA6/COLQ/ARHGAP44/ARHGAP22/GPC6/CLSTN2/FRMPD4/DGKB/PPFIA2/SHANK3/IL1RAPL2/NEURL1/IL1RAP/NRCAM/FLRT2/LRRTM3/EPHB2/PTPRO	59
GO:0035721	intraciliary retrograde transport	7/3268	11/18866	0.000799383	0.0130776	0.010802	DYNC2H1/TTC21B/IFT140/WDR35/CILK1/DYNLT2B/WDR19	7
GO:0046643	regulation of gamma-delta T cell activation	7/3268	11/18866	0.000799383	0.0130776	0.010802	STAT5B/PTPRC/TCF7/LEF1/SYK/NCKAP1L/SOX13	7
GO:0030183	B cell differentiation	39/3268	137/18866	0.000804622	0.0131288	0.0108443	BCL2/DOCK10/ABL1/HDAC4/ATM/EP300/PTPRJ/INPP5D/PIK3R1/HDAC9/PLCG2/STAT5B/PTPRC/PLCL2/MALT1/ZBTB1/PTPN2/CMTM7/GON4L/ITGA4/DOCK11/ATP11C/GPR183/PTK2B/ITFG2/CARD11/DCAF1/MSH2/SYK/IKZF3/JAK3/PTPN6/TPD52/NCKAP1L/CD79A/IL7/MS4A1/BLNK/CD27	39
GO:0031290	retinal ganglion cell axon guidance	10/3268	20/18866	0.000815526	0.0131688	0.0108774	PTPRM/NRP1/EFNA5/SLIT2/BMPR1B/ALCAM/ROBO2/NRCAM/EPHB2/PTPRO	10
GO:0034138	toll-like receptor 3 signaling pathway	10/3268	20/18866	0.000815526	0.0131688	0.0108774	RFTN1/PELI1/RIPK1/TNFAIP3/PTPN22/CASP8/TIRAP/SCIMP/HAVCR2/TICAM1	10
GO:0046931	pore complex assembly	10/3268	20/18866	0.000815526	0.0131688	0.0108774	NUP98/ADAM10/PLEKHA7/ANO6/NUP153/AHCTF1/NUP107/NUP93/NUP205/NDC1	10
GO:0097503	sialylation	10/3268	20/18866	0.000815526	0.0131688	0.0108774	ST6GALNAC3/ST6GAL1/ST3GAL1/ST6GALNAC5/ST8SIA4/ST3GAL2/ST3GAL6/ST6GALNAC2/ST8SIA6/ST6GALNAC6	10
GO:0038095	Fc-epsilon receptor signaling pathway	46/3268	169/18866	0.000844602	0.0136031	0.0112361	SOS1/IGKC/FER/NFATC3/MAPK8/PSMA2/NFKB1/GAB2/NFATC2/PPP3CB/FBXW11/CUL1/PIK3R1/PLCG2/TAB2/GRB2/PSME4/BTRC/MAP2K4/LYN/IGLC2/MAPK1/MALT1/MAP3K1/IGLC3/PIK3CB/MAPK10/VAV3/NR4A3/IKBKB/PSMD5/NFATC1/CARD11/LCP2/VAV2/SYK/VAV1/LAT2/PRKCQ/ITK/TAB3/TEC/GRAP2/TRAF6/FCER1G/TAB1	46
GO:0042770	signal transduction in response to DNA damage	38/3268	133/18866	0.000864135	0.0138818	0.0114663	BABAM2/MARCHF7/FOXO3/DYRK1A/SP100/ABL1/ATM/HIPK2/CRADD/EP300/ATR/SPRED1/GRB2/CD44/CDC14B/MAPK14/TFDP2/CNOT6L/UIMC1/SPRED2/RBL2/USP10/PPM1D/CNOT10/BRCA1/SIRT1/KDM1A/ARID3A/PLAGL1/STK33/YJU2/ACER2/RINT1/SESN2/ATAD5/BRCC3/DYRK3/PYHIN1	38
GO:0045862	positive regulation of proteolysis	88/3268	370/18866	0.000875545	0.014029	0.0115879	ATP5IF1/ARIH1/COP1/PICALM/DLC1/PTK2/PRKN/HIP1/CCN2/NUPR1/CSNK1A1/FYN/STAT3/PIAS1/CCN1/GSK3B/SH3D19/SMURF1/SNX9/FBXW7/TANK/ANKIB1/MYH9/CRADD/ROCK2/PSEN1/MAP3K5/RNF19A/NRDC/FBXW11/ROBO1/ANTXR1/RIPK1/PSME4/BTRC/LYN/TAF1/MAPK14/DISC1/JAK2/MALT1/SMAD3/PDCD6/EIF2AK3/RHBDD1/KARS1/TNFRSF10B/ZER1/BCL2L13/PRICKLE1/NOD1/NLRP1/PPARG/CHFR/RNF180/PTK2B/CCK/ARRB1/EPHA4/SIRT1/WDR48/DAB2IP/FBXW8/RNF19B/CLU/LPCAT3…	88
GO:0006999	nuclear pore organization	8/3268	14/18866	0.000893891	0.0142497	0.0117701	NUP98/NUP153/AHCTF1/NUP107/NUP133/NUP93/NUP205/NDC1	8
GO:0031958	corticosteroid receptor signaling pathway	8/3268	14/18866	0.000893891	0.0142497	0.0117701	NR3C1/ARID1A/JAK2/CRY1/PER1/NEDD4/CRY2/ARNTL	8
GO:0051651	maintenance of location in cell	56/3268	216/18866	0.000909644	0.0144638	0.011947	CACNA1C/UVRAG/ITPR2/PDE4D/CAMK2D/VPS13D/PAFAH1B1/PRKCE/SYNE1/SP100/ANK3/ABL1/ITPR1/DMD/PLCG2/MYO5A/LYN/PKD2/TAF3/GOLPH3/PTPRC/CCDC88A/HTT/MTLN/ANKRD13C/ATG5/ARHGAP21/TRPC1/HK1/MORC3/IBTK/DIAPH1/RASA3/PTK2B/VPS13A/TPCN1/CHD7/TAPT1/CORO1A/SLC8A1/ANK2/AKAP6/PTPN6/UBASH3B/CALM2/RYR2/SORL1/RYR3/CD4/ITPR3/LCK/TMSB15A/SPOUT1/SLC8B1/MCOLN2/P2RY6	56
GO:0032663	regulation of interleukin-2 production	18/3268	49/18866	0.000918774	0.0145718	0.0120362	PDE4B/RUNX1/PDE4D/NAV3/ZFP36/EZR/PTPRC/MALT1/TNFAIP3/PRKD2/CD83/GLMN/CARD11/RIPK2/CD86/CD4/HAVCR2/TRAF6	18
GO:0045444	fat cell differentiation	60/3268	235/18866	0.000922383	0.0145919	0.0120528	RORA/FTO/BBS9/TRIO/STK3/NIPBL/PIAS1/ZFP36/ASXL1/FOXO1/ZBTB16/GRK5/TCF7L2/NR4A2/FAM120B/WDFY2/EP300/PLCB1/NR4A1/CREB1/SH3PXD2B/STK4/ZFPM2/ADIRF/CTBP2/MAPK14/ASXL2/RREB1/SMAD3/PPARD/ANKRD26/NR4A3/RUNX1T1/SMAD6/PPARG/SENP2/HES1/MTOR/SIRT1/RARRES2/ZBTB7C/CCDC3/LRP5/JDP2/GLIS1/DYSF/TMEM120B/NOCT/EBF2/ALOX5/RGS2/LRP3/ENPP1/SOX13/DUSP10/TRPV4/PRDM16/PLAC8/HMGA2/ARNTL	60
GO:2001237	negative regulation of extrinsic apoptotic signaling pathway	32/3268	107/18866	0.00092634	0.0145977	0.0120576	BIRC6/MCL1/FYN/GSK3B/BCL2/MAP2K5/CTNNA1/TCF7L2/RAF1/RIPK1/YAP1/NRP1/SH3RF1/HTT/TNFAIP3/ICAM1/EYA2/TNFRSF10B/EYA3/C8orf44-SGK3/EYA1/BRCA1/RNF34/ITPRIP/CASP8/EYA4/IL7/IFI6/SERPINE1/TNFRSF10A/ZC3HC1/CSF2	32
GO:0034101	erythrocyte homeostasis	37/3268	129/18866	0.000927435	0.0145977	0.0120576	ATP5IF1/FOXO3/STAT3/RBFOX2/ZFP36/RB1/RPS17/HIPK2/INPP5D/STAT5B/LYN/MAPK14/JAK2/PTBP3/EPAS1/PTPN2/CDK6/TGFBR3/ACVR2A/SH2B3/HCLS1/IKZF1/SOX6/CDIN1/BRD1/JAK3/MFHAS1/L3MBTL3/SENP1/ACVR1B/NCKAP1L/PRDX1/PKNOX1/LDB1/AMPD3/SPI1/DYRK3	37
GO:0050854	regulation of antigen receptor-mediated signaling pathway	23/3268	69/18866	0.000935941	0.0146945	0.0121376	RUNX1/ELF1/PRKCH/ELF2/PTPRJ/EZR/RC3H1/LYN/PTPRC/PLCL2/MALT1/PTPN2/PRKD2/PRKCB/LPXN/CARD11/PTPN22/PTPN6/BLK/CD22/PAX5/LCK/STAP1	23
GO:0050803	regulation of synapse structure or activity	61/3268	240/18866	0.000949085	0.0147557	0.0121881	PTK2/SEPTIN11/KALRN/FYN/PAFAH1B1/SIPA1L1/SETD5/TANC2/PDLIM5/ABL1/ADNP/ADAM10/DNM2/IL1RAPL1/ZMYND8/ITSN1/MAPK14/PTPRD/DISC1/DNM3/OPA1/CYFIP1/PTPRS/EFNA5/TIAM1/NEDD4/CDKL5/SSH1/EEF2K/NRXN1/EPHA4/NLGN1/DAB2IP/ADGRL3/ADGRB3/HOMER1/ABHD17B/SEMA4D/SEMA4A/DLG5/ROBO2/IL10RA/SHISA6/COLQ/ARHGAP44/ARHGAP22/GPC6/DNM1/CLSTN2/FRMPD4/DGKB/PPFIA2/SHANK3/IL1RAPL2/NEURL1/IL1RAP/NRCAM/FLRT2/LRRTM3/EPHB2/PTPRO	61
GO:0048278	vesicle docking	22/3268	65/18866	0.00095153	0.0147557	0.0121881	EXOC4/EXOC6B/SCFD1/STX8/SCFD2/STX12/STX5/CTBP2/USO1/RAB8B/VPS45/EXOC6/SYT1/STX17/UNC13B/STXBP1/CEP83/SYTL2/NSF/TSNARE1/STX11/PLEK	22
GO:0048016	inositol phosphate-mediated signaling	20/3268	57/18866	0.000957971	0.0147557	0.0121881	NFAT5/ITPR2/PPP3CC/GSK3B/NFATC3/SPPL3/ITPR1/ATP2B4/NFATC2/PPP3CB/INPP5A/MTOR/NFATC1/RCAN2/AKAP6/SLC9A1/PLCE1/ITPR3/HRH1/TBC1D10C	20
GO:0070936	protein K48-linked ubiquitination	20/3268	57/18866	0.000957971	0.0147557	0.0121881	MARCHF6/PRKN/UBE2E2/ITCH/UBR5/UBE2H/UBE2K/RNF216/UBE2E1/PELI1/RNF115/UBE2R2/TNFAIP3/UBE2G1/NEDD4L/RNF34/RNF4/ZNRF1/FBXO38/HACE1	20
GO:0075733	intracellular transport of virus	20/3268	57/18866	0.000957971	0.0147557	0.0121881	NUP98/UBAP1/RANBP2/NUP214/NUP160/KPNA1/NUP153/KPNA3/NUP42/NUP58/MVB12B/NUP107/NUP88/POM121/NUP133/NUP93/VPS37B/NUP205/NUP210/NDC1	20
GO:0045576	mast cell activation	21/3268	61/18866	0.000959463	0.0147557	0.0121881	FER/GAB2/LYN/IL4R/CBL/NR4A3/RHOH/STXBP1/LCP2/VAMP8/SYK/PIK3CD/RASGRP1/RAC2/LAT2/PIK3CG/BLK/UNC13D/VAMP7/FCER1G/S100A13	21
GO:0046847	filopodium assembly	21/3268	61/18866	0.000959463	0.0147557	0.0121881	BCAS3/SRGAP2/EZR/PPP1R16B/FGD4/ZMYND8/NRP1/DNM3/RIPOR2/RHOQ/MYO10/DOCK11/NLGN1/FGD6/ARHGAP44/FGD3/ABITRAM/FGD5/NEURL1/ARAP1/FGD2	21
GO:0061512	protein localization to cilium	21/3268	61/18866	0.000959463	0.0147557	0.0121881	BBS9/INVS/RABEP1/CPLANE1/CROCC/DYNC2H1/CCDC88A/ZNF423/RAB11FIP3/TBC1D32/TTC21B/ARL13B/TULP2/CC2D2A/SPATA7/IFT140/WDR35/ENTR1/EFCAB7/WDR19/SNX10	21
GO:0043470	regulation of carbohydrate catabolic process	28/3268	90/18866	0.000961146	0.0147557	0.0121881	ZBTB20/NUPR1/STAT3/NUP98/NCOR1/SLC25A12/HDAC4/PSEN1/EP300/RANBP2/PFKFB3/PRKAG2/NUP214/NUP160/NUP153/NUP42/NUP58/PRXL2C/NUP107/NUP88/POM121/NUP133/SLC4A4/PPARA/NUP93/NUP205/NUP210/NDC1	28
GO:0034968	histone lysine methylation	34/3268	116/18866	0.000968056	0.0148253	0.0122456	SMYD3/AUTS2/KMT2C/ASH1L/KDM6A/ARID4B/SETD2/KDM4C/SETD5/MACROH2A1/EHMT1/NSD1/RLF/JARID2/TET2/KMT5B/ASH2L/BRCA1/SETDB1/NSD2/MECOM/SIRT1/H1-2/TET3/KDM1A/ZNF274/KMT2D/PRDM5/ZNF335/H1-4/EZH2/H1-3/PAX5/PRDM16	34
GO:0032869	cellular response to insulin stimulus	58/3268	226/18866	0.000972447	0.014856	0.012271	FOXO3/SOS1/FER/CCND3/IGF1R/GSK3B/SIK2/FOXO1/DENND4C/SMARCC1/SOCS3/PIK3R1/HDAC9/MYO5A/GRB2/PIK3C2A/GAB1/USO1/ATP2B1/EPRS1/OPA1/APC/RAB8B/CYFIP1/APPL2/PTPN1/KAT2B/NDEL1/PTPRE/PTPN2/PRKCB/RHOQ/C2CD5/SORBS1/RAB31/BCAR3/KANK1/SOGA1/PID1/GRB10/TBC1D4/PPARG/ERRFI1/EEF2K/STXBP4/SIRT1/IDE/MARS1/PDE3B/RARRES2/NCOA5/SLC9A1/WDTC1/CPEB2/BAIAP2L1/PRKCQ/SORL1/ENPP1	58
GO:0010970	transport along microtubule	44/3268	161/18866	0.000988028	0.0150572	0.0124371	DLG2/PAFAH1B1/AP3B1/SYNE2/KIF13A/BICD1/SPG11/KIF1B/TRAK1/DYNC2I1/FBXW11/DYNC2H1/OPA1/HTT/MAPK8IP3/NDEL1/ARHGAP21/PEX14/RHOT1/BORCS5/DYNC1I1/IFT88/TTC21B/NDE1/MAK/TMEM108/IFT172/FLOT2/TRAK2/COPG2/IFT140/SPAST/RASGRP1/WDR35/CILK1/DYNC2I2/APBA1/AGBL4/DYNLT2B/MAP2/WDR19/VAMP7/BICDL1/FYCO1	44
GO:0002224	toll-like receptor signaling pathway	42/3268	152/18866	0.00100299	0.0152108	0.012564	PRKCE/TANK/RFTN1/RPS6KA3/PELI1/TRAF3/TAB2/RIPK1/IRF1/LYN/IRAK3/TNFAIP3/PTPRS/APPL2/MAP3K1/TBK1/CTSS/PIK3C3/IKBKB/BIRC3/DAB2IP/EPG5/RIPK2/ESR1/PTPN22/IRAK2/PIK3R4/ITGB2/MFHAS1/CASP8/LGR4/PIK3AP1/TIRAP/SCIMP/TAB3/GRAMD4/SARM1/HAVCR2/TICAM1/TRAF6/TLR1/TAB1	42
GO:1903169	regulation of calcium ion transmembrane transport	42/3268	152/18866	0.00100299	0.0152108	0.012564	CACNA1C/PDE4B/PDE4D/CAMK2D/FYN/PRKCE/THADA/CACNB2/ABL1/STIM1/DMD/PLCG2/MYO5A/LYN/PKD2/HTT/ATG5/STIM2/TRPC1/CACNA2D1/SESTD1/DIAPH1/PLA2G6/GEM/PTK2B/CHD7/CORO1A/SLC8A1/ANK2/AKAP6/SLC9A1/PTPN6/DYSF/UBASH3B/NOS1AP/PIK3CG/CALM2/RYR2/TMC1/FGF14/P2RY6/CRACR2A	42
GO:0001776	leukocyte homeostasis	27/3268	86/18866	0.0010073	0.0152391	0.0125874	PDE4B/SOS1/BCL2/DOCK10/ABL1/PPP3CB/RC3H1/STAT5B/LYN/MERTK/TNFAIP3/RC3H2/PIK3CB/JAM3/SH2B3/ITPKB/PKN1/DOCK11/GPR183/CORO1A/JAK3/PIK3CD/NCKAP1L/SPNS2/FCER1G/IL2/TNFRSF13C	27
GO:0035872	nucleotide-binding domain, leucine rich repeat containing receptor signaling pathway	15/3268	38/18866	0.00102756	0.0154332	0.0127477	ITCH/ERBIN/TAB2/TNFAIP3/MAP2K6/NOD1/RNF34/BIRC3/RIPK2/PTPN22/IRAK2/CASP8/TAB3/TRAF6/TAB1	15
GO:0051567	histone H3-K9 methylation	15/3268	38/18866	0.00102756	0.0154332	0.0127477	ASH1L/ARID4B/KDM4C/SETD5/EHMT1/JARID2/BRCA1/SETDB1/MECOM/SIRT1/KDM1A/ZNF274/PRDM5/PAX5/PRDM16	15
GO:0097064	ncRNA export from nucleus	15/3268	38/18866	0.00102756	0.0154332	0.0127477	NUP98/RANBP2/NUP214/NUP160/NUP153/NUP42/NUP58/NUP107/NUP88/POM121/NUP133/NUP93/NUP205/NUP210/NDC1	15
GO:1905037	autophagosome organization	30/3268	99/18866	0.00104187	0.0156105	0.0128942	ATG7/NUPR1/AMBRA1/PIP4K2A/SMURF1/SCFD1/RAB3GAP1/PSEN1/MTMR3/STX12/STING1/RAB3GAP2/ATG5/PIKFYVE/PIK3C3/STX17/IFT88/TRAPPC8/MTM1/LRSAM1/TBC1D14/C9orf72/NPRL3/TBC1D12/ATG16L2/PIK3C2B/ATG2B/TMEM39A/GBA/ATG16L1	30
GO:0021954	central nervous system neuron development	26/3268	82/18866	0.00105214	0.0157266	0.0129901	PTK2/RAPGEF2/PAFAH1B1/MYCBP2/NR4A2/ROBO1/CDH11/NIN/NRP1/DISC1/ARHGAP35/NDEL1/DCLK2/B4GALT5/SLIT2/ADARB1/EPHA4/GLI2/ROBO2/SZT2/AGBL4/MAP2/PLXNA4/UQCRQ/EPHB2/SEMA3A	26
GO:0097529	myeloid leukocyte migration	57/3268	222/18866	0.00105681	0.0157586	0.0130165	PTK2/CAMK1D/CD99/PDE4B/PDE4D/GBF1/MCU/PLCB1/ITGA9/STAT5B/LYN/MAPK1/MAPK14/ANO6/RIPOR2/DDT/SWAP70/KARS1/VAV3/ROR2/JAM3/SLIT2/PREX1/PDGFD/RHOH/PTK2B/RARRES2/IL17RA/SYK/IL34/PIK3CD/DYSF/ITGB2/RAC2/VAV1/NCKAP1L/TGFB2/SAA1/PIK3CG/TIRAP/CCN3/MDK/IL6R/C5AR1/STAP1/PECAM1/CSF1R/SERPINE1/THBS4/MCOLN2/DAPK2/TRPV4/HRH1/IL17A/FCER1G/CXCL2/PTPRO	57
GO:0031330	negative regulation of cellular catabolic process	66/3268	265/18866	0.00106969	0.0158748	0.0131125	PTK2/MCL1/HERC1/ATG7/TENT2/MARCHF7/TAF15/NUPR1/STAT3/ZFP36/ROCK1/WAC/BCL2/SCFD1/UBAC2/SMARCC1/NBAS/HIPK2/ATP2B4/NAMPT/FHIT/PSEN1/RIC1/OPHN1/FOXK2/USP25/CLEC16A/TAB2/TLK2/SECISBP2/PSME3IP1/NPC1/TAF1/MAPK14/PARN/USP36/TENT5A/TENT4B/MTMR2/METTL16/N4BP1/ACACB/SUFU/MTM1/TENT4A/KLHL22/TENT5C/MTOR/RUBCN/EPHA4/DAB2IP/TBC1D14/TRDMT1/NAF1/PTPN22/SENP1/TMEM39A/IL10RA/NOCT/DHX34/PIK3CG/MTMR8/TIRAP/SORL1/TAB3…	66
GO:0032412	regulation of ion transmembrane transporter activity	66/3268	265/18866	0.00106969	0.0158748	0.0131125	UTRN/DLG2/PDE4B/PDE4D/CAMK2D/DLG1/PRKCE/WNK1/THADA/CACNB2/ANK3/SLMAP/ATP1B3/DNM2/STIM1/DMD/CAB39/PLCG2/RIPK1/MYO5A/STK39/WWP2/PKD2/KLHL24/HTT/STIM2/COA8/CTSS/NEDD4/CACNA2D1/CHRM3/NEDD4L/PLA2G6/MINK1/OXSR1/GEM/ANTKMT/PTK2B/ABCB1/NLGN1/HECW2/ANK2/HOMER1/AKAP6/CNIH3/SLC9A1/DAPK1/DYSF/KCNAB1/SHISA6/NOS1AP/TRPC6/SHANK2/SHISA9/CALM2/MMP9/ATPSCKMT/RYR2/SHANK3/WNK2/FGF14/GRIA3/P2RY6/FGF13/CRACR2A/EPHB2	66
GO:0043434	response to peptide hormone	103/3268	447/18866	0.001077	0.0159452	0.0131706	MBD5/ARID1B/PTK2/CCN2/FOXO3/SOS1/FER/FYN/STAT3/CCND3/SRSF4/ROCK1/IGF1R/GSK3B/SIK2/FOXO1/DENND4C/EGR1/NFKB1/SMARCC1/SOCS3/GHR/NR4A2/ROCK2/NR4A1/PIK3R1/HDAC9/STAT5B/MYO5A/GRB2/CREB1/PIK3C2A/GAB1/LYN/USO1/ATP2B1/PRKAR2A/JAK2/EPRS1/OPA1/APC/RAB8B/ADCY9/CYFIP1/APPL2/PTPN1/CRY1/KAT2B/ICAM1/PRKACB/NDEL1/PTPRE/PTPN2/PRKCB/RHOQ/C2CD5/SORBS1/TGFBR3/RAB31/BCAR3/NR4A3/KANK1/EIF2B3/STAT4/SOGA1/PID1/PXN/GRB10/…	103
GO:0043401	steroid hormone mediated signaling pathway	39/3268	139/18866	0.00108863	0.0160792	0.0132813	AKAP13/RUNX1/RBFOX2/UBR5/NR3C1/NCOR1/NR3C2/EP300/ARID1A/YAP1/NCOR2/JAK2/TRERF1/CRY1/PER1/PPARD/NEDD4/LATS1/SMARCA4/NR4A3/CYP7B1/BRCA1/ABHD2/ESR2/SIRT1/PPARA/NR2C1/TRIP4/LEF1/EGLN2/ESR1/CRY2/KMT2D/ESRRG/DNAAF4/ZNF366/TP63/AXIN1/ARNTL	39
GO:0140056	organelle localization by membrane tethering	46/3268	171/18866	0.00110443	0.016274	0.0134422	EXOC4/EXOC6B/CLASP1/PAFAH1B1/ESYT2/RAB11A/SCFD1/STX8/SDCCAG8/SCLT1/SCFD2/AHI1/STX12/STX5/CTBP2/USO1/RAB8B/ALMS1/CEP192/IQCB1/VPS45/EXOC6/TTBK2/SYT1/CNTRL/MARK4/STX17/UNC13B/CDK5RAP2/NDE1/STXBP1/CC2D2A/CEP43/CEP83/SFI1/SYTL2/NSF/CKAP5/C2CD3/VAMP8/CEP70/ODF2/NINL/TSNARE1/STX11/PLEK	46
GO:0021795	cerebral cortex cell migration	16/3268	42/18866	0.00111049	0.0163247	0.0134841	PAFAH1B1/SYNE2/PSEN1/ROBO1/SRGAP2/BMERB1/DISC1/GLI3/NDEL1/DAB1/SLIT2/LAMB1/DAB2IP/FUT10/EGFR/FGF13	16
GO:0060396	growth hormone receptor signaling pathway	11/3268	24/18866	0.0011258	0.0165108	0.0136378	MBD5/PTK2/STAT3/GHR/PIK3R1/STAT5B/LYN/JAK2/PTPN1/PXN/JAK3	11
GO:0031114	regulation of microtubule depolymerization	13/3268	31/18866	0.00113528	0.0165331	0.0136563	CLASP2/NAV3/CLASP1/TAOK1/BMERB1/CAMSAP2/APC/ATXN7/TTBK2/MID1/SPAST/FGF13/TRPV4	13
GO:0046856	phosphatidylinositol dephosphorylation	13/3268	31/18866	0.00113528	0.0165331	0.0136563	INPP5D/MTMR3/MTMR2/INPP5B/MTM1/INPP5A/INPP5F/MTMR1/MTMR10/SYNJ1/FIG4/MTMR8/SYNJ2	13
GO:0061842	microtubule organizing center localization	13/3268	31/18866	0.00113528	0.0165331	0.0136563	PARD3/PARD3B/DLG1/PAFAH1B1/SYNE2/EZR/RANBP2/NIN/PLXNA2/NDEL1/NDE1/CEP83/SPOUT1	13
GO:0016241	regulation of macroautophagy	47/3268	176/18866	0.00116121	0.016771	0.0138527	EXOC4/PRKN/NUPR1/UVRAG/VPS13D/PIP4K2A/WAC/SMURF1/MAPK8/SCFD1/RAB3GAP1/MTMR3/CLEC16A/HUWE1/SPTLC1/NPC1/STING1/RPTOR/SESN1/RAB3GAP2/HTT/PRKAG2/USP36/ERN1/TBK1/SPTLC2/NEDD4/PIKFYVE/SLC38A9/IFT88/MTM1/NOD1/MTOR/LRSAM1/RUBCN/SIRT1/TBC1D14/C9orf72/NPRL3/TBC1D12/RIPK2/TMEM39A/SESN2/GBA/EPM2A/SNX32/FYCO1	47
GO:0015914	phospholipid transport	28/3268	91/18866	0.00116237	0.016771	0.0138527	PITPNC1/ATP9B/CERT1/ATP8A1/ATP8B1/ATP11B/PITPNB/ABCC1/ATP11A/OSBPL10/ANO6/PITPNA/OSBPL5/XKR6/SLC66A2/ATP11C/ABCA1/PRELID2/ABCB1/PITPNM2/LDLR/ATP9A/ATP10A/ABCG1/ATP10D/ATP8B4/PLEKHA8/ABCA7	28
GO:0051492	regulation of stress fiber assembly	28/3268	91/18866	0.00116237	0.016771	0.0138527	DLC1/CLASP2/CCN2/CLASP1/ROCK1/ABL1/ROCK2/PIK3R1/SH3PXD2B/ARHGEF18/NRP1/CCDC88A/SMAD3/PPFIA1/ALMS1/PXN/ARHGAP6/CARMIL1/MTOR/PHLDB2/NF2/SLC9A1/LPAR1/ARHGEF10L/WAS/ASAP3/ARAP1/GPR65	28
GO:0097306	cellular response to alcohol	28/3268	91/18866	0.00116237	0.016771	0.0138527	SPIDR/FOXO3/GNB1/ITPR2/PRKCE/XRN1/CTNNA1/GNG2/GOLPH3/ATP2B1/ACACA/EFNA5/GRAMD1A/TNC/ABCA1/LRP6/DNMT3A/PPARG/BRCA1/ADCY3/AKAP8/GRAMD1B/GRAMD1C/LANCL2/SPI1/P2RY6/MAP4K1/ADCY7	28
GO:0043967	histone H4 acetylation	23/3268	70/18866	0.00116867	0.0167893	0.0138679	AUTS2/NCOA1/KANSL1/KAT6A/EPC1/KAT6B/KANSL1L/PHF20/EP300/ZZZ3/TRRAP/ATG5/PER1/EP400/BRCA1/ARRB1/SIRT1/MSL2/KANSL3/LEF1/MORF4L1/JADE3/SPI1	23
GO:1900744	regulation of p38MAPK cascade	17/3268	46/18866	0.00116903	0.0167893	0.0138679	DLG1/PHLPP1/SASH1/MAP3K5/EZR/RELL1/ULK4/MAP3K3/MAP3K4/PER1/KARS1/MINK1/DAB2IP/PTPN22/NCF1/MFHAS1/DUSP10	17
GO:0015748	organophosphate ester transport	38/3268	135/18866	0.0011726	0.0168018	0.0138782	SLC25A6/PITPNC1/ATP9B/SLC25A12/CERT1/ATP8A1/SLC25A13/ATP8B1/ATP11B/PITPNB/ABCC1/ATP11A/OSBPL10/ANO6/SLC25A43/PITPNA/OSBPL5/XKR6/SLC66A2/ATP11C/ABCA1/PRELID2/SLC25A48/ABCB1/SLC25A25/SLC25A16/PITPNM2/EPG5/LDLR/ATP9A/ATP10A/ABCG1/ATP10D/SLC37A1/ATP8B4/SLC25A42/PLEKHA8/ABCA7	38
GO:0050768	negative regulation of neurogenesis	72/3268	295/18866	0.00118527	0.0169444	0.013996	ASAP1/PTK2/ZHX2/NF1/FOXO3/RAPGEF2/PTPRG/STAT3/PAFAH1B1/GSK3B/CTNNA1/CNTN4/CBFA2T2/RUFY3/PSEN1/SRGAP2/BMERB1/DENND5A/PBX1/NRP1/DNM3/BMPR1A/PTPRS/APPL2/GLI3/SKI/THRB/PTPN9/PRAG1/KANK1/DAB1/SLIT2/CDK5RAP2/HMG20A/DAAM2/GPR173/HES1/EPHA4/NLGN1/INPP5F/PRTG/LDLR/SEMA4D/TRAK2/ULK2/SEMA4A/BCL11A/CDKL3/LPAR1/NRG3/ARHGAP4/SEMA4B/EIF4ENIF1/RAP1GAP2/TRPC6/ERBB4/OMG/SORL1/MAP2/ZNF536/STAP1/DUSP10/SEMA6B/FGF13/…	72
GO:0032922	circadian regulation of gene expression	22/3268	66/18866	0.00119704	0.0169571	0.0140065	RORA/NCOA2/KDM2A/MYCBP2/ZFHX3/EGR1/NAMPT/HUWE1/PER3/NRIP1/RELB/CRY1/PER1/MAGED1/GFPT1/SIRT1/PPARA/RAI1/CRY2/LGR4/NOCT/ARNTL	22
GO:0034394	protein localization to cell surface	22/3268	66/18866	0.00119704	0.0169571	0.0140065	PICALM/AP3B1/SMURF1/GBF1/COMMD1/PTPRK/VCL/USP4/NEDD4L/JAM3/GGA2/TM9SF4/ANK2/ASTN2/PIGU/CD247/KCNAB2/ERBB4/ANGPT1/GGA3/FCER1G/ABCA7	22
GO:0044766	multi-organism transport	22/3268	66/18866	0.00119704	0.0169571	0.0140065	EPS15/NUP98/UBAP1/RANBP2/NUP214/NUP160/KPNA1/NUP153/KPNA3/NUP42/NUP58/MVB12B/PIKFYVE/NUP107/NUP88/POM121/NUP133/NUP93/VPS37B/NUP205/NUP210/NDC1	22
GO:1902579	multi-organism localization	22/3268	66/18866	0.00119704	0.0169571	0.0140065	EPS15/NUP98/UBAP1/RANBP2/NUP214/NUP160/KPNA1/NUP153/KPNA3/NUP42/NUP58/MVB12B/PIKFYVE/NUP107/NUP88/POM121/NUP133/NUP93/VPS37B/NUP205/NUP210/NDC1	22
GO:1904062	regulation of cation transmembrane transport	83/3268	349/18866	0.00120724	0.0170629	0.0140939	UTRN/DLG2/CACNA1C/PDE4B/PDE4D/CAMK2D/FYN/DLG1/PRKCE/WNK1/THADA/CACNB2/ANK3/SLMAP/ABL1/ATP1B3/COMMD1/ATP2B4/DNM2/STIM1/DMD/CAB39/PLCG2/MYO5A/STK39/WWP2/LYN/PKD2/ANO6/KLHL24/HTT/ATG5/STIM2/TRPC1/COA8/CTSS/NEDD4/KCNQ1/CACNA2D1/SESTD1/DIAPH1/NEDD4L/PLA2G6/MINK1/OXSR1/GEM/ANTKMT/PTK2B/CHD7/CORO1A/SLC8A1/NLGN1/HECW2/ANK2/HOMER1/AKAP6/CNIH3/SLC9A1/DAPK1/PTPN6/DYSF/UBASH3B/KCNAB1/SHISA6/NOS1AP/KCNAB2/PIK…	83
GO:0045807	positive regulation of endocytosis	30/3268	100/18866	0.00124566	0.0175661	0.0145095	TBC1D5/HIP1/MAGI2/PPP3CC/BICD1/DNM2/AHI1/PLCG2/ITSN1/ANO6/APPL2/NEDD4L/CBL/RAB31/SCYL2/ANKFY1/PPARG/EEF2K/DGKD/ARRB1/NLGN1/CLU/SYK/NCKAP1L/DNM1/STAP1/ANGPT1/SERPINE1/SGIP1/ABCA7	30
GO:0010811	positive regulation of cell-substrate adhesion	35/3268	122/18866	0.00124982	0.017585	0.0145251	UTRN/MAP4K4/PRKCE/CCN1/ROCK1/GSK3B/DOCK1/ABL1/NEDD9/HSD17B12/RSU1/DNM2/PTPRJ/ARHGEF7/STK4/NRP1/DISC1/JAK2/RREB1/SMAD3/NID1/CDK6/PLEKHA2/PREX1/CARMIL1/PTK2B/SKAP1/CDH13/EPB41L5/GFUS/FMN1/MDK/UNC13D/SPOCK2/SMOC2	35
GO:0031334	positive regulation of protein-containing complex assembly	64/3268	257/18866	0.00126465	0.0177535	0.0146643	FCHSD2/SPIDR/FAF1/ASAP1/FER/NAV3/CLASP1/DLG1/PRKCE/GSK3B/SNX9/ATM/ATR/GRB2/CREB1/CLIP1/NIN/ERCC1/KIRREL1/NCK2/CUL4A/CYFIP1/MTLN/SPIRE1/ICAM1/WARS1/TOGARAM1/UNC13B/GNL3L/CDK5RAP2/IQGAP2/JMY/LCP1/ABCA1/CARMIL1/PTK2B/CCK/MTOR/CORO1A/DAB2IP/SKAP1/CKAP5/CLU/WHAMM/CHD1L/ESR1/WASHC5/SYK/ERCC3/FMN1/TFRC/WASH3P/NCKAP1L/BAIAP2L1/BAIAP2L2/MPP7/TIRAP/GTF2H4/WAS/HCK/SLF1/MED25/PLEK/CSF2	64
GO:2001021	negative regulation of response to DNA damage stimulus	26/3268	83/18866	0.00128342	0.0179765	0.0148485	MARCHF7/SMCHD1/UBR5/DYRK1A/BCL2/USP47/TRIP12/SHLD2/CD44/ERCC1/PPP1R10/RNF169/THOC1/FBH1/CYREN/SHLD1/SIRT1/CLU/KDM1A/HELB/YJU2/ATAD5/KLHL15/CGAS/DYRK3/HMGA2	26
GO:0021915	neural tube development	44/3268	163/18866	0.00129612	0.0181137	0.0149618	DLC1/KDM6A/STK3/NF1/SETD2/AMBRA1/ABL1/PHACTR4/SEC24B/PSEN1/STK4/ARID1A/PKD2/SSBP3/PLXNA2/SHROOM3/ARHGAP35/MTHFD1L/GLI3/PRKACB/SKI/TBC1D32/KDM2B/SUFU/PRICKLE1/ARL13B/LRP6/HES1/NUP133/CC2D2A/GLMN/TCF7/GLI2/IFT172/C2CD3/IFT140/DEAF1/ITPK1/APAF1/TGFB2/INKA1/WDR19/TRAF6/ALDH1A2	44
GO:0007569	cell aging	34/3268	118/18866	0.00134075	0.0186955	0.0154424	AKT3/NSMCE2/KAT6A/BCL2/SMC5/ABL1/ATM/NAMPT/MAP2K1/ATR/ERCC1/MARCHF5/MAPK14/BMPR1A/OPA1/MAP3K3/ICAM1/WRN/MORC3/CDK6/ZNF277/SMC6/MTOR/NEK6/SIRT1/VASH1/RBL1/H2AX/ECRG4/CGAS/TP63/SERPINE1/HMGA2/ARNTL	34
GO:0002573	myeloid leukocyte differentiation	54/3268	210/18866	0.00135681	0.0188398	0.0155616	NF1/RUNX1/PAFAH1B1/RB1/FBXW7/PRKCA/MYH9/GAB2/PSEN1/INPP5D/PIK3R1/RIPK1/CREB1/PRXL2A/LYN/FARP2/MAPK14/CUL4A/SH3PXD2A/ZBTB46/RELB/PTPN2/CDK6/ROR2/HCLS1/GPR183/GPR137B/PPARG/MTOR/MITF/LRRK1/SIRT1/LEF1/SBNO2/IL15/IL34/PIK3CD/UBASH3B/TFRC/CASP8/L3MBTL3/RASSF2/CAMK4/GAB3/MMP9/SLC9B2/CD4/SPI1/CSF1R/TRAF6/SNX10/IL17A/FCER1G/CSF2	54
GO:0009135	purine nucleoside diphosphate metabolic process	38/3268	136/18866	0.00136017	0.0188398	0.0155616	ZBTB20/DLG2/ALDOA/NUPR1/STAT3/CASK/DLG1/NUP98/NCOR1/HDAC4/PSEN1/EP300/FOXK2/RANBP2/PFKFB3/PRKAG2/NUP214/NUP160/OGDH/HK1/MAGI3/NUP153/NUP42/NUP58/PRXL2C/NUP107/NUP88/POM121/NUP133/SLC4A4/PPARA/CARD11/NUP93/NUP205/NUP210/DHTKD1/AMPD3/NDC1	38
GO:0009179	purine ribonucleoside diphosphate metabolic process	38/3268	136/18866	0.00136017	0.0188398	0.0155616	ZBTB20/DLG2/ALDOA/NUPR1/STAT3/CASK/DLG1/NUP98/NCOR1/HDAC4/PSEN1/EP300/FOXK2/RANBP2/PFKFB3/PRKAG2/NUP214/NUP160/OGDH/HK1/MAGI3/NUP153/NUP42/NUP58/PRXL2C/NUP107/NUP88/POM121/NUP133/SLC4A4/PPARA/CARD11/NUP93/NUP205/NUP210/DHTKD1/AMPD3/NDC1	38
GO:0006929	substrate-dependent cell migration	12/3268	28/18866	0.00139465	0.0192087	0.0158663	ATP5F1B/OPHN1/ROBO1/STK4/ANKS1A/NRP1/PTPRC/CD2AP/SLIT2/EPB41L5/FMNL1/SHTN1	12
GO:0045582	positive regulation of T cell differentiation	28/3268	92/18866	0.00139911	0.0192087	0.0158663	RUNX1/NFKBIZ/AP3B1/ZBTB16/STAT5B/PTPRC/MALT1/ZBTB1/GLI3/IL4R/CD83/ITPKB/RHOH/RUNX3/GLI2/LEF1/RIPK2/SYK/RASGRP1/NCKAP1L/IL7/CD86/MDK/SOX13/DUSP10/CD27/IL2/IL7R	28
GO:0106027	neuron projection organization	28/3268	92/18866	0.00139911	0.0192087	0.0158663	KALRN/FYN/TANC1/PAFAH1B1/SIPA1L1/IGF1R/GSK3B/DOCK10/TANC2/PDLIM5/ADAM10/PSEN1/ZMYND8/DNM3/OPA1/TIAM1/MTMR2/CTNND2/EEF2K/EPHA4/NLGN1/HOMER1/ABHD17B/ARHGAP44/SHANK2/PPFIA2/SHANK3/EPHB2	28
GO:0034205	amyloid-beta formation	15/3268	39/18866	0.00140529	0.0192087	0.0158663	PICALM/DYRK1A/ROCK1/ADAM10/ROCK2/PSEN1/GSAP/EPHA4/SLC2A13/ABCG1/CLU/SORL1/GGA3/LRRTM3/ABCA7	15
GO:1901021	positive regulation of calcium ion transmembrane transporter activity	15/3268	39/18866	0.00140529	0.0192087	0.0158663	CACNB2/STIM1/PLCG2/PKD2/HTT/STIM2/CACNA2D1/ANK2/AKAP6/SLC9A1/CALM2/RYR2/FGF14/P2RY6/CRACR2A	15
GO:1902116	negative regulation of organelle assembly	15/3268	39/18866	0.00140529	0.0192087	0.0158663	NUPR1/MAP4/SCFD1/DNM2/KAT2B/CDK5RAP2/MTM1/TBC1D7/MAK/BRCA1/TRIM37/TCHP/TMEM39A/PATL2/EVI5L	15
GO:0048639	positive regulation of developmental growth	49/3268	187/18866	0.00143825	0.0196163	0.0162029	MACF1/PRKN/NIPBL/PAFAH1B1/ITSN2/BMPR2/SMURF1/BCL2/GOLGA4/RAB11A/ADNP/RUFY3/GHR/PLCB1/EZR/STAT5B/CREB1/SH3PXD2B/ZFPM2/YAP1/NRP1/MAPK1/MAPK14/DISC1/BMPR1A/CYFIP1/NDEL1/EFNA5/CXCR4/PPARD/SYT1/NEDD4L/TGFBR3/CDKL5/ACACB/MTM1/MTOR/CHD7/BASP1/PLAA/SEMA4D/AKAP6/ZFYVE27/IL7/SYT2/ERBB4/CPNE5/SHTN1/RNF157	49
GO:0010639	negative regulation of organelle organization	96/3268	416/18866	0.0014827	0.0201784	0.0166672	H3-3B/H3-3A/DLC1/PRKN/SSH2/CLASP2/NUPR1/TNKS/H1-10/NAV3/CLASP1/MAP4/SMG6/UBR5/ARFGEF1/DYRK1A/KDM4C/CYRIB/TEX14/MACROH2A1/XRN1/SCFD1/TAOK1/TRIP12/JARID2/ATM/ATAD2B/DNM2/MNAT1/CLEC16A/BMERB1/HUWE1/H1-0/ARHGEF18/TOM1L2/ERCC1/CAMSAP2/SVIL/OPA1/APC/ATG5/PPFIA1/KAT2B/SKI/TENT4B/SWAP70/ATXN7/TTBK2/TBCD/SSH1/GNL3L/KANK1/SLIT2/CDK5RAP2/FHOD3/MTM1/ARHGAP6/TBC1D4/TBC1D7/KLHL22/MAK/BRCA1/CARMIL1/MID1/PHLDB2/…	96
GO:0006491	N-glycan processing	9/3268	18/18866	0.00149636	0.0202756	0.0167475	FUT8/MAN1A2/MAN1A1/MAN2A1/ST8SIA4/GNPTAB/MGAT4A/MAN1C1/ST8SIA6	9
GO:0010766	negative regulation of sodium ion transport	9/3268	18/18866	0.00149636	0.0202756	0.0167475	CAMK2D/PRKCE/WNK1/COMMD1/STK39/NEDD4/NEDD4L/HECW2/WNK2	9
GO:0046651	lymphocyte proliferation	69/3268	283/18866	0.00152222	0.0205814	0.0170001	MARCHF7/SOS1/FYN/DLG1/CCND3/BCL2/ABL1/DOCK8/ATM/NFATC2/TMEM131L/PELI1/PPP3CB/INPP5D/RC3H1/STAT5B/IRF1/LYN/NCK2/PTPRC/PLCL2/MALT1/SH3RF1/PDE5A/TBK1/RC3H2/DOCK2/CD55/VAV3/PKN1/GPR183/HES1/CORO1A/GLMN/CARD11/LEF1/RIPK2/IL15/SYK/PTPN22/IKZF3/DLG5/JAK3/PTPN6/RASGRP1/TFRC/RAC2/ZNF335/NCKAP1L/CD79A/IL7/PIK3CG/RASAL3/MS4A1/TIRAP/PRKCQ/CD86/BLK/CD22/ATAD5/CD4/HAVCR2/TICAM1/HLA-DMB/TRAF6/TNFRSF21/IL2/TNFRS…	69
GO:0097061	dendritic spine organization	26/3268	84/18866	0.00155726	0.0209356	0.0172927	KALRN/FYN/TANC1/PAFAH1B1/SIPA1L1/IGF1R/DOCK10/TANC2/PDLIM5/ADAM10/ZMYND8/DNM3/OPA1/TIAM1/MTMR2/CTNND2/EEF2K/EPHA4/NLGN1/HOMER1/ABHD17B/ARHGAP44/SHANK2/PPFIA2/SHANK3/EPHB2	26
GO:0031663	lipopolysaccharide-mediated signaling pathway	20/3268	59/18866	0.0015585	0.0209356	0.0172927	PRKCE/PRKCA/SASH1/LYN/MAPK1/MAPK14/MALT1/TNFAIP3/CD55/CARD16/BMP6/TRIM5/RIPK2/PTPN22/IRAK2/LY86/SCIMP/HCK/TICAM1/TRAF6	20
GO:0048008	platelet-derived growth factor receptor signaling pathway	20/3268	59/18866	0.0015585	0.0209356	0.0172927	CBLB/HIP1/RAPGEF1/FER/MYO1E/ABL1/PTPRJ/PTPN12/PIK3C2A/NRP1/JAK2/PTPN1/PTPN2/CBL/NR4A3/BCR/PDGFD/CSRNP1/TIPARP/PDGFC	20
GO:0050435	amyloid-beta metabolic process	18/3268	51/18866	0.00156597	0.0209908	0.0173383	PICALM/DYRK1A/ROCK1/ADAM10/ROCK2/PSEN1/BACE2/GSAP/EPHA4/IDE/SLC2A13/ABCG1/CLU/SORL1/GGA3/MGAT3/LRRTM3/ABCA7	18
GO:0022029	telencephalon cell migration	19/3268	55/18866	0.00157095	0.0210123	0.017356	PAFAH1B1/SYNE2/PSEN1/ROBO1/SRGAP2/BMERB1/DISC1/GLI3/NDEL1/CXCR4/DAB1/SLIT2/ARL13B/LAMB1/DAB2IP/NRG3/FUT10/EGFR/FGF13	19
GO:0051251	positive regulation of lymphocyte activation	84/3268	357/18866	0.00157669	0.0210439	0.0173822	RUNX1/IGKC/FYN/NFKBIZ/CYRIB/AP3B1/BCL2/SH3KBP1/ZBTB16/DOCK8/NFATC2/PELI1/SHLD2/INPP5D/PIK3R1/STAT5B/GRB2/IGHG4/LYN/NCK2/IGLC2/PTPRC/KMT5B/MALT1/MAP3K8/ZBTB1/GLI3/IGLC3/CD55/IL4R/CD83/VAV3/ITPKB/YES1/ATP11C/IGHG1/RHOH/TOX/GPR183/IGHG3/HES1/SHLD1/NSD2/CORO1A/CARD11/RUNX3/GLI2/MSH2/LEF1/FLOT2/RIPK2/IL15/SYK/PTPN22/JAK3/PTPN6/RASGRP1/TFRC/MLH1/ZNF335/VAV1/NCKAP1L/IL7/RASAL3/TIRAP/PRKCQ/CD86/MDK/ATAD5…	84
GO:0006482	protein demethylation	13/3268	32/18866	0.00161181	0.0213754	0.0176559	JMJD1C/KDM6A/KDM2A/KDM4C/JARID2/KDM3B/KDM4B/KDM2B/KDM5B/KDM7A/PHF8/KDM1A/KDM1B	13
GO:0008214	protein dealkylation	13/3268	32/18866	0.00161181	0.0213754	0.0176559	JMJD1C/KDM6A/KDM2A/KDM4C/JARID2/KDM3B/KDM4B/KDM2B/KDM5B/KDM7A/PHF8/KDM1A/KDM1B	13
GO:0061036	positive regulation of cartilage development	13/3268	32/18866	0.00161181	0.0213754	0.0176559	BMPR2/CCN1/ZBTB16/RUNX2/SOX5/SMAD3/GLI3/BMPR1B/LOXL2/TAPT1/BMP6/SOX6/MDK	13
GO:0032252	secretory granule localization	8/3268	15/18866	0.00162536	0.0214556	0.0177222	TANC2/KIF1B/MYO5A/USO1/RASGRP1/PIK3CG/PPFIA2/MAP2	8
GO:0070661	leukocyte proliferation	75/3268	313/18866	0.00162751	0.0214556	0.0177222	PTK2/MARCHF7/SOS1/FYN/DLG1/CCND3/BCL2/ABL1/DOCK8/ATM/NFATC2/TMEM131L/PELI1/PPP3CB/INPP5D/RC3H1/STAT5B/IRF1/LYN/NCK2/MAPK1/PTPRC/PLCL2/MALT1/SH3RF1/PDE5A/TNFAIP3/TBK1/RC3H2/DOCK2/CD55/VAV3/PKN1/GPR183/HES1/CORO1A/GLMN/CARD11/CLU/LEF1/RIPK2/IL15/SYK/PTPN22/IKZF3/DLG5/IL34/JAK3/PTPN6/RASGRP1/TFRC/RAC2/ZNF335/NCKAP1L/CD79A/IL7/PIK3CG/RASAL3/MS4A1/TIRAP/PRKCQ/CD86/BLK/CD22/ATAD5/CD4/CSF1R/HAVCR2/TICAM…	75
GO:0032957	inositol trisphosphate metabolic process	7/3268	12/18866	0.00163163	0.0214556	0.0177222	PLCG2/ITPKB/PTK2B/IPMK/ITPK1/P2RY6/HRH1	7
GO:0042492	gamma-delta T cell differentiation	7/3268	12/18866	0.00163163	0.0214556	0.0177222	STAT5B/PTPRC/TCF7/LEF1/SYK/NCKAP1L/SOX13	7
GO:0032414	positive regulation of ion transmembrane transporter activity	31/3268	106/18866	0.00164615	0.021601	0.0178423	WNK1/CACNB2/ANK3/ATP1B3/DNM2/STIM1/DMD/PLCG2/STK39/PKD2/HTT/STIM2/COA8/CTSS/CACNA2D1/ANTKMT/ABCB1/ANK2/AKAP6/SLC9A1/NOS1AP/TRPC6/CALM2/ATPSCKMT/RYR2/SHANK3/WNK2/FGF14/P2RY6/CRACR2A/EPHB2	31
GO:0007224	smoothened signaling pathway	39/3268	142/18866	0.0016789	0.0219383	0.0181209	SEPTIN2/RORA/FBXL17/HERC4/CREBBP/RB1/CTNNA1/WDPCP/RO60/RUNX2/HIPK2/MOSMO/BTRC/DYNC2H1/GLI3/PRKACB/TTBK2/TBC1D32/ROR2/SUFU/TTC21B/ARL13B/CIBAR1/HES1/CC2D2A/GLI2/KIAA0586/IFT172/C2CD3/ARMC9/IFT140/DLG5/HHAT/TTC23/PTCH2/EVC/ENPP1/WDR19/EVC2	39
GO:0038094	Fc-gamma receptor signaling pathway	39/3268	142/18866	0.0016789	0.0219383	0.0181209	PTK2/ELMO1/IGKC/WIPF1/RAPGEF1/FYN/PRKCE/DOCK1/RAP1A/ABL1/ABI1/PTPRJ/PIK3R1/PLCG2/GRB2/IGHG4/LYN/IGLC2/MAPK1/PTPRC/CYFIP1/APPL2/IGLC3/PIK3CB/VAV3/MYO10/PLA2G6/YES1/IGHG1/IGHG3/VAV2/SYK/CYFIP2/VAV1/CD247/NCKAP1L/WAS/HCK/FCER1G	39
GO:0030041	actin filament polymerization	50/3268	193/18866	0.00168448	0.0219651	0.0181431	FCHSD2/SSH2/TTC17/FER/DLG1/ARFGEF1/PRKCE/CYRIB/SNX9/RASA1/GRB2/KIRREL1/GAS7/NCK2/SVIL/JAK2/CYFIP1/SPIRE1/ICAM1/CYRIA/DIAPH1/LATS1/SSH1/KANK1/HCLS1/SLIT2/FHOD3/PREX1/IQGAP2/ARHGAP6/JMY/PLEKHG2/CARMIL1/PTK2B/MTOR/CORO1A/WHAMM/WASHC5/FMN1/CYFIP2/WASH3P/NCKAP1L/BAIAP2L1/BAIAP2L2/ABITRAM/WAS/HCK/TMSB15A/PSTPIP2/SPTBN2	50
GO:0071378	cellular response to growth hormone stimulus	11/3268	25/18866	0.00169815	0.0220512	0.0182141	MBD5/PTK2/STAT3/GHR/PIK3R1/STAT5B/LYN/JAK2/PTPN1/PXN/JAK3	11
GO:1903859	regulation of dendrite extension	11/3268	25/18866	0.00169815	0.0220512	0.0182141	PRKN/ITSN2/SMURF1/CXCR4/SYT1/NEDD4L/PLAA/BCL11A/SYT2/CPNE5/RNF157	11
GO:0050808	synapse organization	99/3268	433/18866	0.00172637	0.022371	0.0184783	UTRN/DLG2/PTK2/GPHN/SEPTIN11/MAGI2/KALRN/FYN/TANC1/DLG1/PAFAH1B1/SIPA1L1/IGF1R/SETD5/CACNB2/DOCK10/ANK3/TANC2/PDLIM5/ABL1/ADNP/ADAM10/PSEN1/OPHN1/IL1RAPL1/MYO5A/ZMYND8/FARP1/NFIA/CTBP2/ITSN1/NRP1/MAPK14/PTPRD/DISC1/DNM3/OPA1/CYFIP1/PTPRS/PPFIA1/EFNA5/TIAM1/MTMR2/SDK1/NEDD4/PDZRN3/CDKL5/SSH1/UNC13B/CTNND2/TNC/GET1/EEF2K/TMEM108/PPFIBP2/NRXN1/EPHA4/NLGN1/DAB2IP/ADGRL3/ADGRB3/HOMER1/ABHD17B/SEMA4D/Z…	99
GO:0000289	nuclear-transcribed mRNA poly(A) tail shortening	14/3268	36/18866	0.00177651	0.022973	0.0189755	TUT4/PAN3/ZFP36/CPEB3/TNRC6A/TNRC6C/TUT7/CNOT6L/PARN/SAMD4A/TENT4B/TENT4A/CNOT10/MLH1	14
GO:0006367	transcription initiation from RNA polymerase II promoter	49/3268	189/18866	0.0018308	0.0235502	0.0194524	MAML2/RORA/MAML3/CCNH/CCN2/TAF15/CREBBP/NR3C1/NR3C2/RUNX2/TEAD1/ATF7IP/MED13/NR4A2/MNAT1/NR4A1/CREB1/POLR2A/ERCC1/YAP1/TAF3/TAF1/NR2C2/KAT2B/MED15/GTF2B/PPARD/TAF2/MED27/THRB/CDK8/NR4A3/PPM1D/RARB/PPARG/NR6A1/ESR2/PPARA/NR2C1/MED14/ESR1/ERCC3/TAF4B/TEAD4/NR5A2/ESRRG/E2F3/GTF2H4/MED25	49
GO:0060147	regulation of posttranscriptional gene silencing	34/3268	120/18866	0.00183248	0.0235502	0.0194524	H3-3B/H3-3A/NEAT1/STAT3/ZFP36/PUM2/NUP98/PUM1/NCOR1/H4C3/TNRC6A/MAP2K1/RIPK1/POLR2A/RANBP2/NCOR2/NUP214/NUP160/NUP153/NUP42/NUP58/NUP107/NUP88/POM121/PPARG/NUP133/LIMD1/NUP93/ESR1/NUP205/NUP210/XPO5/EGFR/NDC1	34
GO:0060966	regulation of gene silencing by RNA	34/3268	120/18866	0.00183248	0.0235502	0.0194524	H3-3B/H3-3A/NEAT1/STAT3/ZFP36/PUM2/NUP98/PUM1/NCOR1/H4C3/TNRC6A/MAP2K1/RIPK1/POLR2A/RANBP2/NCOR2/NUP214/NUP160/NUP153/NUP42/NUP58/NUP107/NUP88/POM121/PPARG/NUP133/LIMD1/NUP93/ESR1/NUP205/NUP210/XPO5/EGFR/NDC1	34
GO:0060070	canonical Wnt signaling pathway	80/3268	339/18866	0.00183989	0.0235968	0.0194908	PRKN/USP34/TLE5/KDM6A/STK3/TNKS/FOXO3/CSNK1A1/CDK14/RAPGEF1/UBR5/WNK1/GSK3B/CCNY/INVS/CUL3/GNAQ/FOXO1/USP47/TBL1X/TCF7L2/PSMA2/EGR1/UBAC2/NFKB1/NR4A2/PSEN1/SMURF2/TMEM131L/TCF7L1/PSME4/BTRC/STK4/RBMS3/YAP1/MAPK14/DISC1/MCC/APC/SMAD3/GLI3/LATS1/SCYL2/ROR2/CTNND2/KANK1/PRICKLE1/TTC21B/DAAM2/MLLT3/PSMD5/LRP6/CCDC88C/MITF/LRRK1/LIMD1/DAB2IP/RNF220/ZNRF3/TCF7/ANKRD6/RECK/LEF1/IGFBP6/LRP5/WNT2B/EDA/SHI…	80
GO:1902905	positive regulation of supramolecular fiber organization	53/3268	208/18866	0.0018534	0.0236309	0.019519	FCHSD2/CCN2/FER/NAV3/CLASP1/DLG1/PRKCE/RB1/SNX9/ABL1/ROCK2/PSEN1/GRB2/SH3PXD2B/CLIP1/NIN/KIRREL1/NCK2/NRP1/CCDC88A/SMAD3/CYFIP1/SPIRE1/ICAM1/SWAP70/TOGARAM1/CDK5RAP2/PXN/IQGAP2/JMY/CARMIL1/PTK2B/MTOR/CORO1A/CKAP5/CLU/NF2/WHAMM/WASHC5/SPAST/LPAR1/FMN1/WASH3P/NCKAP1L/BAIAP2L1/BAIAP2L2/DSTN/ARHGEF10L/WAS/HCK/TRPV4/GPR65/PLEK	53
GO:0002753	cytoplasmic pattern recognition receptor signaling pathway	22/3268	68/18866	0.00185392	0.0236309	0.019519	ANKRD17/ITCH/PUM2/ERBIN/PUM1/USP15/TAB2/TNFAIP3/ALPK1/MAP2K6/NPLOC4/NOD1/BIRC3/RNF125/RIPK2/PTPN22/IRAK2/CASP8/CLPB/TAB3/TRAF6/TAB1	22
GO:0072665	protein localization to vacuole	22/3268	68/18866	0.00185392	0.0236309	0.019519	VTI1A/VPS13D/AP3B1/SMURF1/ROCK2/TNFAIP3/NEDD4/VPS41/GPR137B/VPS13A/GNPTAB/VPS37B/CLU/PIK3R4/SZT2/WASH3P/MEAK7/SORL1/SH3BP4/RNF215/GGA3/VAMP7	22
GO:0072384	organelle transport along microtubule	26/3268	85/18866	0.00187983	0.0239067	0.0197468	PAFAH1B1/AP3B1/SYNE2/KIF13A/BICD1/KIF1B/TRAK1/FBXW11/OPA1/HTT/NDEL1/ARHGAP21/PEX14/RHOT1/BORCS5/DYNC1I1/NDE1/TRAK2/COPG2/SPAST/RASGRP1/AGBL4/MAP2/VAMP7/BICDL1/FYCO1	26
GO:0060828	regulation of canonical Wnt signaling pathway	71/3268	295/18866	0.00188532	0.0239067	0.0197468	PRKN/USP34/TLE5/STK3/TNKS/FOXO3/CSNK1A1/CDK14/RAPGEF1/UBR5/WNK1/GSK3B/CCNY/INVS/CUL3/GNAQ/FOXO1/USP47/TBL1X/TCF7L2/PSMA2/EGR1/UBAC2/NFKB1/PSEN1/SMURF2/TMEM131L/PSME4/BTRC/STK4/RBMS3/YAP1/MAPK14/MCC/APC/SMAD3/GLI3/LATS1/SCYL2/ROR2/CTNND2/KANK1/PRICKLE1/TTC21B/DAAM2/MLLT3/PSMD5/LRP6/CCDC88C/LRRK1/LIMD1/DAB2IP/RNF220/ZNRF3/ANKRD6/RECK/IGFBP6/EDA/SHISA6/LGR4/TLE2/WNK2/MDK/EGFR/NRARP/RSPO2/AXIN1/GPC5/…	71
GO:0006623	protein targeting to vacuole	15/3268	40/18866	0.00189274	0.0239067	0.0197468	VTI1A/VPS13D/AP3B1/SMURF1/NEDD4/VPS41/VPS13A/GNPTAB/VPS37B/CLU/PIK3R4/WASH3P/SORL1/RNF215/VAMP7	15
GO:0007257	activation of JUN kinase activity	15/3268	40/18866	0.00189274	0.0239067	0.0197468	TAOK1/MAP3K2/MAP3K5/MAP4K5/RIPK1/MAP2K4/PTPN1/MAPK8IP3/ERN1/PKN1/DAB2IP/RIPK2/SYK/MLKL/MAP4K1	15
GO:0046390	ribose phosphate biosynthetic process	50/3268	194/18866	0.00189474	0.0239067	0.0197468	ATP5F1E/ATP5MC2/ATP5MG/ATP5ME/ATP5PF/ATP5F1D/ATP5MF/ATP5MC3/ATP5F1B/ATP5PO/ATP5F1C/ADK/ALDOA/ATP5F1A/ATP5PD/ATP5PB/STAT3/SLC25A12/ATP5MC1/ELOVL5/HSD17B12/SLC25A13/ADSS2/ACACA/PRKAG2/ADCY9/PANK2/CBR4/PDK3/PPCDC/ACACB/PID1/PDHX/ANTKMT/ADCY3/CTPS2/PAPSS2/GUCY1A1/DMAC2L/ACSL1/PDPR/ACSS2/GUCY1B1/VPS9D1/UPP2/ATPSCKMT/ACSL5/AMPD3/NME9/ADCY7	50
GO:1905268	negative regulation of chromatin organization	21/3268	64/18866	0.0019138	0.0240985	0.0199052	H1-10/UBR5/KDM4C/MACROH2A1/TRIP12/JARID2/ATAD2B/H1-0/ATG5/SKI/BRCA1/SIRT1/H1-2/PHF8/KDM1A/ATAD2/H1-4/H1-3/PAX5/SPI1/TET1	21
GO:0045598	regulation of fat cell differentiation	39/3268	143/18866	0.00192965	0.024249	0.0200295	RORA/FTO/TRIO/STK3/ZFP36/ASXL1/FOXO1/ZBTB16/WDFY2/CREB1/SH3PXD2B/STK4/ZFPM2/ADIRF/MAPK14/ASXL2/RREB1/SMAD3/PPARD/ANKRD26/RUNX1T1/PPARG/HES1/MTOR/SIRT1/RARRES2/ZBTB7C/CCDC3/LRP5/JDP2/NOCT/ALOX5/LRP3/ENPP1/SOX13/DUSP10/TRPV4/PRDM16/ARNTL	39
GO:0035329	hippo signaling	16/3268	44/18866	0.00196652	0.0246626	0.0203711	STK3/MARK3/TEAD1/WWC2/MOB3B/STK4/YAP1/MAPK14/LATS1/LIMD1/FAT4/MOB1B/NF2/IQCJ-SCHIP1/DLG5/TEAD4	16
GO:0060964	regulation of gene silencing by miRNA	33/3268	116/18866	0.00197155	0.0246747	0.0203812	H3-3B/H3-3A/NEAT1/STAT3/ZFP36/PUM2/NUP98/PUM1/NCOR1/H4C3/TNRC6A/MAP2K1/RIPK1/POLR2A/RANBP2/NCOR2/NUP214/NUP160/NUP153/NUP42/NUP58/NUP107/NUP88/POM121/PPARG/NUP133/LIMD1/NUP93/ESR1/NUP205/NUP210/EGFR/NDC1	33
GO:0051090	regulation of DNA-binding transcription factor activity	103/3268	455/18866	0.00198101	0.0246747	0.0203812	FAF1/ERC1/CAMK1D/STK3/NUPR1/FER/STAT3/ITCH/ERBIN/RB1/TRAPPC9/MAPK8/SP100/MAP2K5/PRKD1/PRKCH/HDAC4/TCF7L2/SLCO3A1/NFKB1/MED13/COMMD1/HIPK2/CRTC3/EP300/PELI1/TRAF3/TAB2/RIPK1/SGK1/BTRC/WWP2/PKD2/IRAK3/STING1/TAF3/TAF1/MAPK1/MAPK14/RPS6KA5/JAK2/MALT1/SMAD3/TNFAIP3/ICAM1/PRKD2/NLRC5/PRKCB/PEX14/MAPK10/SMARCA4/SUFU/RLIM/HCLS1/C8orf44-SGK3/IKBKB/NOD1/JMY/LRP6/PPARG/HES1/ARRB1/CARD16/ESR2/SIRT1/TRIM37/D…	103
GO:0022898	regulation of transmembrane transporter activity	67/3268	276/18866	0.00198136	0.0246747	0.0203812	UTRN/DLG2/PDE4B/PDE4D/CAMK2D/DLG1/PRKCE/WNK1/THADA/BCL2/CACNB2/ANK3/SLMAP/ATP1B3/DNM2/STIM1/DMD/CAB39/PLCG2/RIPK1/MYO5A/STK39/WWP2/PKD2/KLHL24/HTT/STIM2/COA8/CTSS/NEDD4/CACNA2D1/CHRM3/NEDD4L/PLA2G6/MINK1/OXSR1/GEM/ANTKMT/PTK2B/ABCB1/NLGN1/HECW2/ANK2/HOMER1/AKAP6/CNIH3/SLC9A1/DAPK1/DYSF/KCNAB1/SHISA6/NOS1AP/TRPC6/SHANK2/SHISA9/CALM2/MMP9/ATPSCKMT/RYR2/SHANK3/WNK2/FGF14/GRIA3/P2RY6/FGF13/CRACR2A/EP…	67
GO:0019915	lipid storage	25/3268	81/18866	0.00198332	0.0246747	0.0203812	FTO/ASXL1/FBXW7/NFKB1/STAT5B/SREBF2/NRIP1/ASXL2/CRY1/PTPN2/PPARD/ACACB/TTC39B/ABCA1/PPARG/LDAH/PLA2G4C/SIRT1/PPARA/ABHD5/ABCG1/DYSF/ZFYVE1/ENPP1/MSR1	25
GO:0016050	vesicle organization	80/3268	340/18866	0.00200555	0.0249015	0.0205685	PICALM/PRKN/PPP6R3/VTI1A/UVRAG/TMCC1/PAFAH1B1/EPS15/TRAPPC9/SEC31A/AP3B1/BCL2/CUL3/KIF13A/GBF1/RAB11A/SCFD1/STX8/LYST/SPG11/SEC24B/DNM2/VPS8/CREB1/ARFGEF2/STX12/STX5/GOLPH3/USO1/ANKRD28/DNM3/RAB8B/CD2AP/TRAPPC10/PDCD6/AGFG1/SYT1/SEC24D/C2CD5/VAV3/PIKFYVE/VPS41/PIK3C3/STX17/UNC13B/ANKFY1/PI4K2B/TBC1D4/RFX2/ABCA1/STXBP1/DNAJC13/VPS39/NAPA/SNX19/CORO1A/NSF/SEC23B/VPS37B/SEC24A/VAMP8/MYO18A/IRAG2/CNI…	80
GO:1903708	positive regulation of hemopoiesis	52/3268	204/18866	0.00201576	0.0249785	0.0206321	RUNX1/FOXO3/STAT3/RB1/NFKBIZ/AP3B1/ZBTB16/PRKCA/INPP5D/STAT5B/RIPK1/CREB1/PTPRC/MAPK14/MALT1/ZBTB46/ZBTB1/GLI3/IL4R/CD83/ROR2/ACVR2A/ITPKB/HCLS1/ATP11C/RHOH/TOX/FAXDC2/RUNX3/GLI2/LEF1/RIPK2/IL15/SYK/BRD1/IL34/RASGRP1/CASP8/ACVR1B/NCKAP1L/IL7/CD86/SLC9B2/MDK/CD4/SOX13/DUSP10/TRAF6/CD27/IL17A/IL2/IL7R	52
GO:0032943	mononuclear cell proliferation	69/3268	286/18866	0.00202775	0.0250773	0.0207137	MARCHF7/SOS1/FYN/DLG1/CCND3/BCL2/ABL1/DOCK8/ATM/NFATC2/TMEM131L/PELI1/PPP3CB/INPP5D/RC3H1/STAT5B/IRF1/LYN/NCK2/PTPRC/PLCL2/MALT1/SH3RF1/PDE5A/TBK1/RC3H2/DOCK2/CD55/VAV3/PKN1/GPR183/HES1/CORO1A/GLMN/CARD11/LEF1/RIPK2/IL15/SYK/PTPN22/IKZF3/DLG5/JAK3/PTPN6/RASGRP1/TFRC/RAC2/ZNF335/NCKAP1L/CD79A/IL7/PIK3CG/RASAL3/MS4A1/TIRAP/PRKCQ/CD86/BLK/CD22/ATAD5/CD4/HAVCR2/TICAM1/HLA-DMB/TRAF6/TNFRSF21/IL2/TNFRS…	69
GO:0046058	cAMP metabolic process	10/3268	22/18866	0.00204167	0.0251994	0.0208146	PDE8A/PDE4B/PDE4D/PDE7A/PDE7B/ADCY9/PDE10A/ADCY3/PDE4A/ADCY7	10
GO:0040029	regulation of gene expression, epigenetic	53/3268	209/18866	0.00207276	0.025525	0.0210835	H3-3B/H3-3A/XIST/ARID1B/H2AZ1/SMCHD1/ARID4B/H1-10/H2AZ2/UBR2/EPC1/MACROH2A1/HDAC4/H2AJ/H4C3/JARID2/ATAD2B/EP300/PCGF5/H1-0/ARID1A/TASOR/KAT2B/KCNQ1/POLR1F/CDYL/RLIM/PPM1D/DNMT3A/BRCA1/POLR1H/PCGF3/GLMN/SIRT1/H1-2/TAF1B/KCNQ1OT1/H2AC6/H2AX/KMT2D/ZNF335/KDM1B/ATAD2/MACROH2A2/H1-4/H2AC20/POLR1A/EZH2/H1-3/MORF4L1/HIRA/SPI1/MORC2	53
GO:0006342	chromatin silencing	24/3268	77/18866	0.00208632	0.025525	0.0210835	H2AZ1/SMCHD1/H1-10/H2AZ2/UBR2/MACROH2A1/H2AJ/ATAD2B/H1-0/PPM1D/SIRT1/H1-2/KCNQ1OT1/H2AC6/H2AX/KMT2D/ATAD2/MACROH2A2/H1-4/H2AC20/EZH2/H1-3/MORF4L1/HIRA	24
GO:0002433	immune response-regulating cell surface receptor signaling pathway involved in phagocytosis	38/3268	139/18866	0.00208852	0.025525	0.0210835	PTK2/ELMO1/IGKC/WIPF1/RAPGEF1/FYN/PRKCE/DOCK1/RAP1A/ABL1/ABI1/PTPRJ/PIK3R1/PLCG2/GRB2/IGHG4/LYN/IGLC2/MAPK1/PTPRC/CYFIP1/APPL2/IGLC3/PIK3CB/VAV3/MYO10/PLA2G6/YES1/IGHG1/IGHG3/VAV2/SYK/CYFIP2/VAV1/CD247/NCKAP1L/WAS/HCK	38
GO:0009185	ribonucleoside diphosphate metabolic process	38/3268	139/18866	0.00208852	0.025525	0.0210835	ZBTB20/DLG2/ALDOA/NUPR1/STAT3/CASK/DLG1/NUP98/NCOR1/HDAC4/PSEN1/EP300/FOXK2/RANBP2/PFKFB3/PRKAG2/NUP214/NUP160/OGDH/HK1/MAGI3/NUP153/NUP42/NUP58/PRXL2C/NUP107/NUP88/POM121/NUP133/SLC4A4/PPARA/CARD11/NUP93/NUP205/NUP210/DHTKD1/AMPD3/NDC1	38
GO:0038096	Fc-gamma receptor signaling pathway involved in phagocytosis	38/3268	139/18866	0.00208852	0.025525	0.0210835	PTK2/ELMO1/IGKC/WIPF1/RAPGEF1/FYN/PRKCE/DOCK1/RAP1A/ABL1/ABI1/PTPRJ/PIK3R1/PLCG2/GRB2/IGHG4/LYN/IGLC2/MAPK1/PTPRC/CYFIP1/APPL2/IGLC3/PIK3CB/VAV3/MYO10/PLA2G6/YES1/IGHG1/IGHG3/VAV2/SYK/CYFIP2/VAV1/CD247/NCKAP1L/WAS/HCK	38
GO:0030218	erythrocyte differentiation	34/3268	121/18866	0.00213208	0.0260063	0.0214811	ATP5IF1/FOXO3/STAT3/RBFOX2/ZFP36/RB1/HIPK2/INPP5D/STAT5B/LYN/MAPK14/JAK2/PTBP3/EPAS1/PTPN2/CDK6/TGFBR3/ACVR2A/SH2B3/HCLS1/IKZF1/SOX6/CDIN1/BRD1/JAK3/MFHAS1/L3MBTL3/SENP1/ACVR1B/NCKAP1L/PKNOX1/LDB1/SPI1/DYRK3	34
GO:0050867	positive regulation of cell activation	96/3268	421/18866	0.00218631	0.0266157	0.0219844	RUNX1/CCN2/IGKC/FYN/NFKBIZ/CYRIB/AP3B1/BCL2/SH3KBP1/ZBTB16/GAB2/DOCK8/NFATC2/PELI1/SHLD2/INPP5D/PIK3R1/STAT5B/GRB2/IGHG4/LYN/NCK2/IGLC2/PTPRC/JAK2/KMT5B/MALT1/MAP3K8/ZBTB1/GLI3/IGLC3/CD55/IL4R/CD83/KARS1/VAV3/NR4A3/ITPKB/YES1/ATP11C/IGHG1/RHOH/TOX/GPR183/IGHG3/HES1/SHLD1/NSD2/STXBP1/CORO1A/CARD11/RUNX3/GLI2/MSH2/VAMP8/LEF1/FLOT2/RIPK2/IL15/SYK/PTPN22/JAK3/PTPN6/RASGRP1/TFRC/ITGB2/MLH1/ZNF335/VAV1…	96
GO:0009755	hormone-mediated signaling pathway	51/3268	200/18866	0.0021925	0.0266391	0.0220038	AKAP13/NCOA1/RUNX1/RBFOX2/UBR5/NR3C1/NCOR1/NR3C2/EP300/ARID1A/YAP1/NCOR2/JAK2/ADIPOR2/APPL2/TRERF1/CRY1/PER1/PPARD/NEDD4/THRB/LATS1/SMARCA4/NR4A3/RARB/CYP7B1/PPARG/BRCA1/ABHD2/ESR2/SIRT1/PPARA/NR2C1/TRIP4/ACSL1/LEF1/SLC27A1/EGLN2/ESR1/CRY2/KMT2D/NR5A2/LGR4/ESRRG/LANCL2/DNAAF4/ZNF366/TP63/TSHR/AXIN1/ARNTL	51
GO:0002696	positive regulation of leukocyte activation	93/3268	406/18866	0.00220115	0.0266922	0.0220476	RUNX1/IGKC/FYN/NFKBIZ/CYRIB/AP3B1/BCL2/SH3KBP1/ZBTB16/GAB2/DOCK8/NFATC2/PELI1/SHLD2/INPP5D/PIK3R1/STAT5B/GRB2/IGHG4/LYN/NCK2/IGLC2/PTPRC/KMT5B/MALT1/MAP3K8/ZBTB1/GLI3/IGLC3/CD55/IL4R/CD83/KARS1/VAV3/NR4A3/ITPKB/YES1/ATP11C/IGHG1/RHOH/TOX/GPR183/IGHG3/HES1/SHLD1/NSD2/STXBP1/CORO1A/CARD11/RUNX3/GLI2/MSH2/VAMP8/LEF1/FLOT2/RIPK2/IL15/SYK/PTPN22/JAK3/PTPN6/RASGRP1/TFRC/ITGB2/MLH1/ZNF335/VAV1/NCKAP1L/I…	93
GO:0006399	tRNA metabolic process	48/3268	186/18866	0.0022399	0.0270881	0.0223746	CDKAL1/DARS1/THADA/SARS1/FARS2/TYW1/NARS1/LARS1/ELP4/IARS1/RARS1/EPRS1/NSUN6/WARS1/RARS2/TYW1B/TRMT11/TARS3/KARS1/HARS1/CARS1/GARS1/NARS2/QARS1/TARS1/AARS1/YARS1/CARS2/LARS2/MARS1/TRDMT1/WARS2/TRMO/TARBP1/TSEN2/NSUN3/PUS7/METTL8/ELP3/ALKBH1/ELP1/TRMT9B/DUS2/TRMT2B/VARS1/METTL6/TRMT44/DARS2	48
GO:0090022	regulation of neutrophil chemotaxis	13/3268	33/18866	0.00224249	0.0270881	0.0223746	CAMK1D/MCU/RIPOR2/JAM3/SLIT2/DYSF/RAC2/NCKAP1L/TIRAP/MDK/C5AR1/THBS4/DAPK2	13
GO:0002062	chondrocyte differentiation	31/3268	108/18866	0.00227736	0.0274561	0.0226785	RUNX1/CCN2/CHST11/BMPR2/GLG1/ZBTB16/RUNX2/TRPS1/SOX5/MAPK14/BMPR1A/SMAD3/GLI3/EIF2AK3/RARB/BMPR1B/LOXL2/MEF2D/SNX19/BPNT2/RUNX3/BMP6/SOX6/GLI2/WNT2B/ADAMTS12/CCN3/MDK/SULF1/RFLNA/HMGA2	31
GO:0071230	cellular response to amino acid stimulus	22/3268	69/18866	0.00228361	0.0274783	0.0226969	FYN/UBR1/UBR2/ZEB1/CPEB3/LARS1/RPTOR/SESN1/OPA1/COL5A2/SLC38A9/PDGFD/DNMT3A/KLHL22/MTOR/BCL11A/PDGFC/CASTOR2/SESN2/SH3BP4/EGFR/NEURL1	22
GO:0045637	regulation of myeloid cell differentiation	64/3268	263/18866	0.00231229	0.0277355	0.0229094	H3-3B/H3-3A/KMT2C/NF1/RUNX1/FOXO3/CREBBP/STAT3/RBFOX2/ZFP36/RB1/FBXW7/AGO3/ZBTB16/H4C3/PRKCA/TNRC6A/TNRC6C/EP300/INPP5D/PIK3R1/STAT5B/RIPK1/CREB1/PRXL2A/LYN/AGO4/MAPK14/CUL4A/ZBTB46/KAT2B/PTPN2/PRKCB/ASH2L/CDK6/ROR2/ACVR2A/NR4A3/ITPKB/HCLS1/GPR137B/PTK2B/MTOR/MITF/FAXDC2/LEF1/BRD1/IL34/UBASH3B/KMT2D/CASP8/SENP1/ACVR1B/RASSF2/CAMK4/NCKAP1L/PRKCQ/SLC9B2/LDB1/CD4/SPI1/TRAF6/IL17A/CSF2	64
GO:0030832	regulation of actin filament length	49/3268	191/18866	0.00231389	0.0277355	0.0229094	FCHSD2/SSH2/FER/DLG1/ARFGEF1/PRKCE/CYRIB/SNX9/RASA1/GRB2/KIRREL1/NCK2/SVIL/ARHGAP35/CYFIP1/SPIRE1/ICAM1/CYRIA/SWAP70/LATS1/SSH1/KANK1/HCLS1/SLIT2/FHOD3/PREX1/IQGAP2/JMY/PLEKHG2/CARMIL1/PTK2B/MTOR/CORO1A/WHAMM/WASHC5/FMN1/CYFIP2/WASH3P/NCKAP1L/BAIAP2L1/BAIAP2L2/DSTN/ABITRAM/NEB/WAS/HCK/TMSB15A/SPTBN2/PLEK	49
GO:1902305	regulation of sodium ion transmembrane transport	21/3268	65/18866	0.00237307	0.0283903	0.0234502	UTRN/CAMK2D/DLG1/PRKCE/WNK1/ANK3/SLMAP/ATP1B3/COMMD1/ATP2B4/DNM2/DMD/STK39/KLHL24/NEDD4/NEDD4L/HECW2/SLC9A1/WNK2/FGF14/FGF13	21
GO:0070423	nucleotide-binding oligomerization domain containing signaling pathway	14/3268	37/18866	0.00240794	0.0284911	0.0235335	ITCH/ERBIN/TAB2/TNFAIP3/MAP2K6/NOD1/BIRC3/RIPK2/PTPN22/IRAK2/CASP8/TAB3/TRAF6/TAB1	14
GO:0007549	dosage compensation	9/3268	19/18866	0.00240892	0.0284911	0.0235335	XIST/SMCHD1/MACROH2A1/PCGF5/CDYL/RLIM/BRCA1/PCGF3/MACROH2A2	9
GO:0032011	ARF protein signal transduction	9/3268	19/18866	0.00240892	0.0284911	0.0235335	MAP4K4/ARFGEF1/CYTH1/GBF1/ARFGEF2/MAPRE2/PSD3/IQSEC1/CYTH3	9
GO:0032012	regulation of ARF protein signal transduction	9/3268	19/18866	0.00240892	0.0284911	0.0235335	MAP4K4/ARFGEF1/CYTH1/GBF1/ARFGEF2/MAPRE2/PSD3/IQSEC1/CYTH3	9
GO:0046485	ether lipid metabolic process	9/3268	19/18866	0.00240892	0.0284911	0.0235335	PAFAH1B1/PLAAT3/FAR1/PLA2G6/AGPS/CHPT1/PLA2G4C/PEDS1/NCEH1	9
GO:0097320	plasma membrane tubulation	9/3268	19/18866	0.00240892	0.0284911	0.0235335	ASAP1/SNX9/DNM2/PACSIN2/PLEKHM2/WHAMM/BIN2/SH3GL2/MICALL1	9
GO:0120034	positive regulation of plasma membrane bounded cell projection assembly	30/3268	104/18866	0.00244464	0.0288588	0.0238372	SEPTIN7/BCAS3/AUTS2/SEPTIN9/HDAC4/DNM2/CROCC/ZMYND8/NRP1/DNM3/CCDC88A/HTT/APC/ARHGAP35/CYFIP1/RIPOR2/NDEL1/RHOQ/MARK4/DOCK11/MTOR/TAPT1/NLGN1/CEP120/RAC2/PLEKHM1/ENTR1/PLCE1/NEURL1/ARAP1	30
GO:1902041	regulation of extrinsic apoptotic signaling pathway via death domain receptors	20/3268	61/18866	0.00245215	0.0288927	0.0238652	FAF1/STK3/GSK3B/SP100/TRPS1/RAF1/RIPK1/STK4/TNFAIP3/ICAM1/ATF3/TNFRSF10B/BRCA1/BMPR1B/RNF34/ITPRIP/TMC8/CASP8/SERPINE1/TNFRSF10A	20
GO:0007064	mitotic sister chromatid cohesion	11/3268	26/18866	0.00248717	0.0291949	0.0241148	NIPBL/TNKS/NSMCE2/RB1/PDS5A/MACROH2A1/SMC5/POGZ/MAU2/SLF1/CHTF8	11
GO:0090023	positive regulation of neutrophil chemotaxis	11/3268	26/18866	0.00248717	0.0291949	0.0241148	CAMK1D/MCU/RIPOR2/DYSF/RAC2/NCKAP1L/TIRAP/MDK/C5AR1/THBS4/DAPK2	11
GO:0030890	positive regulation of B cell proliferation	15/3268	41/18866	0.00251308	0.0294311	0.0243099	BCL2/NFATC2/PELI1/PTPRC/VAV3/GPR183/CARD11/TFRC/NCKAP1L/IL7/TIRAP/ATAD5/TICAM1/IL2/TNFRSF13C	15
GO:0043409	negative regulation of MAPK cascade	48/3268	187/18866	0.00251673	0.0294311	0.0243099	ASH1L/PRKN/NF1/RAPGEF1/ITCH/DLG1/PAFAH1B1/IGF1R/NCOR1/FOXO1/TAOK3/ABL1/HIPK3/RNF149/PTPRJ/EZR/RANBP9/SPRED1/DUSP16/LYN/IRAK3/STK38/PTPRC/PTPN1/SPRED2/PTPN2/PER1/ATF3/SH2B3/QARS1/ERRFI1/ARRB1/MECOM/DAB2IP/NF2/PTPN22/FKTN/PTPN6/SPRY3/GBA/RGS2/SORL1/WNK2/DUSP10/SIRT3/PAQR3/TBC1D10C/EPHB2	48
GO:0043367	CD4-positive, alpha-beta T cell differentiation	24/3268	78/18866	0.00252701	0.029496	0.0243635	RORA/RUNX1/STAT3/NFKBIZ/RC3H1/MALT1/SH3RF1/RELB/RC3H2/IL4R/CD83/TOX/GPR183/MTOR/RUNX3/LEF1/RIPK2/SEMA4A/JAK3/IL18R1/NCKAP1L/LY9/CD86/IL2	24
GO:0072698	protein localization to microtubule cytoskeleton	18/3268	53/18866	0.00256174	0.029683	0.024518	PIBF1/GSK3B/BICD1/MCPH1/MAPRE2/DISC1/APC/CEP192/TTBK2/DIAPH1/MARK4/MID1/CEP83/ABHD17B/C2CD3/KIAA0753/MID2/SNX10	18
GO:0097035	regulation of membrane lipid distribution	18/3268	53/18866	0.00256174	0.029683	0.024518	ATP9B/ATP8A1/ATP8B1/ATP11B/ABCC1/ATP11A/ANO6/XKR6/SLC66A2/ATP11C/ABCA1/ABCB1/ATP9A/ATP10A/ABCG1/ATP10D/ATP8B4/ABCA7	18
GO:0051092	positive regulation of NF-kappaB transcription factor activity	42/3268	159/18866	0.00256355	0.029683	0.024518	ERC1/FER/STAT3/TRAPPC9/PRKD1/PRKCH/SLCO3A1/NFKB1/TAB2/RIPK1/IRAK3/RPS6KA5/MALT1/ICAM1/PRKD2/PRKCB/IKBKB/NOD1/CARD16/TRIM37/CARD11/CLU/TRIM5/FLOT2/RIPK2/EDA/ROR1/IRAK2/TFRC/ITGB2/NFKB2/IL18R1/TRIM14/TIRAP/MID2/PRKCQ/TAB3/TICAM1/TRAF6/TRAF1/IL1RAP/TAB1	42
GO:2000058	regulation of ubiquitin-dependent protein catabolic process	42/3268	159/18866	0.00256355	0.029683	0.024518	ARIH1/COP1/PTK2/PRKN/CSNK1A1/PIAS1/GSK3B/WAC/SMURF1/FBXW7/UBE2K/ANKIB1/SMARCC1/COMMD1/HIPK2/FHIT/PSEN1/RNF19A/CLEC16A/TLK2/TAF1/DISC1/GNA12/N4BP1/ZER1/LATS1/SUFU/PRICKLE1/MTM1/CHFR/RNF180/PTK2B/GLMN/FBXW8/RNF19B/CLU/RNF144A/SENP1/AGBL4/GBA/AXIN1/PYHIN1	42
GO:0035196	production of miRNAs involved in gene silencing by miRNA	17/3268	49/18866	0.00258113	0.029683	0.024518	TUT4/STAT3/PUM2/PUM1/NCOR1/AGO3/TUT7/MAP2K1/RIPK1/AGO4/NCOR2/SMAD3/ZC3H7B/DROSHA/ESR1/EGFR/SPOUT1	17
GO:0042059	negative regulation of epidermal growth factor receptor signaling pathway	17/3268	49/18866	0.00258113	0.029683	0.024518	CBLB/EPS15/SH3KBP1/PSEN1/RNF115/PTPRJ/GRB2/ARHGEF7/PTPN2/CBL/EPS15L1/ERRFI1/ZFYVE28/DAB2IP/SH3GL2/EGFR/AREG	17
GO:0045058	T cell selection	17/3268	49/18866	0.00258113	0.029683	0.024518	STAT3/BCL2/PTPRC/ATG5/GLI3/PTPN2/DOCK2/ITPKB/TOX/MTOR/CARD11/IL15/SYK/BCL11B/LY9/THEMIS/CD4	17
GO:0047496	vesicle transport along microtubule	17/3268	49/18866	0.00258113	0.029683	0.024518	PAFAH1B1/AP3B1/KIF13A/KIF1B/TRAK1/FBXW11/HTT/NDEL1/BORCS5/DYNC1I1/NDE1/TRAK2/RASGRP1/MAP2/VAMP7/BICDL1/FYCO1	17
GO:0048638	regulation of developmental growth	82/3268	353/18866	0.00259233	0.0297569	0.024579	MBD5/MACF1/PTK2/PRKN/FTO/STK3/NIPBL/STAT3/PAFAH1B1/ITSN2/BMPR2/GSK3B/SMURF1/BCL2/GOLGA4/RAB11A/ABL1/ADNP/JARID2/RUFY3/GHR/DNM2/WWC2/PLCB1/EZR/STAT5B/RIPK1/CREB1/SH3PXD2B/STK4/ZFPM2/YAP1/NRP1/MAPK1/MAPK14/DISC1/BMPR1A/CYFIP1/PTPRS/NDEL1/ATRN/EFNA5/CXCR4/PPARD/SYT1/LATS1/NEDD4L/TGFBR3/CDKL5/ACACB/MTM1/MTOR/CHD7/PPARA/BASP1/PLAA/SEMA4D/AKAP6/ULK2/SEMA4A/BCL11A/CDKL3/RAI1/ZFYVE27/ARHGAP4/SEMA4B/COLQ/…	82
GO:0051053	negative regulation of DNA metabolic process	35/3268	127/18866	0.00264457	0.0303007	0.0250282	TNKS/SMCHD1/H1-10/SMG6/UBR5/BMPR2/XRN1/TRIP12/ATM/SHLD2/H1-0/ERCC1/MSH3/TENT4B/RNF169/ZNF91/NIBAN2/THOC1/ZRANB3/FBH1/GNL3L/CYREN/PPARG/SHLD1/DACH1/H1-2/MSH2/HELB/POT1/MLH1/H1-4/H1-3/KLHL15/CGAS/HMGA2	35
GO:0035264	multicellular organism growth	40/3268	150/18866	0.00265924	0.0304129	0.0251209	H3-3B/H3-3A/MBD5/FTO/KDM6A/NIPBL/SOS1/PDE4D/STAT3/ANKRD11/BCL2/ATM/GHR/EP300/GIGYF2/EZR/STAT5B/CREB1/SH3PXD2B/ERCC1/CCM2/GPD2/ATRN/RC3H2/RARB/HEG1/ADARB1/MTOR/CHD7/WDR48/SLC25A25/STK40/RAI1/WDTC1/APBA1/SELENOM/APBA2/SPTBN2/PLAC8/UNC79	40
GO:0044262	cellular carbohydrate metabolic process	70/3268	294/18866	0.00269531	0.0307543	0.0254029	EXT1/RORA/BRAF/PRKN/NCOA2/NUPR1/STAT3/PRKCE/GSK3B/NCOR1/SLC25A12/FOXO1/HDAC4/PHKB/EP300/CSGALNACT1/FOXK2/RANBP2/ENOSF1/GBE1/MYOF/PFKFB3/PRKAG2/CRY1/KAT2B/GPD2/PTPN2/PDK3/HK1/EXT2/MTMR2/SORBS1/GALK2/INPP5B/CSGALNACT2/ACACB/B4GALT5/RBKS/HS2ST1/SOGA1/FGGY/INPP5A/GLB1/PTK2B/MTOR/GNPTAB/GANC/BPNT2/SIRT1/PPARA/AOAH/STK40/GYS1/GUSBP3/DYSF/SYNJ1/ITPK1/GK/GNE/RUBCNL/SESN2/XYLB/POMK/FCSK/SYNJ2/ENPP1/IPPK/P…	70
GO:0048013	ephrin receptor signaling pathway	26/3268	87/18866	0.00269896	0.0307543	0.0254029	PTK2/KALRN/FYN/SIPA1L1/ROCK1/RASA1/CHN1/ROCK2/PSEN1/ARHGEF7/LYN/ANKS1A/NCK2/ITSN1/EFNA5/TIAM1/VAV3/YES1/EPHA4/ARHGEF28/EPHA3/VAV2/DNM1/MMP9/EPHB2/ANKS1B	26
GO:1903322	positive regulation of protein modification by small protein conjugation or removal	38/3268	141/18866	0.0027435	0.0312048	0.025775	PRKN/MARCHF7/PIAS1/MYCBP2/CUL3/FBXW7/TANK/HDAC4/RNF111/COMMD1/PELI1/SEPTIN4/HUWE1/BTRC/CDC14B/MALT1/CRY1/PDCD6/SAE1/PRICKLE1/TBC1D7/CHFR/SENP2/RNF180/BRCA1/ARRB1/BIRC3/WDR48/RIPK2/KDM1A/PTPN22/DCUN1D2/ANGPT1/FANCM/TICAM1/RASSF5/TRAF6/AXIN1	38
GO:1903358	regulation of Golgi organization	8/3268	16/18866	0.00275969	0.0313318	0.0258799	ARMH3/MAP2K1/DNM2/USP6NL/STX5/CAMSAP2/MAPK1/STX18	8
GO:0000045	autophagosome assembly	28/3268	96/18866	0.0028086	0.0317713	0.0262429	ATG7/NUPR1/AMBRA1/PIP4K2A/SMURF1/SCFD1/RAB3GAP1/PSEN1/MTMR3/STX12/STING1/RAB3GAP2/ATG5/PIKFYVE/PIK3C3/STX17/IFT88/TRAPPC8/MTM1/LRSAM1/TBC1D14/C9orf72/NPRL3/TBC1D12/ATG16L2/ATG2B/TMEM39A/ATG16L1	28
GO:0035249	synaptic transmission, glutamatergic	28/3268	96/18866	0.0028086	0.0317713	0.0262429	PRKN/NF1/RAB3GAP1/PSEN1/OPHN1/DISC1/SYT1/UNC13B/ROR2/PLA2G6/DGKI/PTK2B/STXBP1/NRXN1/NAPA/NLGN1/HOMER1/TSHZ3/CNIH3/ALS2/GRIK1/SHANK2/GRM8/GRIK4/SHANK3/EGFR/GRID1/GRM7	28
GO:0032411	positive regulation of transporter activity	32/3268	114/18866	0.00287997	0.0324608	0.0268124	WNK1/CACNB2/ANK3/ATP1B3/DNM2/STIM1/DMD/PLCG2/SGK1/STK39/PKD2/HTT/STIM2/COA8/CTSS/CACNA2D1/ANTKMT/ABCB1/ANK2/AKAP6/SLC9A1/NOS1AP/TRPC6/CALM2/ATPSCKMT/RYR2/SHANK3/WNK2/FGF14/P2RY6/CRACR2A/EPHB2	32
GO:0098693	regulation of synaptic vesicle cycle	32/3268	114/18866	0.00287997	0.0324608	0.0268124	BTBD9/MAGI2/CASK/ROCK1/PPP3CC/GSK3B/CACNB2/FBXL20/RAP1A/RAB3GAP1/PPP3CB/DNM3/CYFIP1/PRKCB/SYT1/PLD1/UNC13B/DGKI/STXBP1/NRXN1/NAPA/NLGN1/RAPGEF4/PLAA/DNAJC5/PRKAR1B/APBA1/DNM1/PPFIA2/APBA2/FGF14/CHRM2	32
GO:0016445	somatic diversification of immunoglobulins	21/3268	66/18866	0.00292189	0.0328739	0.0271536	SHLD2/SAMHD1/ERCC1/PTPRC/KMT5B/MSH3/SWAP70/THOC1/SHLD1/NSD2/MCM3AP/MSH2/XRCC4/TFRC/MLH1/APLF/POLB/ATAD5/PMS2/CCR6/IL2	21
GO:0010587	miRNA catabolic process	6/3268	10/18866	0.00298599	0.0331863	0.0274117	TUT4/TENT2/SND1/DIS3L2/PARN/TENT4B	6
GO:0010887	negative regulation of cholesterol storage	6/3268	10/18866	0.00298599	0.0331863	0.0274117	PPARD/TTC39B/ABCA1/PPARG/PPARA/ABCG1	6
GO:0030953	astral microtubule organization	6/3268	10/18866	0.00298599	0.0331863	0.0274117	CLASP1/DLG1/RAB11A/EZR/LIMK2/CEP120	6
GO:0070544	histone H3-K36 demethylation	6/3268	10/18866	0.00298599	0.0331863	0.0274117	KDM2A/KDM4C/KDM4B/KDM2B/KDM7A/PHF8	6
GO:0035723	interleukin-15-mediated signaling pathway	7/3268	13/18866	0.00300823	0.0331863	0.0274117	STAT3/PLCB1/STAT5B/GRB2/IL15/JAK3/CD4	7
GO:0042921	glucocorticoid receptor signaling pathway	7/3268	13/18866	0.00300823	0.0331863	0.0274117	NR3C1/ARID1A/CRY1/PER1/NEDD4/CRY2/ARNTL	7
GO:0045579	positive regulation of B cell differentiation	7/3268	13/18866	0.00300823	0.0331863	0.0274117	INPP5D/STAT5B/ATP11C/SYK/NCKAP1L/IL7/CD27	7
GO:0060100	positive regulation of phagocytosis, engulfment	7/3268	13/18866	0.00300823	0.0331863	0.0274117	ANO6/APPL2/RAB31/PPARG/NCKAP1L/STAP1/ABCA7	7
GO:0071350	cellular response to interleukin-15	7/3268	13/18866	0.00300823	0.0331863	0.0274117	STAT3/PLCB1/STAT5B/GRB2/IL15/JAK3/CD4	7
GO:1902306	negative regulation of sodium ion transmembrane transport	7/3268	13/18866	0.00300823	0.0331863	0.0274117	CAMK2D/PRKCE/COMMD1/STK39/NEDD4/NEDD4L/HECW2	7
GO:1905155	positive regulation of membrane invagination	7/3268	13/18866	0.00300823	0.0331863	0.0274117	ANO6/APPL2/RAB31/PPARG/NCKAP1L/STAP1/ABCA7	7
GO:0007413	axonal fasciculation	10/3268	23/18866	0.00305668	0.0334838	0.0276574	CNTN4/NRP1/ARHGAP35/EPHA4/EPHA3/NCAM2/NRCAM/TNFRSF21/EPHB2/SEMA3A	10
GO:0036119	response to platelet-derived growth factor	10/3268	23/18866	0.00305668	0.0334838	0.0276574	FER/FYN/CREB1/CBL/PDGFD/YES1/ERRFI1/MARS1/MTSS2/HYAL1	10
GO:0106030	neuron projection fasciculation	10/3268	23/18866	0.00305668	0.0334838	0.0276574	CNTN4/NRP1/ARHGAP35/EPHA4/EPHA3/NCAM2/NRCAM/TNFRSF21/EPHB2/SEMA3A	10
GO:1903861	positive regulation of dendrite extension	10/3268	23/18866	0.00305668	0.0334838	0.0276574	PRKN/ITSN2/SMURF1/CXCR4/SYT1/NEDD4L/PLAA/SYT2/CPNE5/RNF157	10
GO:0006906	vesicle fusion	29/3268	101/18866	0.00308029	0.0336833	0.0278222	VTI1A/UVRAG/STX8/SPG11/VPS8/STX12/STX5/USO1/RAB8B/SYT1/C2CD5/VAV3/VPS41/STX17/ANKFY1/TBC1D4/STXBP1/VPS39/CORO1A/VAMP8/IRAG2/SEPTIN8/ANKRD27/DYSF/TSNARE1/RUBCNL/STX11/RAB20/VAMP7	29
GO:0007041	lysosomal transport	31/3268	110/18866	0.0031057	0.0339016	0.0280025	PRKN/AP3B1/CCDC91/KIF13A/STX8/LYST/TRAK1/VPS54/VPS53/CLEC16A/NPC1/HGSNAT/IGF2R/NEDD4/VPS41/SCYL2/ANKFY1/MTM1/GNPTAB/VPS39/ARSB/C9orf72/EPG5/CLU/TRAK2/DENND3/ALS2/WASH3P/SORL1/RNF157/VAMP7	31
GO:0007006	mitochondrial membrane organization	38/3268	142/18866	0.00313248	0.0341342	0.0281947	ATP5F1E/ATP5MC2/ATP5MG/ATP5ME/ATP5PF/ATP5IF1/ATP5F1D/ATP5MF/ATP5MC3/ATP5F1B/ATP5PO/ATP5F1C/MICOS10/ATP5F1A/ATP5PD/ATP5PB/STAT3/MICOS13/CHCHD3/PPP3CC/GSK3B/AP3B1/ATP5MC1/MAPK8/BCL2/TFDP2/OPA1/PPP1R13B/EYA2/RHOT1/CIBAR1/DMAC2L/TP53BP2/AGK/DNAJC11/SLC9A1/CASP8/TP63	38
GO:0021885	forebrain cell migration	19/3268	58/18866	0.00314493	0.0342101	0.0282573	PAFAH1B1/SYNE2/PSEN1/ROBO1/SRGAP2/BMERB1/DISC1/GLI3/NDEL1/CXCR4/DAB1/SLIT2/ARL13B/LAMB1/DAB2IP/NRG3/FUT10/EGFR/FGF13	19
GO:0032409	regulation of transporter activity	69/3268	291/18866	0.00320121	0.0347616	0.0287129	UTRN/DLG2/PDE4B/PDE4D/CAMK2D/DLG1/PRKCE/WNK1/THADA/BCL2/CACNB2/ANK3/SLMAP/ATP1B3/DNM2/STIM1/DMD/CAB39/PLCG2/RIPK1/MYO5A/SGK1/STK39/WWP2/PKD2/KLHL24/HTT/STIM2/COA8/CTSS/NEDD4/CACNA2D1/CHRM3/NEDD4L/PLA2G6/MINK1/OXSR1/GEM/PPARG/ANTKMT/PTK2B/ABCB1/NLGN1/HECW2/ANK2/HOMER1/AKAP6/CNIH3/SLC9A1/DAPK1/DYSF/KCNAB1/SHISA6/NOS1AP/TRPC6/SHANK2/SHISA9/CALM2/MMP9/ATPSCKMT/RYR2/SHANK3/WNK2/FGF14/GRIA3/P2RY6/FGF13…	69
GO:1903432	regulation of TORC1 signaling	14/3268	38/18866	0.00321316	0.0348306	0.0287699	SIK3/ATM/LARS1/CLEC16A/SESN1/KLHL22/GPR137B/ITFG2/BMT2/C9orf72/SZT2/CASTOR2/SESN2/DYRK3	14
GO:1901185	negative regulation of ERBB signaling pathway	18/3268	54/18866	0.00323041	0.0349569	0.0288742	CBLB/EPS15/SH3KBP1/PSEN1/RNF115/PTPRJ/PTPN12/GRB2/ARHGEF7/PTPN2/CBL/EPS15L1/ERRFI1/ZFYVE28/DAB2IP/SH3GL2/EGFR/AREG	18
GO:0008038	neuron recognition	17/3268	50/18866	0.00328954	0.0352592	0.0291239	CNTN4/ROBO1/PALLD/NRP1/ARHGAP35/CXCR4/EPHA4/EPHA3/EMB/ROBO2/NCAM2/DSCAML1/CNTNAP2/NRCAM/TNFRSF21/EPHB2/SEMA3A	17
GO:0032456	endocytic recycling	17/3268	50/18866	0.00328954	0.0352592	0.0291239	ACAP2/EPS15/DENND1A/KIAA1109/VPS35L/VPS53/DENND1B/RAB11FIP3/VPS26C/VPS50/CCDC93/INPP5F/LMTK2/EPG5/SORL1/MICALL1/GGA3	17
GO:0042987	amyloid precursor protein catabolic process	17/3268	50/18866	0.00328954	0.0352592	0.0291239	PICALM/DYRK1A/ROCK1/ADAM10/ROCK2/PSEN1/LYN/GSAP/EPHA4/SLC2A13/ABCG1/CLU/FLOT2/SORL1/GGA3/LRRTM3/ABCA7	17
GO:0061014	positive regulation of mRNA catabolic process	17/3268	50/18866	0.00328954	0.0352592	0.0291239	FTO/ZFP36/ROCK1/PUM1/ZC3HAV1/CPEB3/TNRC6A/TNRC6C/ROCK2/GIGYF2/RC3H1/CNOT6L/YTHDF3/METTL16/GTPBP1/PRR5L/ZC3H12D	17
GO:0098927	vesicle-mediated transport between endosomal compartments	15/3268	42/18866	0.00329229	0.0352592	0.0291239	STX8/MYO1D/MAP2K1/EZR/MAPK1/MTMR2/PIK3C3/DENND10/KIF16B/DNAJC13/CORO1A/LMTK2/ANKRD27/WASH3P/SORL1	15
GO:1902622	regulation of neutrophil migration	15/3268	42/18866	0.00329229	0.0352592	0.0291239	CAMK1D/CD99/MCU/RIPOR2/JAM3/SLIT2/RHOH/DYSF/RAC2/NCKAP1L/TIRAP/MDK/C5AR1/THBS4/DAPK2	15
GO:0030516	regulation of axon extension	28/3268	97/18866	0.0033079	0.0353656	0.0292118	MACF1/PAFAH1B1/BMPR2/GSK3B/GOLGA4/RAB11A/ABL1/ADNP/RUFY3/DNM2/NRP1/DISC1/CYFIP1/PTPRS/NDEL1/CDKL5/SEMA4D/SEMA4A/CDKL3/ZFYVE27/ARHGAP4/SEMA4B/MAP2/PLXNA4/SEMA6B/SHTN1/NRCAM/SEMA3A	28
GO:0007019	microtubule depolymerization	16/3268	46/18866	0.00331365	0.0353664	0.0292125	CLASP2/NAV3/CLASP1/TAOK1/BMERB1/CAMSAP2/APC/ATXN7/TTBK2/NCKAP5/MID1/CKAP5/SPAST/NCKAP5L/FGF13/TRPV4	16
GO:0006096	glycolytic process	32/3268	115/18866	0.00334026	0.0355895	0.0293967	ZBTB20/ALDOA/NUPR1/STAT3/NUP98/NCOR1/HDAC4/PSEN1/EP300/FOXK2/RANBP2/PFKFB3/PRKAG2/NUP214/NUP160/OGDH/HK1/NUP153/NUP42/NUP58/PRXL2C/NUP107/NUP88/POM121/NUP133/SLC4A4/PPARA/NUP93/NUP205/NUP210/DHTKD1/NDC1	32
GO:0034446	substrate adhesion-dependent cell spreading	30/3268	106/18866	0.00334723	0.0356029	0.0294078	PTK2/PEAK1/FER/DOCK1/ABL1/NEDD9/DNM2/SRGAP2/PIK3R1/ANTXR1/ARHGEF7/PARVA/NRP1/MERTK/RREB1/ATRN/EFNA5/PARVB/ITGA4/KANK1/PREX1/PXN/MEGF9/CARMIL1/LPXN/LAMB1/PARVG/MDK/UNC13D/ITGA8	30
GO:0008064	regulation of actin polymerization or depolymerization	48/3268	190/18866	0.0035324	0.0374447	0.0309291	FCHSD2/SSH2/FER/DLG1/ARFGEF1/PRKCE/CYRIB/SNX9/RASA1/GRB2/KIRREL1/NCK2/SVIL/ARHGAP35/CYFIP1/SPIRE1/ICAM1/CYRIA/SWAP70/LATS1/SSH1/KANK1/HCLS1/SLIT2/FHOD3/PREX1/IQGAP2/JMY/PLEKHG2/CARMIL1/PTK2B/MTOR/CORO1A/WHAMM/WASHC5/FMN1/CYFIP2/WASH3P/NCKAP1L/BAIAP2L1/BAIAP2L2/DSTN/ABITRAM/WAS/HCK/TMSB15A/SPTBN2/PLEK	48
GO:0099111	microtubule-based transport	48/3268	190/18866	0.0035324	0.0374447	0.0309291	DLG2/PAFAH1B1/AP3B1/RFX3/SYNE2/KIF13A/BICD1/SPG11/KIF1B/TRAK1/DYNC2I1/FBXW11/DYNC2H1/OPA1/HTT/MAPK8IP3/NDEL1/ARHGAP21/PEX14/RHOT1/BORCS5/DYNC1I1/IFT88/TTC21B/NDE1/KATNIP/MAK/TMEM108/IFT172/FLOT2/TRAK2/COPG2/KIF27/IFT140/SPAST/RASGRP1/WDR35/CILK1/DYNC2I2/APBA1/AGBL4/DNAAF4/DYNLT2B/MAP2/WDR19/VAMP7/BICDL1/FYCO1	48
GO:0007026	negative regulation of microtubule depolymerization	11/3268	27/18866	0.00354767	0.0375426	0.03101	CLASP2/NAV3/CLASP1/TAOK1/BMERB1/CAMSAP2/APC/ATXN7/TTBK2/MID1/FGF13	11
GO:0008286	insulin receptor signaling pathway	38/3268	143/18866	0.00356779	0.0376916	0.0311331	FOXO3/SOS1/FER/CCND3/IGF1R/GSK3B/SIK2/FOXO1/SMARCC1/SOCS3/PIK3R1/GRB2/PIK3C2A/GAB1/OPA1/APC/PTPN1/NDEL1/PTPRE/PTPN2/PRKCB/RHOQ/C2CD5/SORBS1/BCAR3/KANK1/SOGA1/PID1/GRB10/STXBP4/SIRT1/IDE/RARRES2/NCOA5/BAIAP2L1/PRKCQ/SORL1/ENPP1	38
GO:0110020	regulation of actomyosin structure organization	29/3268	102/18866	0.00360525	0.0379882	0.031378	AKAP13/DLC1/CLASP2/CCN2/CLASP1/ROCK1/ABL1/ROCK2/PIK3R1/SH3PXD2B/ARHGEF18/NRP1/CCDC88A/SMAD3/PPFIA1/ALMS1/PXN/ARHGAP6/CARMIL1/MTOR/PHLDB2/NF2/SLC9A1/LPAR1/ARHGEF10L/WAS/ASAP3/ARAP1/GPR65	29
GO:0061387	regulation of extent of cell growth	31/3268	111/18866	0.00360806	0.0379882	0.031378	MACF1/PAFAH1B1/BMPR2/GSK3B/GOLGA4/RAB11A/ABL1/ADNP/RUFY3/DNM2/NRP1/DISC1/CYFIP1/PTPRS/NDEL1/EFNA5/CDKL5/SEMA4D/ULK2/SEMA4A/CDKL3/ZFYVE27/ARHGAP4/SEMA4B/MAP2/PLXNA4/SEMA6B/FGF13/SHTN1/NRCAM/SEMA3A	31
GO:0050731	positive regulation of peptidyl-tyrosine phosphorylation	49/3268	195/18866	0.00362043	0.0379901	0.0313796	FYN/STAT3/PIBF1/FBXW7/ABL1/NEDD9/ADNP/SOCS3/GHR/ABI1/PTPRJ/CD44/LYN/NRP1/PTPRC/JAK2/PTPN1/ICAM1/EFNA5/HCLS1/YES1/HES1/PTK2B/CCK/MTOR/LRRK1/EPHA4/BMP6/SEMA4D/RIPK2/IL15/SYK/IL34/NCF1/BANK1/TNK2/ERBB4/CD4/IL6R/STAP1/ANGPT1/PECAM1/CSF1R/TEC/THBS4/NEURL1/AREG/CSF2/IL2	49
GO:0050864	regulation of B cell activation	49/3268	195/18866	0.00362043	0.0379901	0.0313796	IGKC/BCL2/SH3KBP1/ATM/NFATC2/PELI1/SHLD2/INPP5D/RC3H1/STAT5B/IGHG4/LYN/IGLC2/PTPRC/KMT5B/TNFAIP3/IGLC3/VAV3/THOC1/SAMSN1/PKN1/ATP11C/IGHG1/GPR183/IGHG3/SHLD1/NSD2/CARD11/MSH2/SYK/IKZF3/PTPN6/TFRC/BANK1/MLH1/NCKAP1L/APLF/IL7/TIRAP/BLK/CD22/ATAD5/TICAM1/CD27/IGHA1/TNFRSF21/TBC1D10C/IL2/TNFRSF13C	49
GO:0016052	carbohydrate catabolic process	50/3268	200/18866	0.0037038	0.0387996	0.0320482	ZBTB20/ALDOA/NUPR1/STAT3/NUP98/NCOR1/SLC25A12/HDAC4/PHKB/FUT8/PSEN1/EP300/FOXK2/RANBP2/ENOSF1/PFKFB3/PRKAG2/NUP214/NUP160/GPD2/OGDH/HK1/NUP153/NUP42/GALM/NUP58/PRXL2C/MANBA/RBKS/NUP107/NUP88/POM121/GLB1/DERA/NUP133/SLC4A4/PPARA/AOAH/NUP93/GUSBP3/LRP5/NUP205/FUT10/GK/MAN2B1/XYLB/NUP210/DHTKD1/NDC1/NEU3	50
GO:0032332	positive regulation of chondrocyte differentiation	9/3268	20/18866	0.00371261	0.0388267	0.0320706	ZBTB16/RUNX2/SOX5/SMAD3/GLI3/BMPR1B/LOXL2/BMP6/SOX6	9
GO:0001701	in utero embryonic development	87/3268	383/18866	0.00381428	0.0398231	0.0328937	BIRC6/NCOA1/MBNL1/KDM6A/STK3/BPTF/SETD2/CHST11/MYO1E/UBR3/ANKRD11/CCN1/KDM4C/CUL3/TANC2/CERT1/MYH9/CMIP/ADAM10/SOCS3/FUT8/MAP2K1/GRB2/STK4/NXN/ATP11A/ZFPM2/PKD2/MAPK1/CCM2/BMPR1A/CUL4A/SH3PXD2A/SMAD3/ADCY9/GLI3/EPAS1/OTUD7B/NDEL1/GNA13/MAN2A1/GNA12/UNK/SEC24D/LATS1/INPP5B/KIFBP/HEG1/TENT5C/SENP2/HES1/POLG2/CHD7/ELL/MAFF/FBXW8/SOX6/GLI2/MSH2/SCO2/C2CD3/SLC39A1/LEF1/ZFP14/EPB41L5/VASH1/ALS2/ST8SIA6…	87
GO:0006109	regulation of carbohydrate metabolic process	52/3268	210/18866	0.00385682	0.0401834	0.0331912	ZBTB20/RORA/PRKN/NCOA2/NUPR1/STAT3/PRKCE/NUP98/GSK3B/NCOR1/SLC25A12/FOXO1/HDAC4/NFKB1/PSEN1/EP300/FOXK2/RANBP2/PFKFB3/PRKAG2/NUP214/CRY1/KAT2B/NUP160/PTPN2/PDK3/NUP153/NUP42/NUP58/SORBS1/ACACB/PRXL2C/NUP107/SOGA1/NUP88/POM121/PTK2B/MTOR/NUP133/SLC4A4/SIRT1/PPARA/NUP93/NUP205/RUBCNL/SESN2/NUP210/ENPP1/P2RY6/HRH1/PLEK/NDC1	52
GO:0006757	ATP generation from ADP	32/3268	116/18866	0.00386168	0.0401834	0.0331912	ZBTB20/ALDOA/NUPR1/STAT3/NUP98/NCOR1/HDAC4/PSEN1/EP300/FOXK2/RANBP2/PFKFB3/PRKAG2/NUP214/NUP160/OGDH/HK1/NUP153/NUP42/NUP58/PRXL2C/NUP107/NUP88/POM121/NUP133/SLC4A4/PPARA/NUP93/NUP205/NUP210/DHTKD1/NDC1	32
GO:0071229	cellular response to acid chemical	23/3268	76/18866	0.0038758	0.0402007	0.0332056	FYN/UBR1/UBR2/ZEB1/CPEB3/LARS1/PKD2/RPTOR/SESN1/OPA1/COL5A2/SLC38A9/PDGFD/DNMT3A/KLHL22/MTOR/BCL11A/PDGFC/CASTOR2/SESN2/SH3BP4/EGFR/NEURL1	23
GO:1903829	positive regulation of cellular protein localization	78/3268	338/18866	0.00388067	0.0402007	0.0332056	BCAS3/PRKN/NIPBL/FYN/DLG1/UBR5/PRKCE/PPP3CC/GSK3B/MAPK8/BCL2/FBXW7/ANK3/PRKCH/RAB11A/BICD1/TCF7L2/RUFY3/ATP2B4/EPB41L2/ROCK2/PSEN1/CROCC/PIK3R1/EZR/SREBF2/HUWE1/EPB41/MAPK1/MAPK14/XPO4/TFDP2/JAK2/CCDC88A/APC/SMAD3/CNST/CD2AP/PPP1R13B/USP36/GLI3/NMD3/CTDSPL2/EIF2AK3/C2CD5/PTPN9/SORBS1/SSH1/MARK4/GNL3L/SAE1/HCLS1/TRAPPC12/TM9SF4/GPR137B/TP53BP2/ABHD17B/EPHA3/TFRC/ITGB2/CASP8/ABLIM3/RAC2/CD247/MEAK7…	78
GO:0071539	protein localization to centrosome	12/3268	31/18866	0.00389189	0.0402007	0.0332056	PIBF1/GSK3B/BICD1/MCPH1/DISC1/APC/CEP192/MARK4/CEP83/C2CD3/KIAA0753/SNX10	12
GO:1902624	positive regulation of neutrophil migration	12/3268	31/18866	0.00389189	0.0402007	0.0332056	CAMK1D/CD99/MCU/RIPOR2/DYSF/RAC2/NCKAP1L/TIRAP/MDK/C5AR1/THBS4/DAPK2	12
GO:0099175	regulation of postsynapse organization	30/3268	107/18866	0.0038956	0.0402007	0.0332056	KALRN/FYN/PAFAH1B1/SIPA1L1/TANC2/PDLIM5/ADAM10/IL1RAPL1/ZMYND8/PTPRD/DNM3/OPA1/PTPRS/TIAM1/CDKL5/SSH1/EEF2K/NRXN1/EPHA4/NLGN1/HOMER1/ABHD17B/SHISA6/ARHGAP44/ARHGAP22/DGKB/PPFIA2/SHANK3/IL1RAP/NRCAM	30
GO:0006352	DNA-templated transcription, initiation	60/3268	249/18866	0.00391518	0.040336	0.0333173	MAML2/RORA/MAML3/CCNH/CCN2/TAF15/CREBBP/NR3C1/NR3C2/SETX/H4C3/RUNX2/TEAD1/ATF7IP/MED13/NR4A2/MNAT1/NR4A1/CREB1/POLR2A/ERCC1/YAP1/TAF3/TAF1/NR2C2/NCOA6/KAT2B/MED15/GTF2B/PPARD/TAF2/MED27/THRB/CDK8/SMARCA4/POLR1F/NR4A3/PPM1D/RARB/PPARG/MITF/POLR1H/NR6A1/ESR2/PPARA/NR2C1/MED14/TAF1B/ESR1/ERCC3/TAF4B/TEAD4/NR5A2/BRF1/RRN3P1/ESRRG/E2F3/POLR1A/GTF2H4/MED25	60
GO:0043281	regulation of cysteine-type endopeptidase activity involved in apoptotic process	53/3268	215/18866	0.00392663	0.0403873	0.0333596	DLC1/HIP1/CCN2/CCN1/USP47/MAP2K5/RPS6KA3/CRADD/MAP3K5/RAF1/ROBO1/RIPK1/CD44/JAK2/MALT1/SH3RF1/SMAD3/TNFAIP8/PDCD6/EIF2AK3/SERPINB9/TNFRSF10B/BCL2L13/DELE1/NOD1/NLRP1/PPARG/RNF34/CCK/ARRB1/CARD16/SIRT1/BIRC3/LEF1/CAAP1/SYK/DAPK1/ATP2A3/WDR35/CASP8/SENP1/ACER2/APAF1/MMP9/IFI6/COL4A3/BEX3/LCK/GRAMD4/TP63/TNFRSF10A/CD27/PLAUR	53
GO:0045665	negative regulation of neuron differentiation	55/3268	225/18866	0.00405333	0.0416217	0.0343793	ASAP1/PTK2/ZHX2/FOXO3/RAPGEF2/PTPRG/PAFAH1B1/GSK3B/CNTN4/CBFA2T2/RUFY3/PSEN1/DENND5A/PBX1/NRP1/DNM3/PTPRS/GLI3/THRB/PTPN9/PRAG1/KANK1/DAB1/SLIT2/CDK5RAP2/HMG20A/HES1/EPHA4/NLGN1/INPP5F/SEMA4D/TRAK2/ULK2/SEMA4A/BCL11A/CDKL3/LPAR1/ARHGAP4/SEMA4B/EIF4ENIF1/RAP1GAP2/TRPC6/OMG/MAP2/ZNF536/SEMA6B/FGF13/TRPV4/PAQR3/KREMEN1/CRMP1/EPHB2/PTPRO/RTN4RL1/SEMA3A	55
GO:0010507	negative regulation of autophagy	25/3268	85/18866	0.00406948	0.0416503	0.0344029	PTK2/MCL1/HERC1/ATG7/NUPR1/STAT3/BCL2/SCFD1/NAMPT/FOXK2/CLEC16A/TAB2/TLK2/NPC1/USP36/MTM1/KLHL22/MTOR/RUBCN/TBC1D14/PTPN22/TMEM39A/IL10RA/MTMR8/TAB3	25
GO:2000779	regulation of double-strand break repair	25/3268	85/18866	0.00406948	0.0416503	0.0344029	SPIDR/SMCHD1/SETD2/UBR5/ARID2/WDR70/TRIP12/SHLD2/KMT5B/SPIRE1/RNF169/FBH1/CYREN/SHLD1/NSD2/MMS19/KDM1A/HELB/POT1/WAS/KLHL15/CGAS/SLF1/FMN2/HMGA2	25
GO:0031398	positive regulation of protein ubiquitination	33/3268	121/18866	0.00410723	0.0418991	0.0346084	PRKN/MARCHF7/MYCBP2/CUL3/FBXW7/RNF111/COMMD1/PELI1/SEPTIN4/HUWE1/BTRC/CDC14B/MALT1/CRY1/PDCD6/PRICKLE1/TBC1D7/CHFR/SENP2/RNF180/BRCA1/ARRB1/BIRC3/RIPK2/KDM1A/PTPN22/DCUN1D2/ANGPT1/FANCM/TICAM1/RASSF5/TRAF6/AXIN1	33
GO:1900542	regulation of purine nucleotide metabolic process	33/3268	121/18866	0.00410723	0.0418991	0.0346084	ZBTB20/NUPR1/STAT3/NUP98/NCOR1/SLC25A12/HDAC4/PSEN1/EP300/RANBP2/PFKFB3/PRKAG2/NUP214/NUP160/PDK3/NUP153/NUP42/NUP58/PRXL2C/NUP107/PID1/NUP88/POM121/ANTKMT/NUP133/SLC4A4/PPARA/NUP93/PDPR/NUP205/NUP210/ATPSCKMT/NDC1	33
GO:0060976	coronary vasculature development	17/3268	51/18866	0.00415133	0.0421421	0.0348091	SETD2/ARID2/SEC24B/CPLANE1/DNM2/SPRED1/NRP1/SGCD/DYNC2H1/TGFBR3/PCSK5/SUFU/PRICKLE1/SMAD6/LTBP1/ADAMTS6/TAB1	17
GO:0071675	regulation of mononuclear cell migration	17/3268	51/18866	0.00415133	0.0421421	0.0348091	PTK2/PLCB1/LYN/MAPK1/MAPK14/ANO6/KARS1/SLIT2/PDGFD/RARRES2/IL34/CCN3/MDK/C5AR1/CSF1R/SERPINE1/TRPV4	17
GO:1902893	regulation of pri-miRNA transcription by RNA polymerase II	17/3268	51/18866	0.00415133	0.0421421	0.0348091	FOXO3/STAT3/NR3C1/NFATC3/HDAC4/EGR1/TEAD1/SREBF2/BMPR1A/SMAD3/PPARD/SMARCA4/SMAD6/PPARG/PPARA/TGFB2/SPI1	17
GO:0010876	lipid localization	98/3268	440/18866	0.00416064	0.0421679	0.0348305	ATP5PF/NCOA1/PRKN/FTO/NCOA2/PITPNC1/ATP9B/ASXL1/FBXW7/ESYT2/OSBPL9/CERT1/SLCO3A1/NFKB1/ATP8A1/ATP8B1/ATP11B/STAT5B/PITPNB/SREBF2/STX12/ABCC1/NRIP1/ATP11A/NPC1/RELCH/OSBPL10/ACACA/EPRS1/ANO6/ASXL2/PRKAG2/CHKA/CRY1/PITPNA/PTPN2/PPARD/ACACB/GRAMD1A/MAP2K6/OSBPL5/PLA2G6/APOLD1/KDM5B/XKR6/TTC39B/SLC66A2/SLC10A7/ATP11C/ABCA1/LRP6/OSBPL3/PPARG/ABCC4/PRELID2/ABCA9/LDAH/EEPD1/PLA2G4C/ABCB1/SIRT1/SGPP1/PPA…	98
GO:0070663	regulation of leukocyte proliferation	58/3268	240/18866	0.00421263	0.042618	0.0352022	PTK2/MARCHF7/SOS1/DLG1/BCL2/ATM/NFATC2/TMEM131L/PELI1/INPP5D/RC3H1/STAT5B/IRF1/LYN/NCK2/MAPK1/PTPRC/SH3RF1/PDE5A/TNFAIP3/CD55/VAV3/PKN1/GPR183/HES1/CORO1A/GLMN/CARD11/RIPK2/IL15/SYK/PTPN22/IKZF3/DLG5/IL34/JAK3/PTPN6/TFRC/RAC2/ZNF335/NCKAP1L/IL7/RASAL3/TIRAP/PRKCQ/CD86/BLK/CD22/ATAD5/CD4/CSF1R/HAVCR2/TICAM1/HLA-DMB/TRAF6/TNFRSF21/IL2/TNFRSF13C	58
GO:0031111	negative regulation of microtubule polymerization or depolymerization	14/3268	39/18866	0.00422556	0.042618	0.0352022	CLASP2/NAV3/CLASP1/DYRK1A/TAOK1/BMERB1/CAMSAP2/APC/ATXN7/TTBK2/TBCD/MID1/MAP2/FGF13	14
GO:2000249	regulation of actin cytoskeleton reorganization	14/3268	39/18866	0.00422556	0.042618	0.0352022	BCAS3/ABL1/NRP1/ABL2/CD2AP/HCLS1/IQGAP2/PTK2B/BAIAP2L1/BAIAP2L2/MDK/HCK/STAP1/CSF1R	14
GO:0070838	divalent metal ion transport	104/3268	471/18866	0.00425829	0.0428787	0.0354175	CACNA1C/PDE4B/CCN2/ITPR2/PDE4D/CAMK2D/FYN/CASK/PRKCE/THADA/BCL2/CACNB2/ABL1/ITPR1/TRPC4AP/MICU2/ATP2B4/MCU/PSEN1/MICU1/STIM1/SLC39A11/DMD/PLCG2/MYO5A/EPB41/LYN/PKD2/ATP2B1/PTPRC/ANO6/OPA1/HTT/SLC30A9/ATG5/ATP2C1/ICAM1/STIM2/TRPC1/CXCR4/IBTK/ZDHHC17/PRKCB/CACNA2D1/CACHD1/SESTD1/DIAPH1/CNNM2/RASA3/PLA2G6/GEM/PTK2B/TPCN1/CAMK2G/TRPM3/CHD7/CORO1A/SLC8A1/SLC39A9/SLC25A25/ANK2/MCUB/SLC30A6/HOMER1/SLC39…	104
GO:0051279	regulation of release of sequestered calcium ion into cytosol	24/3268	81/18866	0.0043483	0.0437144	0.0361079	CACNA1C/PDE4D/CAMK2D/PRKCE/ABL1/DMD/MYO5A/LYN/PKD2/HTT/ATG5/TRPC1/DIAPH1/PTK2B/CHD7/CORO1A/SLC8A1/ANK2/AKAP6/PTPN6/UBASH3B/CALM2/RYR2/P2RY6	24
GO:0021953	central nervous system neuron differentiation	48/3268	192/18866	0.00439038	0.0440664	0.0363986	ZSWIM6/RORA/PTK2/HERC1/RAPGEF2/PAFAH1B1/MYCBP2/NR4A2/PSEN1/OPHN1/GIGYF2/ROBO1/SATB2/CDH11/NIN/NRP1/DISC1/DYNC2H1/ARHGAP35/GLI3/NDEL1/AGTPBP1/DCLK2/B4GALT5/SUFU/SLIT2/TTC21B/LRP6/TOX/ADARB1/HES1/EPHA4/GLI2/IFT172/ZC4H2/BCL11B/ROBO2/SZT2/ZNF335/AGBL4/ERBB4/SHANK3/MAP2/CSF1R/PLXNA4/UQCRQ/EPHB2/SEMA3A	48
GO:0006895	Golgi to endosome transport	8/3268	17/18866	0.00442752	0.0443677	0.0366475	MON2/EPS15/GBF1/DOP1A/KLHL20/KIF16B/VPS13A/DOP1B	8
GO:0045724	positive regulation of cilium assembly	10/3268	24/18866	0.00443588	0.0443802	0.0366578	SEPTIN7/SEPTIN9/CROCC/CCDC88A/HTT/ARHGAP35/MARK4/TAPT1/CEP120/ENTR1	10
GO:0032271	regulation of protein polymerization	56/3268	231/18866	0.00452987	0.0452479	0.0373745	FCHSD2/SSH2/FER/NAV3/CLASP1/DLG1/ARFGEF1/PRKCE/DYRK1A/CYRIB/SNX9/ABL1/RASA1/GRB2/CLIP1/NIN/KIRREL1/NCK2/CAMSAP2/SVIL/CYFIP1/SPIRE1/ICAM1/CYRIA/TBCD/LATS1/TOGARAM1/SSH1/KANK1/HCLS1/SLIT2/CDK5RAP2/FHOD3/PREX1/IQGAP2/JMY/PLEKHG2/CARMIL1/PTK2B/MTOR/CORO1A/CKAP5/WHAMM/WASHC5/FMN1/CYFIP2/WASH3P/NCKAP1L/BAIAP2L1/BAIAP2L2/ABITRAM/WAS/MAP2/HCK/TMSB15A/SPTBN2	56
GO:0042752	regulation of circadian rhythm	33/3268	122/18866	0.0047132	0.0470038	0.0388249	RORA/ATG7/FBXL17/KDM2A/GSK3B/PHLPP1/ZFHX3/MAPK8/GNAQ/FBXW7/USP9X/CREM/ROCK2/PSPC1/FBXW11/CREB1/PER3/BTRC/CRY1/PER1/MAPK10/MAGED1/PPARG/MTOR/NLGN1/PPARA/CRTC1/CRY2/NOCT/EZH2/PTGDS/CSF2/ARNTL	33
GO:0043123	positive regulation of I-kappaB kinase/NF-kappaB signaling	47/3268	188/18866	0.00478093	0.0476031	0.0393199	AKAP13/PRKN/ANKRD17/FYN/PRKCE/PRKD1/ABL1/REL/PELI1/TAB2/RIPK1/MALT1/PELI2/MAP3K3/ATP2C1/TBK1/ALPK1/ZDHHC17/PRKCB/TNFRSF10B/MAP3K14/IKBKB/NOD1/NEK6/CARD16/BIRC3/CARD11/TNFRSF19/TRIM5/RIPK2/EDA/ROR1/LPAR1/TFRC/CASP8/TRIM14/TIRAP/MID2/CD4/TRAF3IP2/TAB3/TICAM1/TRAF6/ZDHHC13/PLEKHG5/GPR89A/S100A13	47
GO:0035904	aorta development	19/3268	60/18866	0.00479554	0.0476724	0.0393771	SEC24B/HECTD1/DNM2/ROBO1/ADAMTS9/PKD2/BMPR1A/SUFU/PRICKLE1/SMAD6/LTBP1/HES1/EYA1/CHD7/NPRL3/ROBO2/ADAMTS6/TGFB2/TAB1	19
GO:0008589	regulation of smoothened signaling pathway	25/3268	86/18866	0.00481192	0.0476831	0.039386	RORA/FBXL17/HERC4/CREBBP/RB1/CTNNA1/RUNX2/MOSMO/BTRC/DYNC2H1/GLI3/PRKACB/SUFU/TTC21B/CIBAR1/GLI2/IFT172/C2CD3/ARMC9/IFT140/DLG5/TTC23/PTCH2/EVC/ENPP1	25
GO:0009791	post-embryonic development	25/3268	86/18866	0.00481192	0.0476831	0.039386	ASH1L/CHST11/MYO1E/BCL2/ABL1/ITPR1/ATM/NR4A2/PSEN1/GIGYF2/ERCC1/IGF2R/RC3H2/MORC3/KDM5B/HEG1/CSRNP1/MTOR/BPNT2/SOX6/TIPARP/MMUT/BCL11B/SZT2/FOXP2	25
GO:0061025	membrane fusion	43/3268	169/18866	0.00483176	0.0478038	0.0394856	VTI1A/UVRAG/STX8/SPG11/RABEP1/DNM2/VPS8/HUWE1/STX12/STX5/MYOF/USO1/DNM3/OPA1/RAB8B/STX18/CXCR4/SYT1/C2CD5/VAV3/VPS41/STX17/ANKFY1/TBC1D4/STXBP1/VPS39/NAPA/CORO1A/NSF/VAMP8/IRAG2/SEPTIN8/ANKRD27/DYSF/HACE1/DNM1/TSNARE1/RUBCNL/CD4/STX11/SPACA6/RAB20/VAMP7	43
GO:0006839	mitochondrial transport	64/3268	271/18866	0.00484163	0.0478255	0.0395035	ATP5F1E/ATP5MC2/ATP5MG/ATP5ME/ATP5PF/ATP5IF1/IMMP2L/ATP5F1D/SLC25A6/ATP5MF/ATP5MC3/ATP5F1B/ATP5PO/PRKN/ATP5F1C/ATP5F1A/ATP5PD/ATP5PB/STAT3/PPP3CC/GSK3B/SLC25A12/ATP5MC1/MAPK8/BCL2/FBXW7/MICU2/MCU/PSEN1/MICU1/SLC25A13/SREBF2/HUWE1/TFDP2/ACACA/OPA1/PRKAG2/PPP1R13B/USP36/EYA2/RHOT1/ACACB/KIFBP/MTERF4/SAE1/ANTKMT/DMAC2L/TP53BP2/SLC25A16/MCUB/AGK/MICU3/SLC9A1/MIPEP/GDAP1/CASP8/ABLIM3/RAC2/ATPSCKMT/ABC…	64
GO:0031503	protein-containing complex localization	68/3268	291/18866	0.00491471	0.0484705	0.0400364	DLG2/GPHN/HIP1/SETD2/SMG6/DLG1/NUMB/EPS15/NUP98/SRSF4/CEP112/RAB11A/RAP1A/ADAM10/ATM/DYNC2I1/DNM2/OPHN1/ATR/EZR/RANBP2/SGCD/DYNC2H1/DNM3/NUP214/NUP160/NMD3/NUP153/AGFG1/NUP42/NUP58/SMG7/MAPK10/THOC1/IFT88/NUP107/TTC21B/TAMALIN/NUP88/POM121/MAK/NUP133/NLGN1/MCM3AP/NUP93/IFT172/ADAM22/WASHC5/SMG5/IFT140/WDR35/NUP205/CILK1/GLE1/NCBP1/DYNC2I2/SHISA6/THOC3/MIOS/ARHGAP44/GPC6/DNM1/DYNLT2B/NUP210/WDR19/…	68
GO:0071168	protein localization to chromatin	11/3268	28/18866	0.0049408	0.0486508	0.0401853	NIPBL/SETD2/RB1/MACROH2A1/TASOR/MAU2/MCM9/MSH2/ESR1/MACROH2A2/EZH2	11
GO:0030833	regulation of actin filament polymerization	44/3268	174/18866	0.0049643	0.0488052	0.0403128	FCHSD2/SSH2/FER/DLG1/ARFGEF1/PRKCE/CYRIB/SNX9/RASA1/GRB2/KIRREL1/NCK2/SVIL/CYFIP1/SPIRE1/ICAM1/CYRIA/LATS1/SSH1/KANK1/HCLS1/SLIT2/FHOD3/PREX1/IQGAP2/JMY/PLEKHG2/CARMIL1/PTK2B/MTOR/CORO1A/WHAMM/WASHC5/FMN1/CYFIP2/WASH3P/NCKAP1L/BAIAP2L1/BAIAP2L2/ABITRAM/WAS/HCK/TMSB15A/SPTBN2	44
GO:0016447	somatic recombination of immunoglobulin gene segments	18/3268	56/18866	0.00500432	0.0490439	0.04051	SHLD2/ERCC1/PTPRC/KMT5B/MSH3/SWAP70/THOC1/SHLD1/NSD2/MSH2/XRCC4/TFRC/MLH1/APLF/POLB/ATAD5/CCR6/IL2	18
GO:0050732	negative regulation of peptidyl-tyrosine phosphorylation	18/3268	56/18866	0.00500432	0.0490439	0.04051	CBLB/PIBF1/SOCS3/PSEN1/PTPRC/PTPN2/IBTK/CBL/SH2B3/SAMSN1/ERRFI1/LRRK1/ZFYVE28/CEP43/INPP5F/SEMA4D/NF2/PTPN6	18
GO:0031936	negative regulation of chromatin silencing	7/3268	14/18866	0.00512257	0.0494256	0.0408253	H1-10/ATAD2B/H1-0/H1-2/ATAD2/H1-4/H1-3	7
GO:0033169	histone H3-K9 demethylation	7/3268	14/18866	0.00512257	0.0494256	0.0408253	JMJD1C/KDM4C/KDM3B/KDM4B/KDM7A/PHF8/KDM1A	7
GO:0046512	sphingosine biosynthetic process	7/3268	14/18866	0.00512257	0.0494256	0.0408253	ACER3/SPTLC1/SPTLC2/AGK/ACER2/GBA/SPTLC3	7
GO:0046520	sphingoid biosynthetic process	7/3268	14/18866	0.00512257	0.0494256	0.0408253	ACER3/SPTLC1/SPTLC2/AGK/ACER2/GBA/SPTLC3	7
GO:0060397	growth hormone receptor signaling pathway via JAK-STAT	7/3268	14/18866	0.00512257	0.0494256	0.0408253	STAT3/GHR/STAT5B/LYN/JAK2/PTPN1/JAK3	7
GO:0070672	response to interleukin-15	7/3268	14/18866	0.00512257	0.0494256	0.0408253	STAT3/PLCB1/STAT5B/GRB2/IL15/JAK3/CD4	7
GO:0072425	signal transduction involved in G2 DNA damage checkpoint	7/3268	14/18866	0.00512257	0.0494256	0.0408253	BABAM2/ATM/CDC14B/UIMC1/BRCA1/RINT1/BRCC3	7
GO:0110154	RNA decapping	7/3268	14/18866	0.00512257	0.0494256	0.0408253	PAN3/ZFP36/DCP1A/NOCT/PATL2/EDC4/DCP1B	7
GO:0110156	methylguanosine-cap decapping	7/3268	14/18866	0.00512257	0.0494256	0.0408253	PAN3/ZFP36/DCP1A/NOCT/PATL2/EDC4/DCP1B	7
GO:1901841	regulation of high voltage-gated calcium channel activity	7/3268	14/18866	0.00512257	0.0494256	0.0408253	PDE4B/CACNB2/CACNA2D1/GEM/DYSF/NOS1AP/FGF14	7
GO:0010883	regulation of lipid storage	17/3268	52/18866	0.0051901	0.0499226	0.0412358	FTO/ASXL1/FBXW7/NFKB1/SREBF2/ASXL2/PTPN2/PPARD/ACACB/TTC39B/ABCA1/PPARG/SIRT1/PPARA/ABHD5/ABCG1/MSR1	17
GO:0032330	regulation of chondrocyte differentiation	17/3268	52/18866	0.0051901	0.0499226	0.0412358	CCN2/GLG1/ZBTB16/RUNX2/TRPS1/SOX5/SMAD3/GLI3/RARB/BMPR1B/LOXL2/BMP6/SOX6/GLI2/ADAMTS12/MDK/RFLNA	17
GO:0061448	connective tissue development	62/3268	262/18866	0.00523265	0.050207	0.0414707	FTO/RUNX1/CCN2/CHST11/BMPR2/CCN1/PLAAT3/ZEB1/GLG1/ZBTB16/EGR1/RUNX2/TRPS1/SOX5/CSGALNACT1/SATB2/SH3PXD2B/CD44/KLF7/MAPK14/BMPR1A/SMAD3/GLI3/SPTLC2/EIF2AK3/PPARD/OXCT1/LUM/ROR2/RARB/PDGFD/LRP6/BMPR1B/LOXL2/MEF2D/TAPT1/SNX19/BPNT2/SIRT1/SLC25A25/RUNX3/BMP6/SOX6/GLI2/LRP5/WNT2B/COL5A1/ADAMTS12/EBF2/CCN3/EVC/SELENOM/SORL1/MDK/IL6R/HOXD3/SULF1/RSPO2/RFLNA/TRPV4/HMGA2/HYAL1	62
GO:0043304	regulation of mast cell degranulation	12/3268	32/18866	0.00525993	0.050207	0.0414707	FER/GAB2/LYN/IL4R/STXBP1/VAMP8/SYK/RAC2/BLK/UNC13D/VAMP7/FCER1G	12
GO:0050869	negative regulation of B cell activation	12/3268	32/18866	0.00525993	0.050207	0.0414707	ATM/INPP5D/RC3H1/LYN/TNFAIP3/THOC1/SAMSN1/PKN1/BANK1/BLK/TNFRSF21/TBC1D10C	12
GO:0061157	mRNA destabilization	12/3268	32/18866	0.00525993	0.050207	0.0414707	FTO/ZFP36/ROCK1/PUM1/CPEB3/ROCK2/GIGYF2/RC3H1/CNOT6L/YTHDF3/METTL16/ZC3H12D	12
GO:0097106	postsynaptic density organization	12/3268	32/18866	0.00525993	0.050207	0.0414707	DLG2/DLG1/OPHN1/ZMYND8/PTPRD/PTPRS/TMEM108/NRXN1/NLGN1/SHANK2/SHANK3/IL1RAP	12
GO:0007623	circadian rhythm	53/3268	218/18866	0.00529783	0.0504914	0.0417056	RORA/BTBD9/NCOA2/ATG7/FBXL17/KDM2A/MYCBP2/DYRK1A/GSK3B/PHLPP1/ZFHX3/NCOR1/MAPK8/GNAQ/FBXW7/SETX/USP9X/EGR1/CREM/NAMPT/ROCK2/EP300/PSPC1/FBXW11/HUWE1/CREB1/PER3/BTRC/NRIP1/RELB/CRY1/PER1/MAPK10/MAGED1/GFPT1/PPARG/MTOR/SIRT1/NLGN1/PPARA/CRTC1/RAI1/NFIL3/CRY2/LGR4/NOCT/EZH2/EGFR/SERPINE1/PTGDS/CSF2/GPR176/ARNTL	53
GO:0006140	regulation of nucleotide metabolic process	33/3268	123/18866	0.00539286	0.0513186	0.0423888	ZBTB20/NUPR1/STAT3/NUP98/NCOR1/SLC25A12/HDAC4/PSEN1/EP300/RANBP2/PFKFB3/PRKAG2/NUP214/NUP160/PDK3/NUP153/NUP42/NUP58/PRXL2C/NUP107/PID1/NUP88/POM121/ANTKMT/NUP133/SLC4A4/PPARA/NUP93/PDPR/NUP205/NUP210/ATPSCKMT/NDC1	33
GO:0010543	regulation of platelet activation	13/3268	36/18866	0.00542929	0.0515865	0.0426101	PRKG1/PRKCA/LYN/SH2B3/SYK/UBASH3B/PRKCQ/BLK/ABAT/TXK/TEC/FCER1G/PLEK	13
GO:1902991	regulation of amyloid precursor protein catabolic process	14/3268	40/18866	0.0054817	0.0520052	0.042956	PICALM/ROCK1/ROCK2/LYN/GSAP/EPHA4/SLC2A13/ABCG1/CLU/FLOT2/SORL1/GGA3/LRRTM3/ABCA7	14
GO:0006662	glycerol ether metabolic process	9/3268	21/18866	0.00550968	0.0520331	0.042979	PAFAH1B1/PLAAT3/FAR1/PLA2G6/AGPS/CHPT1/PLA2G4C/PEDS1/NCEH1	9
GO:0043984	histone H4-K16 acetylation	9/3268	21/18866	0.00550968	0.0520331	0.042979	AUTS2/KANSL1/KANSL1L/PHF20/ATG5/BRCA1/SIRT1/MSL2/KANSL3	9
GO:0090330	regulation of platelet aggregation	9/3268	21/18866	0.00550968	0.0520331	0.042979	PRKG1/PRKCA/LYN/SH2B3/SYK/UBASH3B/PRKCQ/BLK/ABAT	9
GO:0051057	positive regulation of small GTPase mediated signal transduction	23/3268	78/18866	0.00552076	0.0520588	0.0430003	AKAP13/AUTS2/SOS1/RAPGEF1/MAP4K4/ERBIN/SOS2/ROBO1/GRB2/MAPRE2/LYN/JAK2/ARHGEF3/PRAG1/ITPKB/DGKI/ARRB1/ALS2/LPAR1/RASGRP1/VAV1/P2RY10/GPR65	23
GO:0000187	activation of MAPK activity	40/3268	156/18866	0.0055627	0.0522961	0.0431963	MAP2K5/TAOK1/GHR/MAP3K2/MAP2K1/MAP3K5/MAP4K5/TAB2/RIPK1/STK39/MAP2K4/MAPK1/PTPRC/MAPK14/PTPN1/MAPK8IP3/ERN1/FRS2/CXCR4/PIK3CB/MAPK10/KARS1/MAP2K6/PKN1/NOD1/ARRB1/DAB2IP/IGFBP6/RIPK2/SYK/LPAR1/MLKL/IRAK2/SAA1/PLCE1/C5AR1/TAB3/TRAF6/MAP4K1/TAB1	40
GO:0030902	hindbrain development	40/3268	156/18866	0.0055627	0.0522961	0.0431963	RORA/RERE/NCOA1/DLC1/HERC1/RBFOX2/PTBP2/BCL2/ABL1/SEC24B/CPLANE1/PSEN1/MAP2K1/OPHN1/AHI1/PLXNA2/PTPRS/MYO16/ATRN/AGTPBP1/TTBK2/KDM2B/DAB1/TTC21B/ARL13B/AARS1/LRP6/HES1/GLI2/LEF1/LPAR1/EZH2/MDK/ABAT/COQ8B/C5AR1/FOXP2/SPTBN2/UQCRQ/ALDH1A2	40
GO:0060368	regulation of Fc receptor mediated stimulatory signaling pathway	6/3268	11/18866	0.00560993	0.0525815	0.043432	RAPGEF1/RAP1A/PTPRJ/LYN/PTPRC/APPL2	6
GO:0070213	protein auto-ADP-ribosylation	6/3268	11/18866	0.00560993	0.0525815	0.043432	TNKS/PARP8/TIPARP/PARP6/PARP11/PARP16	6
GO:0010721	negative regulation of cell development	78/3268	343/18866	0.00573451	0.0536685	0.0443298	ASAP1/PTK2/ZHX2/NF1/FOXO3/RAPGEF2/PTPRG/STAT3/PAFAH1B1/GSK3B/BCL2/FBXW7/CTNNA1/CNTN4/CBFA2T2/RUFY3/PSEN1/SRGAP2/BMERB1/DENND5A/PBX1/NRP1/DNM3/BMPR1A/PTPRS/APPL2/GLI3/EFNA5/SKI/THRB/PTPN9/PRAG1/KANK1/DAB1/SLIT2/CDK5RAP2/HMG20A/DAAM2/GPR173/HES1/EPHA4/NLGN1/INPP5F/PPARA/PRTG/LDLR/SEMA4D/TRAK2/ULK2/SEMA4A/BCL11A/CDKL3/LPAR1/NRG3/ARHGAP4/SEMA4B/EIF4ENIF1/RAP1GAP2/TRPC6/ERBB4/OMG/RGS2/SORL1/MAP2/ZNF53…	78
GO:0050670	regulation of lymphocyte proliferation	53/3268	219/18866	0.00583747	0.0545502	0.0450581	MARCHF7/SOS1/DLG1/BCL2/ATM/NFATC2/TMEM131L/PELI1/INPP5D/RC3H1/STAT5B/IRF1/LYN/NCK2/PTPRC/SH3RF1/PDE5A/CD55/VAV3/PKN1/GPR183/HES1/CORO1A/GLMN/CARD11/RIPK2/IL15/SYK/PTPN22/IKZF3/DLG5/JAK3/PTPN6/TFRC/RAC2/ZNF335/NCKAP1L/IL7/RASAL3/TIRAP/PRKCQ/CD86/BLK/CD22/ATAD5/CD4/HAVCR2/TICAM1/HLA-DMB/TRAF6/TNFRSF21/IL2/TNFRSF13C	53
GO:1902275	regulation of chromatin organization	48/3268	195/18866	0.00600838	0.0560633	0.0463079	AUTS2/NIPBL/H1-10/CAMK2D/UBR5/KDM4C/MAPK8/SETD5/MACROH2A1/WDR70/PRKD1/NSD1/TRIP12/JARID2/ATF7IP/ATM/ATAD2B/RESF1/TLK2/H1-0/TASOR/RPS6KA5/GLYR1/ATG5/SKI/PRKD2/MLLT3/BRCA1/PARG/ARRB1/SETDB1/SIRT1/H1-2/AKAP8/PHF8/KDM1A/JDP2/ZNF274/ZNF335/TADA2A/ATAD2/H1-4/H1-3/PAX5/HIRA/SPI1/TET1/MORC2	48
GO:0044380	protein localization to cytoskeleton	18/3268	57/18866	0.00615244	0.0572409	0.0472806	PIBF1/GSK3B/BICD1/MCPH1/MAPRE2/DISC1/APC/CEP192/TTBK2/DIAPH1/MARK4/MID1/CEP83/ABHD17B/C2CD3/KIAA0753/MID2/SNX10	18
GO:0046031	ADP metabolic process	33/3268	124/18866	0.00615296	0.0572409	0.0472806	ZBTB20/ALDOA/NUPR1/STAT3/NUP98/NCOR1/HDAC4/PSEN1/EP300/FOXK2/RANBP2/PFKFB3/PRKAG2/NUP214/NUP160/OGDH/HK1/NUP153/NUP42/NUP58/PRXL2C/NUP107/NUP88/POM121/NUP133/SLC4A4/PPARA/NUP93/NUP205/NUP210/DHTKD1/AMPD3/NDC1	33
GO:0034162	toll-like receptor 9 signaling pathway	10/3268	25/18866	0.00626104	0.058073	0.047968	PTPRS/PIK3C3/EPG5/PTPN22/IRAK2/PIK3R4/PIK3AP1/GRAMD4/HAVCR2/TRAF6	10
GO:1903421	regulation of synaptic vesicle recycling	10/3268	25/18866	0.00626104	0.058073	0.047968	BTBD9/ROCK1/PPP3CC/PPP3CB/DNM3/CYFIP1/NLGN1/PLAA/DNM1/FGF14	10
GO:0050771	negative regulation of axonogenesis	21/3268	70/18866	0.00629075	0.0582619	0.048124	PTK2/RUFY3/PSEN1/NRP1/PTPRS/DAB1/SLIT2/SEMA4D/TRAK2/ULK2/SEMA4A/CDKL3/ARHGAP4/SEMA4B/OMG/MAP2/SEMA6B/FGF13/EPHB2/PTPRO/SEMA3A	21
GO:0016571	histone methylation	37/3268	143/18866	0.00638377	0.0589482	0.0486908	SMYD3/AUTS2/KMT2C/ASH1L/KDM6A/ARID4B/CREBBP/SETD2/KDM4C/SETD5/MACROH2A1/EHMT1/NSD1/RLF/JARID2/TET2/KMT5B/ASH2L/BRCA1/SETDB1/NSD2/MECOM/SIRT1/H1-2/TET3/KDM1A/ZNF274/KMT2D/PRDM5/ZNF335/H1-4/EZH2/H1-3/PAX5/PRDM4/TET1/PRDM16	37
GO:0097549	chromatin organization involved in negative regulation of transcription	37/3268	143/18866	0.00638377	0.0589482	0.0486908	H3-3B/H3-3A/H2AZ1/FAM172A/SMCHD1/H1-10/H2AZ2/UBR2/MACROH2A1/H2AJ/H4C3/ATF7IP/ATAD2B/RESF1/H1-0/TASOR/PPM1D/DNMT3A/SETDB1/SIRT1/H1-2/PHF8/KCNQ1OT1/H2AC6/H2AX/KMT2D/ATAD2/MACROH2A2/H1-4/H2AC20/EZH2/H1-3/MORF4L1/HIRA/TET1/MORC2/HMGA2	37
GO:0018023	peptidyl-lysine trimethylation	17/3268	53/18866	0.00643126	0.059124	0.0488361	ARID4B/SETD2/KDM4C/SETD5/TET2/KMT5B/ANTKMT/SIRT1/H1-2/TET3/CSKMT/ZNF274/KMT2D/ZNF335/H1-4/H1-3/ATPSCKMT	17
GO:0043124	negative regulation of I-kappaB kinase/NF-kappaB signaling	17/3268	53/18866	0.00643126	0.059124	0.0488361	RORA/ASH1L/TANK/ABL1/RIPK1/TNFAIP3/OTUD7B/PER1/USP10/RHOH/OTUD7A/SIRT1/MAPKBP1/DAB2IP/ESR1/CASP8/NLRC3	17
GO:0061614	pri-miRNA transcription by RNA polymerase II	17/3268	53/18866	0.00643126	0.059124	0.0488361	FOXO3/STAT3/NR3C1/NFATC3/HDAC4/EGR1/TEAD1/SREBF2/BMPR1A/SMAD3/PPARD/SMARCA4/SMAD6/PPARG/PPARA/TGFB2/SPI1	17
GO:1903050	regulation of proteolysis involved in cellular protein catabolic process	54/3268	225/18866	0.00648625	0.0595417	0.0491811	ATP5IF1/ARIH1/COP1/PTK2/PRKN/MARCHF7/NUPR1/CSNK1A1/PIAS1/GSK3B/WAC/SMURF1/FBXW7/UBE2K/ANKIB1/UBAC2/SMARCC1/COMMD1/HIPK2/FHIT/PSEN1/OPHN1/RNF19A/USP25/CLEC16A/TLK2/BTRC/PSME3IP1/TAF1/DISC1/GNA12/N4BP1/ZER1/LATS1/SUFU/PRICKLE1/MTM1/CHFR/RNF180/PTK2B/EPHA4/GLMN/DAB2IP/FBXW8/RNF19B/CLU/RNF144A/SENP1/AGBL4/DNAAF4/GBA/RNF185/AXIN1/PYHIN1	54
GO:0090398	cellular senescence	23/3268	79/18866	0.00653797	0.0599282	0.0495003	AKT3/NSMCE2/KAT6A/SMC5/ABL1/NAMPT/MAP2K1/MAPK14/BMPR1A/OPA1/MAP3K3/CDK6/ZNF277/SMC6/NEK6/SIRT1/VASH1/RBL1/H2AX/ECRG4/CGAS/HMGA2/ARNTL	23
GO:0071901	negative regulation of protein serine/threonine kinase activity	38/3268	148/18866	0.00659924	0.060401	0.0498909	NF1/RB1/MACROH2A1/ABL1/HIPK3/PTPRJ/SPRED1/DUSP16/LYN/IRAK3/STK38/RPTOR/PRKAR2A/APC/PRKAG2/TNFAIP3/PTPN1/KAT2B/SPRED2/LATS1/SH2B3/HEG1/LRP6/SLC8A1/SIRT1/DAB2IP/INKA2/LRP5/PTPN22/PTPN6/PRKAR1B/SPRY3/GBA/RGS2/SORL1/INKA1/DUSP10/PAQR3	38
GO:0006476	protein deacetylation	27/3268	97/18866	0.00662304	0.0605299	0.0499974	NIPBL/CAMK2D/DYRK1A/MAPK8/PRKD1/HDAC4/TBL1X/EP300/MIDEAS/HDAC9/SPRED1/RCOR1/FRY/TRERF1/MTA3/SPRED2/SKI/PRKD2/PER1/RCOR3/SMARCAD1/SIRT1/AKAP8/JDP2/PRDM5/MORF4L1/SIRT3	27
GO:0061647	histone H3-K9 modification	16/3268	49/18866	0.00668021	0.060963	0.0503551	ASH1L/ARID4B/KDM4C/SETD5/EHMT1/JARID2/KAT2B/BRCA1/SETDB1/MECOM/SIRT1/KDM1A/ZNF274/PRDM5/PAX5/PRDM16	16
GO:0072511	divalent inorganic cation transport	104/3268	478/18866	0.00669792	0.0610352	0.0504147	CACNA1C/PDE4B/CCN2/ITPR2/PDE4D/CAMK2D/FYN/CASK/PRKCE/THADA/BCL2/CACNB2/ABL1/ITPR1/TRPC4AP/MICU2/ATP2B4/MCU/PSEN1/MICU1/STIM1/SLC39A11/DMD/PLCG2/MYO5A/EPB41/LYN/PKD2/ATP2B1/PTPRC/ANO6/OPA1/HTT/SLC30A9/ATG5/ATP2C1/ICAM1/STIM2/TRPC1/CXCR4/IBTK/ZDHHC17/PRKCB/CACNA2D1/CACHD1/SESTD1/DIAPH1/CNNM2/RASA3/PLA2G6/GEM/PTK2B/TPCN1/CAMK2G/TRPM3/CHD7/CORO1A/SLC8A1/SLC39A9/SLC25A25/ANK2/MCUB/SLC30A6/HOMER1/SLC39…	104
GO:0000910	cytokinesis	43/3268	172/18866	0.00673241	0.0611779	0.0505326	SEPTIN7/SEPTIN2/BIRC6/SEPTIN11/SEPTIN9/UVRAG/SETD2/PRKCE/ROCK1/CUL3/TEX14/SNX9/KIF13A/ANK3/RAB11A/MYH9/PKP4/RASA1/SEPTIN6/ROCK2/PKN2/SEPTIN10/CDC14A/SEPTIN4/SVIL/CDC14B/APC/SPIRE1/CSPP1/AHCTF1/RAB11FIP3/PIK3C3/WASHC5/SEPTIN8/SPAST/SEPTIN1/PIK3R4/MYO19/ZFYVE26/ENTR1/CALM2/CECR2/FMN2	43
GO:0071624	positive regulation of granulocyte chemotaxis	11/3268	29/18866	0.0067332	0.0611779	0.0505326	CAMK1D/MCU/RIPOR2/DYSF/RAC2/NCKAP1L/TIRAP/MDK/C5AR1/THBS4/DAPK2	11
GO:0010885	regulation of cholesterol storage	8/3268	18/18866	0.00677245	0.0612665	0.0506058	SREBF2/PPARD/TTC39B/ABCA1/PPARG/PPARA/ABCG1/MSR1	8
GO:0035330	regulation of hippo signaling	8/3268	18/18866	0.00677245	0.0612665	0.0506058	MARK3/WWC2/MOB3B/MAPK14/LIMD1/NF2/IQCJ-SCHIP1/DLG5	8
GO:0035994	response to muscle stretch	8/3268	18/18866	0.00677245	0.0612665	0.0506058	NFKB1/RAF1/DMD/MAPK14/SLC8A1/SLC9A1/RYR2/TTN	8
GO:0051091	positive regulation of DNA-binding transcription factor activity	63/3268	270/18866	0.0068097	0.0614459	0.0507539	ERC1/CAMK1D/STK3/FER/STAT3/TRAPPC9/PRKD1/PRKCH/HDAC4/SLCO3A1/NFKB1/HIPK2/CRTC3/EP300/TAB2/RIPK1/IRAK3/STING1/TAF1/RPS6KA5/JAK2/MALT1/SMAD3/ICAM1/PRKD2/PRKCB/SMARCA4/HCLS1/IKBKB/NOD1/JMY/LRP6/PPARG/CARD16/ESR2/TRIM37/CARD11/CRTC1/TRIM26/CLU/TRIM5/FLOT2/RIPK2/LRP5/KDM1A/EDA/ROR1/ESR1/IRAK2/TFRC/ITGB2/NFKB2/IL18R1/TRIM14/TIRAP/MID2/PRKCQ/TAB3/TICAM1/TRAF6/TRAF1/IL1RAP/TAB1	63
GO:0016236	macroautophagy	71/3268	310/18866	0.00681198	0.0614459	0.0507539	EXOC4/TBC1D5/PRKN/ATG7/NUPR1/UVRAG/VPS13D/AMBRA1/PIP4K2A/WAC/SMURF1/MAPK8/WDFY3/SCFD1/RAB3GAP1/PSEN1/MTMR3/CLEC16A/HUWE1/STX12/SPTLC1/NPC1/STING1/RPTOR/SESN1/RAB3GAP2/HTT/ILRUN/PRKAG2/ATG5/USP36/ERN1/TBK1/SPTLC2/NEDD4/PIKFYVE/VPS41/SLC38A9/PIK3C3/STX17/IFT88/ATG10/TRAPPC8/MTM1/NOD1/MTOR/LRSAM1/RUBCN/SIRT1/TBC1D14/C9orf72/EPG5/PLAA/VPS37B/NPRL3/VAMP8/TBC1D12/RIPK2/ATG16L2/PIK3C2B/ATG2B/PIK3R4/TMEM…	71
GO:0035305	negative regulation of dephosphorylation	30/3268	111/18866	0.00690728	0.0622076	0.0513831	DLG2/WNK1/ROCK1/GSK3B/MGAT5/MYO1D/ROCK2/PHACTR1/SPRED1/PPP1R16B/FARP1/PPP1R10/CNST/CEP192/SWAP70/IKBKB/GPATCH2/ELL/LMTK2/SFI1/SYTL2/SEMA4D/CSRNP3/CRY2/FKBP15/MFHAS1/NCKAP1L/TGFB2/ZFYVE1/CSRNP2	30
GO:0002703	regulation of leukocyte mediated immunity	51/3268	211/18866	0.00691639	0.0622076	0.0513831	FER/CYRIB/GAB2/ABR/SHLD2/PPP3CB/STAT5B/LYN/PTPRC/KMT5B/MALT1/ZBTB1/ICAM1/CADM1/IL4R/SERPINB9/THOC1/BCR/SHLD1/NSD2/STXBP1/MSH2/VAMP8/SYK/DNASE1/JAK3/PTPN6/FBXO38/RASGRP1/CD96/TFRC/ITGB2/MLH1/IL18R1/RAC2/VAV1/APLF/SCIMP/BLK/CR1/WAS/ATAD5/STAP1/UNC13D/HAVCR2/TICAM1/TRAF6/VAMP7/FCER1G/IL2/IL7R	51
GO:0033006	regulation of mast cell activation involved in immune response	12/3268	33/18866	0.00698418	0.0624568	0.051589	FER/GAB2/LYN/IL4R/STXBP1/VAMP8/SYK/RAC2/BLK/UNC13D/VAMP7/FCER1G	12
GO:0045879	negative regulation of smoothened signaling pathway	12/3268	33/18866	0.00698418	0.0624568	0.051589	HERC4/RB1/RUNX2/MOSMO/BTRC/GLI3/PRKACB/SUFU/GLI2/IFT172/PTCH2/ENPP1	12
GO:1902003	regulation of amyloid-beta formation	12/3268	33/18866	0.00698418	0.0624568	0.051589	PICALM/ROCK1/ROCK2/GSAP/EPHA4/SLC2A13/ABCG1/CLU/SORL1/GGA3/LRRTM3/ABCA7	12
GO:1905508	protein localization to microtubule organizing center	12/3268	33/18866	0.00698418	0.0624568	0.051589	PIBF1/GSK3B/BICD1/MCPH1/DISC1/APC/CEP192/MARK4/CEP83/C2CD3/KIAA0753/SNX10	12
GO:0034605	cellular response to heat	33/3268	125/18866	0.0070006	0.062514	0.0516362	NF1/CAMK2D/CREBBP/NUP98/GSK3B/ATM/EP300/ATR/RANBP2/LYN/MYOF/RPTOR/MAPK1/NUP214/NUP160/NUP153/PDCD6/NUP42/NUP58/NUP107/NUP88/POM121/MTOR/NUP133/CAMK2G/SIRT1/NUP93/NUP205/CLPB/NUP210/TRPV4/NDC1/ANO1	33
GO:1900076	regulation of cellular response to insulin stimulus	22/3268	75/18866	0.00701067	0.0625144	0.0516365	CCND3/SIK2/SOCS3/PIK3R1/USO1/ATP2B1/OPA1/APPL2/PTPN1/PTPRE/PTPN2/PRKCB/SORBS1/KANK1/PID1/GRB10/SIRT1/NCOA5/BAIAP2L1/PRKCQ/SORL1/ENPP1	22
GO:0032944	regulation of mononuclear cell proliferation	53/3268	221/18866	0.00705782	0.0627675	0.0518456	MARCHF7/SOS1/DLG1/BCL2/ATM/NFATC2/TMEM131L/PELI1/INPP5D/RC3H1/STAT5B/IRF1/LYN/NCK2/PTPRC/SH3RF1/PDE5A/CD55/VAV3/PKN1/GPR183/HES1/CORO1A/GLMN/CARD11/RIPK2/IL15/SYK/PTPN22/IKZF3/DLG5/JAK3/PTPN6/TFRC/RAC2/ZNF335/NCKAP1L/IL7/RASAL3/TIRAP/PRKCQ/CD86/BLK/CD22/ATAD5/CD4/HAVCR2/TICAM1/HLA-DMB/TRAF6/TNFRSF21/IL2/TNFRSF13C	53
GO:0060969	negative regulation of gene silencing	13/3268	37/18866	0.00706585	0.0627675	0.0518456	NEAT1/H1-10/STAT3/NCOR1/ATAD2B/H1-0/NCOR2/PPARG/H1-2/ESR1/ATAD2/H1-4/H1-3	13
GO:0001503	ossification	91/3268	412/18866	0.00706927	0.0627675	0.0518456	H3-3B/H3-3A/WWOX/EXT1/ATP5F1B/PTK2/NF1/NIPBL/RUNX1/CCN2/BMPR2/CCN1/SND1/SMURF1/BCL2/PRKD1/ZBTB16/HDAC4/RUNX2/CSGALNACT1/SATB2/ZHX3/SH3PXD2B/CDH11/PBX1/IARS1/ATP2B1/MAPK1/MAPK14/BMP2K/ANO6/BMPR1A/SMAD3/BCAP29/GLI3/SKI/EXT2/EIF2AK3/MMP16/COL5A2/CDK6/ANKH/ROR2/XYLT1/SUFU/ACVR2A/TNC/SMAD6/LRP6/BMPR1B/PTK2B/MEF2D/RRAS2/DNAJC13/LIMD1/TAPT1/BPNT2/SLC8A1/FAT4/RUNX3/BMP6/GLI2/SEMA4D/LEF1/LRP5/SBNO2/GLIS1/…	91
GO:0060997	dendritic spine morphogenesis	19/3268	62/18866	0.00709969	0.0629479	0.0519946	KALRN/PAFAH1B1/SIPA1L1/DOCK10/TANC2/PDLIM5/ADAM10/DNM3/OPA1/TIAM1/CTNND2/EEF2K/EPHA4/NLGN1/ARHGAP44/SHANK2/PPFIA2/SHANK3/EPHB2	19
GO:0140029	exocytic process	24/3268	84/18866	0.00715416	0.0633407	0.052319	EXOC4/EXOC6B/SCFD1/SCFD2/PSEN1/CADPS2/LYN/CTBP2/RAB8B/VPS45/EXOC6/SYT1/UNC13B/STXBP1/NAPA/NLGN1/SYTL2/VAMP8/SYK/SYNJ1/STX11/VAMP7/FCER1G/PLEK	24
GO:0051494	negative regulation of cytoskeleton organization	41/3268	163/18866	0.00717051	0.0633955	0.0523643	DLC1/PRKN/SSH2/CLASP2/NAV3/CLASP1/ARFGEF1/DYRK1A/CYRIB/TAOK1/BMERB1/ARHGEF18/CAMSAP2/SVIL/APC/PPFIA1/KAT2B/SWAP70/ATXN7/TTBK2/TBCD/SSH1/KANK1/SLIT2/CDK5RAP2/FHOD3/ARHGAP6/BRCA1/CARMIL1/MID1/PHLDB2/CORO1A/TRIM37/IQCJ-SCHIP1/SHANK3/WAS/MAP2/TMSB15A/FGF13/ARAP1/SPTBN2	41
GO:0019058	viral life cycle	77/3268	341/18866	0.00721061	0.0636597	0.0525825	PRKN/UVRAG/ITCH/SRPK2/EPS15/NUP98/ZC3HAV1/BCL2/SHFL/ROCK2/UBAP1/RESF1/PI4KA/PKN2/WWP1/XPR1/RANBP2/USP6NL/TASOR/SLC20A2/WWP2/NPC1/NFIA/CTBP2/ATG5/NUP214/NUP160/ICAM1/KPNA1/CXCR4/CD55/NUP153/KPNA3/YTHDC2/NEDD4/NUP42/NUP58/MVB12B/PIKFYVE/NEDD4L/FBXL2/PCSK5/NUP107/NUP88/POM121/ADARB1/NUP133/SETDB1/CDHR3/ITGB5/LRSAM1/IDE/NUP93/LDLR/VPS37B/TRIM26/TRIM5/VAMP8/ATG16L2/TFRC/NUP205/IFITM1/TRIM14/NR5A2/TMEM…	77
GO:0030518	intracellular steroid hormone receptor signaling pathway	31/3268	116/18866	0.00727207	0.0641114	0.0529557	RUNX1/RBFOX2/UBR5/NR3C1/NCOR1/NR3C2/EP300/ARID1A/YAP1/NCOR2/JAK2/TRERF1/CRY1/PER1/NEDD4/LATS1/SMARCA4/CYP7B1/BRCA1/ESR2/SIRT1/TRIP4/EGLN2/ESR1/CRY2/KMT2D/DNAAF4/ZNF366/TP63/AXIN1/ARNTL	31
GO:0002819	regulation of adaptive immune response	42/3268	168/18866	0.00733679	0.064589	0.0533501	NFKBIZ/CYRIB/SHLD2/PPP3CB/RC3H1/IRF1/PTPRC/KMT5B/MALT1/TNFAIP3/ZBTB1/RC3H2/IL4R/THOC1/SAMSN1/PKN1/SHLD1/NSD2/SIRT1/SKAP1/MSH2/RIPK2/JAK3/PTPN6/FBXO38/TFRC/MLH1/IL18R1/APLF/PRKCQ/CR1/WAS/ATAD5/CD4/DUSP10/HAVCR2/TRAF6/ADCY7/FCER1G/IL2/TNFRSF13C/IL7R	42
GO:0006164	purine nucleotide biosynthetic process	48/3268	197/18866	0.00734696	0.064589	0.0533501	ATP5F1E/ATP5MC2/ATP5MG/ATP5ME/ATP5PF/ATP5F1D/ATP5MF/ATP5MC3/ATP5F1B/ATP5PO/ATP5F1C/ADK/ALDOA/ATP5F1A/ATP5PD/ATP5PB/STAT3/SLC25A12/ATP5MC1/ELOVL5/HSD17B12/SLC25A13/ADSS2/ACACA/PRKAG2/ADCY9/PANK2/CBR4/PDK3/PPCDC/ACACB/PID1/PDHX/ANTKMT/ADCY3/PAPSS2/GUCY1A1/DMAC2L/ACSL1/PDPR/ACSS2/GUCY1B1/VPS9D1/ATPSCKMT/ACSL5/AMPD3/NME9/ADCY7	48
GO:0009165	nucleotide biosynthetic process	62/3268	266/18866	0.00739384	0.0649095	0.0536149	ATP5F1E/ATP5MC2/ATP5MG/ATP5ME/ATP5PF/ATP5F1D/ATP5MF/ATP5MC3/ATP5F1B/ATP5PO/ATP5F1C/ADK/ALDOA/ATP5F1A/ATP5PD/ATP5PB/STAT3/SLC25A12/ATP5MC1/ELOVL5/HSD17B12/NAMPT/SLC25A13/ADSS2/MAPK1/ACACA/PRKAG2/ADCY9/PANK2/CBR4/PDK3/KARS1/PPCDC/ACACB/GARS1/PID1/PDHX/ANTKMT/ADCY3/CTPS2/PAPSS2/GUCY1A1/KYNU/DMAC2L/ACSL1/PDPR/RNLS/ACSS2/GUCY1B1/ME1/PARP16/VPS9D1/UPP2/ATPSCKMT/FCSK/NNMT/ACSL5/AMPD3/PTGIS/NME9/NMNAT3/A…	62
GO:0050804	modulation of chemical synaptic transmission	99/3268	454/18866	0.00749789	0.0654318	0.0540463	PRKN/BTBD9/NF1/RAPGEF2/FYN/STAT3/CASK/SIPA1L1/PRKCE/GSK3B/CACNB2/FBXL20/RAB11A/RAP1A/ABL1/CPEB3/ADNP/CNTN4/RNF216/RAB3GAP1/ABR/PSEN1/OPHN1/RNF19A/PPP3CB/PLCB1/CREB1/PACSIN2/PLCL1/CDH11/ZMYND8/MAPK1/PLCL2/DISC1/JAK2/CYFIP1/PTPRS/SYN3/MTMR2/PRKCB/RHOT1/SYT1/MCTP1/PLCB4/SSH1/UNC13B/ROR2/PLA2G6/BCR/DGKI/PTK2B/MTOR/GUCY1A1/TMEM108/STXBP1/NRXN1/NAPA/EPHA4/NLGN1/CRTC1/HOMER1/LAMA2/TSHZ3/MCTP2/NRG3/PRKAR…	99
GO:0090174	organelle membrane fusion	29/3268	107/18866	0.00750028	0.0654318	0.0540463	VTI1A/UVRAG/STX8/SPG11/VPS8/STX12/STX5/USO1/RAB8B/SYT1/C2CD5/VAV3/VPS41/STX17/ANKFY1/TBC1D4/STXBP1/VPS39/CORO1A/VAMP8/IRAG2/SEPTIN8/ANKRD27/DYSF/TSNARE1/RUBCNL/STX11/RAB20/VAMP7	29
GO:0033627	cell adhesion mediated by integrin	21/3268	71/18866	0.00750546	0.0654318	0.0540463	PTK2/WNK1/LYN/ICAM1/SWAP70/ITGA4/JAM3/LPXN/ITGB5/SKAP1/PDE3B/SYK/PTPN6/ITGB2/NCKAP1L/ACER2/TGFB2/PIK3CG/CCN3/ITGBL1/SERPINE1	21
GO:0046579	positive regulation of Ras protein signal transduction	21/3268	71/18866	0.00750546	0.0654318	0.0540463	AKAP13/AUTS2/RAPGEF1/MAP4K4/ERBIN/ROBO1/GRB2/MAPRE2/LYN/JAK2/ARHGEF3/PRAG1/ITPKB/DGKI/ARRB1/ALS2/LPAR1/RASGRP1/VAV1/P2RY10/GPR65	21
GO:0002886	regulation of myeloid leukocyte mediated immunity	18/3268	58/18866	0.00750582	0.0654318	0.0540463	FER/GAB2/ABR/LYN/IL4R/BCR/STXBP1/VAMP8/SYK/DNASE1/ITGB2/RAC2/BLK/STAP1/UNC13D/TICAM1/VAMP7/FCER1G	18
GO:2001233	regulation of apoptotic signaling pathway	91/3268	413/18866	0.00755894	0.0658029	0.0543528	WWOX/ATP5IF1/FAF1/BIRC6/PRKN/MCL1/STK3/NF1/MARCHF7/NUPR1/FYN/RB1/PPP3CC/GSK3B/MAPK8/BCL2/SP100/SGMS1/USP47/MAP2K5/FBXW7/CTNNA1/TCF7L2/SOD2/CRADD/NR4A2/PSEN1/TRPS1/RAF1/SEPTIN4/RIPK1/STK4/CD44/YAP1/NCK2/NRP1/PTPRC/TFDP2/JAK2/SH3RF1/OPA1/HTT/SMAD3/TNFAIP3/PPP1R13B/PTPN1/ICAM1/PTPN2/EYA2/EIF2AK3/ATF3/TNFRSF10B/EYA3/MAGED1/FBH1/RAD9A/PLA2G6/QARS1/C8orf44-SGK3/EYA1/BRCA1/BMPR1B/RNF34/SIRT1/ITPRIP/DAB2…	91
GO:0051250	negative regulation of lymphocyte activation	39/3268	154/18866	0.00762067	0.0662477	0.0547202	RUNX1/MARCHF7/DLG1/PIBF1/ATM/TMEM131L/PELI1/INPP5D/RC3H1/IRF1/LYN/PDE5A/MERTK/TNFAIP3/RIPOR2/GLI3/RC3H2/PTPN2/IL4R/PAG1/THOC1/SAMSN1/PKN1/GLMN/RUNX3/PTPN22/DLG5/JAK3/PTPN6/BANK1/FGL1/CD86/BLK/MDK/NRARP/HAVCR2/TNFRSF21/TBC1D10C/IL2	39
GO:0010771	negative regulation of cell morphogenesis involved in differentiation	27/3268	98/18866	0.00766603	0.0664567	0.0548929	PTK2/RAPGEF2/RUFY3/PSEN1/NRP1/DNM3/PTPRS/EFNA5/KANK1/DAB1/SLIT2/NLGN1/SEMA4D/TRAK2/ULK2/SEMA4A/CDKL3/ARHGAP4/SEMA4B/TRPC6/OMG/MAP2/SEMA6B/FGF13/EPHB2/PTPRO/SEMA3A	27
GO:0030316	osteoclast differentiation	27/3268	98/18866	0.00766603	0.0664567	0.0548929	NF1/PAFAH1B1/FBXW7/GAB2/INPP5D/PIK3R1/CREB1/PRXL2A/FARP2/MAPK14/SH3PXD2A/GPR183/GPR137B/MTOR/MITF/LRRK1/SBNO2/UBASH3B/TFRC/RASSF2/CAMK4/SLC9B2/CSF1R/TRAF6/SNX10/IL17A/FCER1G	27
GO:0002312	B cell activation involved in immune response	23/3268	80/18866	0.00770427	0.0666029	0.0550136	DOCK10/ABL1/SHLD2/PLCG2/ERCC1/PTPRC/PLCL2/KMT5B/SWAP70/THOC1/DOCK11/GPR183/PTK2B/SHLD1/NSD2/ITFG2/MSH2/TFRC/MLH1/APLF/ATAD5/CCR6/IL2	23
GO:0031397	negative regulation of protein ubiquitination	23/3268	80/18866	0.00770427	0.0666029	0.0550136	MARCHF7/FYN/UBR5/PRKCE/ABL1/TRIP12/PSEN1/NXN/TAF1/TNFAIP3/ATG5/CRY1/USP4/N4BP1/GNL3L/SENP2/MTOR/ARRB1/GLMN/SPOPL/PRMT3/PLAA/DYSF	23
GO:1901019	regulation of calcium ion transmembrane transporter activity	25/3268	89/18866	0.00774456	0.0668585	0.0552248	PDE4B/PDE4D/CAMK2D/THADA/CACNB2/STIM1/DMD/PLCG2/MYO5A/PKD2/HTT/STIM2/CACNA2D1/PLA2G6/GEM/ANK2/AKAP6/SLC9A1/DYSF/NOS1AP/CALM2/RYR2/FGF14/P2RY6/CRACR2A	25
GO:0016573	histone acetylation	40/3268	159/18866	0.00781544	0.0673771	0.0556531	AUTS2/NCOA1/KANSL1/CREBBP/KAT6A/NCOA3/SETD5/EPC1/SUPT3H/KAT6B/KANSL1L/PHF20/EP300/ZZZ3/BAZ1A/TRRAP/TAF1/RPS6KA5/YEATS2/GLYR1/EPC2/ATG5/KAT2B/GTF2B/PER1/EP400/BRCA1/ARRB1/SIRT1/MSL2/MCM3AP/KANSL3/LEF1/BRD1/TADA2A/MORF4L1/DPF3/LDB1/JADE3/SPI1	40
GO:0048284	organelle fusion	36/3268	140/18866	0.00783377	0.0674418	0.0557066	PRKN/VTI1A/UVRAG/CHCHD3/STX8/SPG11/VPS8/HUWE1/STX12/STX5/USO1/OPA1/RAB8B/SYT1/C2CD5/VAV3/VPS41/STX17/ANKFY1/PID1/TBC1D4/STXBP1/VPS39/CORO1A/VAMP8/IRAG2/SEPTIN8/ANKRD27/DYSF/TFRC/GDAP1/TSNARE1/RUBCNL/STX11/RAB20/VAMP7	36
GO:0031050	dsRNA processing	17/3268	54/18866	0.00790193	0.0676363	0.0558672	TUT4/STAT3/PUM2/PUM1/NCOR1/AGO3/TUT7/MAP2K1/RIPK1/AGO4/NCOR2/SMAD3/ZC3H7B/DROSHA/ESR1/EGFR/SPOUT1	17
GO:0070918	production of small RNA involved in gene silencing by RNA	17/3268	54/18866	0.00790193	0.0676363	0.0558672	TUT4/STAT3/PUM2/PUM1/NCOR1/AGO3/TUT7/MAP2K1/RIPK1/AGO4/NCOR2/SMAD3/ZC3H7B/DROSHA/ESR1/EGFR/SPOUT1	17
GO:0010888	negative regulation of lipid storage	9/3268	22/18866	0.00791062	0.0676363	0.0558672	ASXL1/PTPN2/PPARD/TTC39B/ABCA1/PPARG/PPARA/ABHD5/ABCG1	9
GO:0034312	diol biosynthetic process	9/3268	22/18866	0.00791062	0.0676363	0.0558672	ACER3/SPTLC1/SPTLC2/GCH1/AGK/ACER2/GBA/PCBD2/SPTLC3	9
GO:0036120	cellular response to platelet-derived growth factor stimulus	9/3268	22/18866	0.00791062	0.0676363	0.0558672	FYN/CREB1/CBL/PDGFD/YES1/ERRFI1/MARS1/MTSS2/HYAL1	9
GO:0045814	negative regulation of gene expression, epigenetic	33/3268	126/18866	0.00794325	0.0678223	0.0560208	H3-3B/H3-3A/H2AZ1/SMCHD1/H1-10/H2AZ2/UBR2/EPC1/MACROH2A1/H2AJ/H4C3/JARID2/ATAD2B/H1-0/TASOR/PPM1D/DNMT3A/SIRT1/H1-2/KCNQ1OT1/H2AC6/H2AX/KMT2D/ATAD2/MACROH2A2/H1-4/H2AC20/EZH2/H1-3/MORF4L1/HIRA/SPI1/MORC2	33
GO:0099177	regulation of trans-synaptic signaling	99/3268	455/18866	0.00798725	0.0681047	0.0562541	PRKN/BTBD9/NF1/RAPGEF2/FYN/STAT3/CASK/SIPA1L1/PRKCE/GSK3B/CACNB2/FBXL20/RAB11A/RAP1A/ABL1/CPEB3/ADNP/CNTN4/RNF216/RAB3GAP1/ABR/PSEN1/OPHN1/RNF19A/PPP3CB/PLCB1/CREB1/PACSIN2/PLCL1/CDH11/ZMYND8/MAPK1/PLCL2/DISC1/JAK2/CYFIP1/PTPRS/SYN3/MTMR2/PRKCB/RHOT1/SYT1/MCTP1/PLCB4/SSH1/UNC13B/ROR2/PLA2G6/BCR/DGKI/PTK2B/MTOR/GUCY1A1/TMEM108/STXBP1/NRXN1/NAPA/EPHA4/NLGN1/CRTC1/HOMER1/LAMA2/TSHZ3/MCTP2/NRG3/PRKAR…	99
GO:0030593	neutrophil chemotaxis	28/3268	103/18866	0.00814338	0.068829	0.0568523	CAMK1D/PDE4B/PDE4D/GBF1/MCU/ITGA9/RIPOR2/VAV3/JAM3/SLIT2/PREX1/SYK/PIK3CD/DYSF/ITGB2/RAC2/VAV1/NCKAP1L/TGFB2/SAA1/PIK3CG/TIRAP/MDK/C5AR1/THBS4/DAPK2/FCER1G/CXCL2	28
GO:0002467	germinal center formation	7/3268	15/18866	0.00818262	0.068829	0.0568523	RC3H1/TNFAIP3/PKN1/NFKB2/KLHL6/UNC13D/TNFRSF13C	7
GO:0007638	mechanosensory behavior	7/3268	15/18866	0.00818262	0.068829	0.0568523	HTT/STRBP/NRXN1/CNTNAP2/SHANK3/SLC1A3/FOXP2	7
GO:0021535	cell migration in hindbrain	7/3268	15/18866	0.00818262	0.068829	0.0568523	RERE/RBFOX2/PLXNA2/TTBK2/DAB1/ARL13B/LEF1	7
GO:0033151	V(D)J recombination	7/3268	15/18866	0.00818262	0.068829	0.0568523	ATM/DCAF1/TCF7/LEF1/XRCC4/BCL11B/POLB	7
GO:0034134	toll-like receptor 2 signaling pathway	7/3268	15/18866	0.00818262	0.068829	0.0568523	LYN/TNFAIP3/RIPK2/MFHAS1/PIK3AP1/TIRAP/TLR1	7
GO:0043518	negative regulation of DNA damage response, signal transduction by p53 class mediator	7/3268	15/18866	0.00818262	0.068829	0.0568523	MARCHF7/DYRK1A/CD44/SIRT1/KDM1A/YJU2/DYRK3	7
GO:0045651	positive regulation of macrophage differentiation	7/3268	15/18866	0.00818262	0.068829	0.0568523	RB1/PRKCA/RIPK1/ROR2/HCLS1/IL34/CASP8	7
GO:0060099	regulation of phagocytosis, engulfment	7/3268	15/18866	0.00818262	0.068829	0.0568523	ANO6/APPL2/RAB31/PPARG/NCKAP1L/STAP1/ABCA7	7
GO:0090148	membrane fission	7/3268	15/18866	0.00818262	0.068829	0.0568523	TMCC1/DNM2/DNM3/OPA1/SPAST/DNM1/SH3GL2	7
GO:0006473	protein acetylation	49/3268	203/18866	0.00819858	0.0688703	0.0568865	AUTS2/NCOA1/KANSL1/NUPR1/CREBBP/KAT6A/GSK3B/NCOA3/SETD5/EPC1/FOXO1/SUPT3H/KAT6B/TAOK1/KANSL1L/PHF20/EP300/ZZZ3/BAZ1A/TRRAP/TAF1/RPS6KA5/YEATS2/GLYR1/EPC2/ATG5/KAT2B/GTF2B/PER1/NAA35/EP400/NAA25/BRCA1/ARRB1/SIRT1/MSL2/MCM3AP/HINT2/KANSL3/LEF1/NAA16/BRD1/TADA2A/MORF4L1/DPF3/LDB1/JADE3/SPI1/ARNTL	49
GO:0045646	regulation of erythrocyte differentiation	16/3268	50/18866	0.00827581	0.0694255	0.057345	FOXO3/STAT3/RBFOX2/ZFP36/INPP5D/STAT5B/LYN/MAPK14/CDK6/ACVR2A/BRD1/SENP1/ACVR1B/NCKAP1L/LDB1/SPI1	16
GO:0007034	vacuolar transport	38/3268	150/18866	0.00830694	0.0694995	0.0574062	PRKN/VTI1A/VPS13D/AP3B1/SMURF1/CCDC91/KIF13A/STX8/LYST/TRAK1/VPS54/VPS53/CLEC16A/NPC1/HGSNAT/IGF2R/NEDD4/VPS41/SCYL2/ANKFY1/MTM1/VPS13A/GNPTAB/VPS39/ARSB/C9orf72/EPG5/VPS37B/CLU/TRAK2/DENND3/ALS2/PIK3R4/WASH3P/SORL1/RNF215/RNF157/VAMP7	38
GO:0070665	positive regulation of leukocyte proliferation	38/3268	150/18866	0.00830694	0.0694995	0.0574062	PTK2/BCL2/NFATC2/PELI1/STAT5B/LYN/NCK2/MAPK1/PTPRC/CD55/VAV3/GPR183/HES1/CORO1A/CARD11/RIPK2/IL15/SYK/PTPN22/IL34/JAK3/TFRC/ZNF335/NCKAP1L/IL7/RASAL3/TIRAP/PRKCQ/CD86/ATAD5/CD4/CSF1R/HAVCR2/TICAM1/HLA-DMB/TRAF6/IL2/TNFRSF13C	38
GO:0007033	vacuole organization	43/3268	174/18866	0.00832109	0.0695246	0.0574269	ATG7/NUPR1/AMBRA1/PIP4K2A/AP3B1/SMURF1/SCFD1/LYST/SPG11/RAB3GAP1/PSEN1/MTMR3/STX12/STING1/RAB3GAP2/ATG5/MAN2A1/PIKFYVE/PIK3C3/STX17/IFT88/TRAPPC8/MTM1/ABCA1/MTOR/GNPTAB/LRSAM1/CORO1A/TBC1D14/ARSB/C9orf72/NPRL3/TBC1D12/ATG16L2/PIK3C2B/WASHC5/ATG2B/FIG4/TMEM39A/GBA/TFEB/ATG16L1/RAB20	43
GO:0009132	nucleoside diphosphate metabolic process	39/3268	155/18866	0.00851994	0.0710907	0.0587205	ZBTB20/DLG2/ALDOA/NUPR1/STAT3/CASK/DLG1/NUP98/NCOR1/HDAC4/PSEN1/EP300/FOXK2/RANBP2/PFKFB3/PRKAG2/NUP214/NUP160/OGDH/HK1/MAGI3/NUP153/NUP42/NUP58/PRXL2C/NUP107/NUP88/POM121/NUP133/SLC4A4/PPARA/CARD11/NUP93/NUP205/NUP210/DHTKD1/AMPD3/NME9/NDC1	39
GO:0031122	cytoplasmic microtubule organization	19/3268	63/18866	0.00854978	0.0711492	0.0587688	CLASP1/DLG1/PAFAH1B1/RAB11A/EZR/CLIP1/CAMSAP2/CCDC88A/CLIP2/LIMK2/CCDC88C/TUBGCP3/IFT172/CLIP4/SPAST/CEP120/KATNAL1/TRPV4/KATNAL2	19
GO:0046635	positive regulation of alpha-beta T cell activation	19/3268	63/18866	0.00854978	0.0711492	0.0587688	RUNX1/NFKBIZ/AP3B1/ZBTB16/PTPRC/MALT1/GLI3/CD55/IL4R/CD83/ITPKB/RUNX3/RIPK2/SYK/PTPN22/NCKAP1L/RASAL3/PRKCQ/CD86	19
GO:0008593	regulation of Notch signaling pathway	29/3268	108/18866	0.00859505	0.0713501	0.0589348	MAML2/MAML3/CREBBP/STAT3/FBXW7/CBFA2T2/ADAM10/EP300/ROBO1/SREBF2/WWP2/YAP1/BMP2K/KAT2B/NIBAN2/PRAG1/TSPAN5/HES1/ARRB1/ROBO2/TGFB2/CCN3/EGFR/NRARP/TP63/GAS2/NEURL1/LLGL2/NOTCH2NLA	29
GO:0018904	ether metabolic process	10/3268	26/18866	0.00861971	0.0713501	0.0589348	PAFAH1B1/PLAAT3/FAR1/PLA2G6/AGPS/CHPT1/PLA2G4C/PEDS1/ALOX5/NCEH1	10
GO:0031664	regulation of lipopolysaccharide-mediated signaling pathway	10/3268	26/18866	0.00861971	0.0713501	0.0589348	PRKCA/SASH1/TNFAIP3/CD55/CARD16/BMP6/TRIM5/LY86/SCIMP/TRAF6	10
GO:1905523	positive regulation of macrophage migration	10/3268	26/18866	0.00861971	0.0713501	0.0589348	PTK2/MAPK1/MAPK14/KARS1/RARRES2/IL34/MDK/C5AR1/CSF1R/TRPV4	10
GO:0043244	regulation of protein-containing complex disassembly	32/3268	122/18866	0.00865	0.0714112	0.0589852	CLASP2/UVRAG/NAV3/CLASP1/IGF1R/SCAF8/TAOK1/SETX/SHFL/CLEC16A/BMERB1/IRAK3/CAMSAP2/SVIL/APC/SWAP70/ATXN7/TTBK2/CARMIL1/MID1/RUBCN/SCAF4/SPAST/GLE1/TMEM39A/DSTN/GBA/FGF13/TRPV4/SPTBN2/PLEK/FYCO1	32
GO:1990266	neutrophil migration	32/3268	122/18866	0.00865	0.0714112	0.0589852	CAMK1D/CD99/PDE4B/PDE4D/GBF1/MCU/ITGA9/RIPOR2/VAV3/JAM3/SLIT2/PREX1/RHOH/SYK/PIK3CD/DYSF/ITGB2/RAC2/VAV1/NCKAP1L/TGFB2/SAA1/PIK3CG/TIRAP/MDK/C5AR1/PECAM1/THBS4/MCOLN2/DAPK2/FCER1G/CXCL2	32
GO:0048246	macrophage chemotaxis	14/3268	42/18866	0.00888534	0.073257	0.0605099	PTK2/MAPK1/MAPK14/DDT/KARS1/PTK2B/RARRES2/IL34/SAA1/MDK/C5AR1/STAP1/CSF1R/TRPV4	14
GO:0034110	regulation of homotypic cell-cell adhesion	11/3268	30/18866	0.00899596	0.0738759	0.061021	PRKG1/ANK3/PRKCA/LYN/SH2B3/SYK/UBASH3B/PRKCQ/BLK/ABAT/PLAUR	11
GO:0120033	negative regulation of plasma membrane bounded cell projection assembly	11/3268	30/18866	0.00899596	0.0738759	0.061021	MAP4/ARHGAP24/DNM2/KANK1/SLIT2/TBC1D7/MAK/TCHP/ARHGAP44/STAP1/EVI5L	11
GO:1904837	beta-catenin-TCF complex assembly	11/3268	30/18866	0.00899596	0.0738759	0.061021	CREBBP/TCF7L2/EP300/TCF7L1/TRRAP/ASH2L/SMARCA4/TCF7/LEF1/KMT2D/TLE2	11
GO:0006816	calcium ion transport	93/3268	426/18866	0.00903088	0.0740651	0.0611774	CACNA1C/PDE4B/CCN2/ITPR2/PDE4D/CAMK2D/FYN/CASK/PRKCE/THADA/BCL2/CACNB2/ABL1/ITPR1/TRPC4AP/MICU2/ATP2B4/MCU/PSEN1/MICU1/STIM1/DMD/PLCG2/MYO5A/EPB41/LYN/PKD2/ATP2B1/PTPRC/ANO6/OPA1/HTT/ATG5/ATP2C1/ICAM1/STIM2/TRPC1/CXCR4/IBTK/PRKCB/CACNA2D1/CACHD1/SESTD1/DIAPH1/RASA3/PLA2G6/GEM/PTK2B/TPCN1/CAMK2G/TRPM3/CHD7/CORO1A/SLC8A1/SLC25A25/ANK2/MCUB/HOMER1/AKAP6/MICU3/CATSPER2/SLC9A1/ATP2A3/PTPN6/DYSF/UBASH3…	93
GO:0007223	Wnt signaling pathway, calcium modulating pathway	13/3268	38/18866	0.00906925	0.0742821	0.0613565	GNB1/AGO3/TCF7L2/TNRC6A/TNRC6C/NLK/PPP3CB/PLCB1/GNG2/AGO4/ROR2/NFATC1/LEF1	13
GO:0001881	receptor recycling	12/3268	34/18866	0.0091234	0.0743349	0.0614002	EPS15/PSEN1/ARFGEF2/ECE1/KIF16B/INPP5F/LMTK2/NSF/TBC1D16/ALS2/SORL1/ARAP1	12
GO:0043516	regulation of DNA damage response, signal transduction by p53 class mediator	12/3268	34/18866	0.0091234	0.0743349	0.0614002	MARCHF7/DYRK1A/ATM/ATR/SPRED1/CD44/SPRED2/SIRT1/KDM1A/YJU2/DYRK3/PYHIN1	12
GO:0099084	postsynaptic specialization organization	12/3268	34/18866	0.0091234	0.0743349	0.0614002	DLG2/DLG1/OPHN1/ZMYND8/PTPRD/PTPRS/TMEM108/NRXN1/NLGN1/SHANK2/SHANK3/IL1RAP	12
GO:2000780	negative regulation of double-strand break repair	12/3268	34/18866	0.0091234	0.0743349	0.0614002	SMCHD1/UBR5/TRIP12/SHLD2/RNF169/FBH1/CYREN/SHLD1/HELB/KLHL15/CGAS/HMGA2	12
GO:0000077	DNA damage checkpoint	38/3268	151/18866	0.00928975	0.0755914	0.062438	FOXN3/BABAM2/WAC/TAOK3/TAOK1/ATM/CRADD/EP300/GIGYF2/ATR/CDC14B/PPP1R10/MAPK14/TFDP2/CNOT6L/CUL4A/CRY1/UIMC1/RBL2/THOC1/RAD9A/CNOT10/BRCA1/MSH2/H2AX/ARID3A/PLAGL1/FBXO31/STK33/USP28/RINT1/INTS7/NEK11/MDC1/BRCC3/ATRIP/RFWD3/HMGA2	38
GO:0000726	non-recombinational repair	28/3268	104/18866	0.00934412	0.0758358	0.06264	BABAM2/KDM2A/UVRAG/SMCHD1/H4C3/ATM/SHLD2/ERCC1/KMT5B/UIMC1/RNF138/CYREN/POLA1/BRCA1/SHLD1/NSD2/RAD52/ERCC8/SMARCAL1/XRCC4/POT1/H2AX/MLH1/POLB/MDC1/BRCC3/RBBP8/HMGA2	28
GO:0003300	cardiac muscle hypertrophy	28/3268	104/18866	0.00934412	0.0758358	0.06264	AKAP13/PTK2/CAMK2D/ROCK1/MEF2A/FOXO1/PDLIM5/HDAC4/PRKCA/JARID2/ATP2B4/ROCK2/MAP2K4/PDE5A/SMAD3/TIAM1/NR4A3/ERRFI1/MTOR/INPP5F/PPARA/PDE9A/AKAP6/SLC9A1/EZH2/RYR2/RGS2/TTN	28
GO:2000116	regulation of cysteine-type endopeptidase activity	56/3268	239/18866	0.00940735	0.0762497	0.0629818	DLC1/HIP1/CCN2/FYN/CCN1/USP47/MAP2K5/RPS6KA3/CRADD/MAP3K5/RAF1/ROBO1/RIPK1/CD44/JAK2/MALT1/SH3RF1/SMAD3/TNFAIP8/PDCD6/EIF2AK3/SERPINB9/TNFRSF10B/BCL2L13/DELE1/NOD1/NLRP1/PPARG/RNF34/CCK/ARRB1/CARD16/SIRT1/BIRC3/LEF1/RIPK2/CAAP1/SYK/DAPK1/ATP2A3/CYFIP2/WDR35/CASP8/SENP1/ACER2/APAF1/MMP9/IFI6/COL4A3/BEX3/LCK/GRAMD4/TP63/TNFRSF10A/CD27/PLAUR	56
GO:1901293	nucleoside phosphate biosynthetic process	62/3268	269/18866	0.00947332	0.0764238	0.0631256	ATP5F1E/ATP5MC2/ATP5MG/ATP5ME/ATP5PF/ATP5F1D/ATP5MF/ATP5MC3/ATP5F1B/ATP5PO/ATP5F1C/ADK/ALDOA/ATP5F1A/ATP5PD/ATP5PB/STAT3/SLC25A12/ATP5MC1/ELOVL5/HSD17B12/NAMPT/SLC25A13/ADSS2/MAPK1/ACACA/PRKAG2/ADCY9/PANK2/CBR4/PDK3/KARS1/PPCDC/ACACB/GARS1/PID1/PDHX/ANTKMT/ADCY3/CTPS2/PAPSS2/GUCY1A1/KYNU/DMAC2L/ACSL1/PDPR/RNLS/ACSS2/GUCY1B1/ME1/PARP16/VPS9D1/UPP2/ATPSCKMT/FCSK/NNMT/ACSL5/AMPD3/PTGIS/NME9/NMNAT3/A…	62
GO:2001257	regulation of cation channel activity	45/3268	185/18866	0.00949863	0.0764238	0.0631256	DLG2/PDE4B/PDE4D/CAMK2D/DLG1/CACNB2/ANK3/SLMAP/STIM1/DMD/PLCG2/MYO5A/PKD2/KLHL24/HTT/STIM2/CTSS/CACNA2D1/PLA2G6/MINK1/GEM/ANTKMT/PTK2B/NLGN1/ANK2/HOMER1/AKAP6/CNIH3/DAPK1/DYSF/KCNAB1/SHISA6/NOS1AP/SHANK2/SHISA9/CALM2/MMP9/ATPSCKMT/SHANK3/FGF14/GRIA3/P2RY6/FGF13/CRACR2A/EPHB2	45
GO:0034401	chromatin organization involved in regulation of transcription	39/3268	156/18866	0.00950568	0.0764238	0.0631256	H3-3B/H3-3A/ARID1B/H2AZ1/FAM172A/SMCHD1/H1-10/H2AZ2/UBR2/MACROH2A1/H2AJ/H4C3/ATF7IP/ATAD2B/RESF1/H1-0/ARID1A/TASOR/PPM1D/DNMT3A/SETDB1/SIRT1/H1-2/PHF8/KCNQ1OT1/H2AC6/H2AX/KMT2D/ATAD2/MACROH2A2/H1-4/H2AC20/EZH2/H1-3/MORF4L1/HIRA/TET1/MORC2/HMGA2	39
GO:0050766	positive regulation of phagocytosis	20/3268	68/18866	0.00955241	0.0764238	0.0631256	CAMK1D/RAPGEF1/RAP1A/ABR/DNM2/PTPRJ/PTPRC/ANO6/MERTK/APPL2/DOCK2/RAB31/BCR/PPARG/MYO18A/IL15/NCKAP1L/STAP1/FCER1G/ABCA7	20
GO:0071479	cellular response to ionizing radiation	20/3268	68/18866	0.00955241	0.0764238	0.0631256	SPIDR/NIPBL/TANK/EGR1/ATM/NAMPT/DNM2/ATR/GRB2/TLK2/INO80/YAP1/MAPK14/WRN/RAD9A/SIRT1/KDM1A/H2AX/INTS7/HMGA2	20
GO:0099072	regulation of postsynaptic membrane neurotransmitter receptor levels	20/3268	68/18866	0.00955241	0.0764238	0.0631256	DLG2/GPHN/DLG1/NUMB/EPS15/ERBIN/RAB11A/RAP1A/ADAM10/DNM2/OPHN1/DNM3/MAPK10/TAMALIN/FLOT2/ADAM22/SHISA6/ARHGAP44/GPC6/DNM1	20
GO:0000185	activation of MAPKKK activity	6/3268	12/18866	0.00958822	0.0764238	0.0631256	MAP4K3/MAP4K5/KSR1/DAB2IP/MAP4K1/TAB1	6
GO:0033629	negative regulation of cell adhesion mediated by integrin	6/3268	12/18866	0.00958822	0.0764238	0.0631256	WNK1/SWAP70/JAM3/PDE3B/ACER2/SERPINE1	6
GO:0036444	calcium import into the mitochondrion	6/3268	12/18866	0.00958822	0.0764238	0.0631256	MICU2/MCU/MICU1/OPA1/MCUB/MICU3	6
GO:0038110	interleukin-2-mediated signaling pathway	6/3268	12/18866	0.00958822	0.0764238	0.0631256	STAT5B/PTPN2/PTK2B/SYK/JAK3/IL2	6
GO:1901503	ether biosynthetic process	6/3268	12/18866	0.00958822	0.0764238	0.0631256	FAR1/AGPS/CHPT1/PLA2G4C/PEDS1/ALOX5	6
GO:1902018	negative regulation of cilium assembly	6/3268	12/18866	0.00958822	0.0764238	0.0631256	MAP4/DNM2/TBC1D7/MAK/TCHP/EVI5L	6
GO:2000650	negative regulation of sodium ion transmembrane transporter activity	6/3268	12/18866	0.00958822	0.0764238	0.0631256	CAMK2D/PRKCE/STK39/NEDD4/NEDD4L/HECW2	6
GO:0001954	positive regulation of cell-matrix adhesion	17/3268	55/18866	0.00963065	0.0765661	0.0632432	UTRN/MAP4K4/ROCK1/GSK3B/ABL1/PTPRJ/NRP1/DISC1/SMAD3/CDK6/PLEKHA2/PTK2B/SKAP1/CDH13/EPB41L5/GFUS/FMN1	17
GO:2000649	regulation of sodium ion transmembrane transporter activity	17/3268	55/18866	0.00963065	0.0765661	0.0632432	UTRN/CAMK2D/PRKCE/WNK1/ANK3/SLMAP/DNM2/DMD/STK39/KLHL24/NEDD4/NEDD4L/HECW2/SLC9A1/WNK2/FGF14/FGF13	17
GO:0042098	T cell proliferation	47/3268	195/18866	0.00972349	0.0772058	0.0637715	MARCHF7/SOS1/FYN/DLG1/CCND3/ABL1/DOCK8/TMEM131L/PELI1/PPP3CB/RC3H1/STAT5B/IRF1/NCK2/PTPRC/MALT1/SH3RF1/PDE5A/RC3H2/DOCK2/CD55/HES1/CORO1A/GLMN/CARD11/RIPK2/IL15/SYK/PTPN22/DLG5/JAK3/PTPN6/RASGRP1/TFRC/RAC2/NCKAP1L/PIK3CG/RASAL3/PRKCQ/CD86/CD4/HAVCR2/HLA-DMB/TRAF6/TNFRSF21/IL2/TNFRSF13C	47
GO:0006919	activation of cysteine-type endopeptidase activity involved in apoptotic process	24/3268	86/18866	0.00974427	0.0772723	0.0638265	DLC1/HIP1/CRADD/ROBO1/RIPK1/JAK2/SMAD3/PDCD6/EIF2AK3/TNFRSF10B/BCL2L13/NOD1/NLRP1/PPARG/CCK/ATP2A3/CASP8/SENP1/ACER2/APAF1/COL4A3/BEX3/LCK/TNFRSF10A	24
GO:2000278	regulation of DNA biosynthetic process	29/3268	109/18866	0.00981778	0.0777563	0.0642262	TNKS/SMG6/BMPR2/XRN1/NEK7/ATM/HMBOX1/ATR/MAPK1/PARN/PARP4/PRKD2/MAP3K4/TENT4B/NIBAN2/NVL/GNL3L/PPARG/PTK2B/POLG2/DACH1/NAF1/SMG5/POT1/RFC3/PARM1/PRKCQ/CHTF8/SMOC2	29
GO:0006670	sphingosine metabolic process	8/3268	19/18866	0.00994592	0.0782739	0.0646537	ACER3/SPTLC1/SPTLC2/SGPP1/AGK/ACER2/GBA/SPTLC3	8
GO:0031935	regulation of chromatin silencing	8/3268	19/18866	0.00994592	0.0782739	0.0646537	H1-10/ATAD2B/H1-0/H1-2/ATAD2/H1-4/H1-3/HIRA	8
GO:0045063	T-helper 1 cell differentiation	8/3268	19/18866	0.00994592	0.0782739	0.0646537	RELB/IL4R/MTOR/LEF1/RIPK2/SEMA4A/JAK3/IL18R1	8
GO:0046629	gamma-delta T cell activation	8/3268	19/18866	0.00994592	0.0782739	0.0646537	STAT5B/PTPRC/TCF7/LEF1/SYK/NCKAP1L/ITK/SOX13	8
GO:2000251	positive regulation of actin cytoskeleton reorganization	8/3268	19/18866	0.00994592	0.0782739	0.0646537	BCAS3/ABL1/NRP1/HCLS1/BAIAP2L1/BAIAP2L2/HCK/STAP1	8
GO:0045216	cell-cell junction organization	50/3268	210/18866	0.00998008	0.0784437	0.064794	PARD3/RUNX1/DLG1/NUMB/ROCK1/CTNNA1/PRKCH/PRKCA/PKP4/ADAM10/CDH12/ROCK2/PKN2/VCL/CDH11/PLEKHA7/CCM2/APC/SMAD3/PATJ/TLN2/CADM1/SDK1/TBCD/STRN/CTNND2/JAM3/IKBKB/EPB41L3/HEG1/RASSF8/KIFC3/CDHR3/MPP5/EPHA4/CDH13/BMP6/ANK2/NF2/DLG5/TGFB2/SVEP1/MPP7/SDK2/PECAM1/CSF1R/NFASC/TRPV4/PARD6G/PTPRO	50
GO:0021879	forebrain neuron differentiation	16/3268	51/18866	0.0101613	0.0796671	0.0658045	ZSWIM6/RAPGEF2/ROBO1/SATB2/NRP1/DISC1/DCLK2/SLIT2/HES1/BCL11B/ROBO2/ERBB4/SHANK3/CSF1R/UQCRQ/SEMA3A	16
GO:0071354	cellular response to interleukin-6	16/3268	51/18866	0.0101613	0.0796671	0.0658045	FER/STAT3/NFKB1/SOCS3/RIPK1/YAP1/JAK2/ICAM1/PTPN2/CBL/PID1/ST3GAL6/SBNO2/IL6R/SPI1/PTGIS	16
GO:0051495	positive regulation of cytoskeleton organization	54/3268	230/18866	0.0101917	0.0797973	0.0659121	BCAS3/FCHSD2/CCN2/FER/NAV3/CLASP1/DLG1/PRKCE/SNX9/ABL1/ROCK2/GRB2/SH3PXD2B/CLIP1/NIN/KIRREL1/NCK2/NRP1/CCDC88A/SMAD3/CYFIP1/SPIRE1/ICAM1/SWAP70/TOGARAM1/HCLS1/CDK5RAP2/PXN/IQGAP2/JMY/CARMIL1/PTK2B/MTOR/CORO1A/CKAP5/NF2/WHAMM/WASHC5/SPAST/LPAR1/FMN1/CEP120/WASH3P/NCKAP1L/BAIAP2L1/BAIAP2L2/DSTN/ARHGEF10L/WAS/HCK/STAP1/TRPV4/GPR65/PLEK	54
GO:0032835	glomerulus development	19/3268	64/18866	0.0102291	0.0797973	0.0659121	MAGI2/MYO1E/BCL2/ASXL1/EGR1/NID1/PDGFD/MTSS1/HES1/BASP1/LGR4/COL4A3/PLCE1/IL6R/COL4A4/SULF1/ANGPT1/PECAM1/PTPRO	19
GO:0046173	polyol biosynthetic process	19/3268	64/18866	0.0102291	0.0797973	0.0659121	ACER3/PLCG2/SPTLC1/SPTLC2/IP6K1/ITPKB/PTK2B/IPMK/GCH1/AGK/ITPKC/ACER2/GBA/PCBD2/IPPK/SPTLC3/P2RY6/HRH1/PLEK	19
GO:0046637	regulation of alpha-beta T cell differentiation	19/3268	64/18866	0.0102291	0.0797973	0.0659121	RUNX1/NFKBIZ/AP3B1/ZBTB16/RC3H1/MALT1/SH3RF1/GLI3/RC3H2/IL4R/CD83/ITPKB/RUNX3/RIPK2/SYK/JAK3/NCKAP1L/CD86/IL2	19
GO:0003279	cardiac septum development	30/3268	114/18866	0.0102617	0.0798514	0.0659568	BMPR2/CCN1/HECTD1/CPLANE1/DNM2/ROBO1/SLIT3/ZFPM2/PARVA/NRP1/BMPR1A/FRS2/TGFBR3/PCSK5/SUFU/SLIT2/RARB/SMAD6/HEG1/LTBP1/HES1/NSD2/CHD7/ANK2/NPRL3/ROBO2/ADAMTS6/TGFB2/CRELD1/TAB1	30
GO:0022037	metencephalon development	30/3268	114/18866	0.0102617	0.0798514	0.0659568	RORA/RERE/NCOA1/HERC1/PTBP2/BCL2/ABL1/SEC24B/CPLANE1/PSEN1/MAP2K1/OPHN1/PTPRS/MYO16/ATRN/AGTPBP1/TTBK2/DAB1/TTC21B/AARS1/LRP6/GLI2/LPAR1/EZH2/MDK/ABAT/COQ8B/FOXP2/SPTBN2/UQCRQ	30
GO:1903362	regulation of cellular protein catabolic process	60/3268	260/18866	0.0102846	0.0799297	0.0660215	ATP5IF1/ARIH1/FAF1/COP1/PTK2/PRKN/MARCHF7/NUPR1/CSNK1A1/PIAS1/GSK3B/WAC/SMURF1/FBXW7/UBE2K/ANKIB1/UBAC2/SMARCC1/COMMD1/HIPK2/FHIT/PSEN1/RIC1/OPHN1/RNF19A/USP25/EZR/CLEC16A/TLK2/BTRC/PSME3IP1/TAF1/DISC1/TNFAIP3/GNA12/N4BP1/ZER1/LATS1/SUFU/PRICKLE1/MTM1/CHFR/RNF180/PTK2B/EPHA4/GLMN/DAB2IP/FBXW8/LDLR/RNF19B/CLU/RNF144A/SENP1/AGBL4/DNAAF4/GBA/RNF185/AXIN1/PYHIN1/MGAT3	60
GO:0006090	pyruvate metabolic process	38/3268	152/18866	0.0103669	0.0804691	0.066467	ZBTB20/ALDOA/NUPR1/STAT3/NUP98/NCOR1/HDAC4/PSEN1/EP300/FOXK2/RANBP2/PFKFB3/PRKAG2/NUP214/NUP160/OGDH/PDK3/HK1/NUP153/NUP42/NUP58/PRXL2C/NR4A3/NUP107/NUP88/POM121/PDHX/NUP133/ME3/SLC4A4/PPARA/NUP93/PDPR/NUP205/ME1/NUP210/DHTKD1/NDC1	38
GO:0042551	neuron maturation	15/3268	47/18866	0.0106649	0.0823299	0.068004	RB1/BCL2/SCLT1/NR4A2/ANKS1A/FARP2/OPA1/B4GALT5/MTOR/ADGRB3/KDM1A/BCL11A/CNTNAP2/NFASC/NRCAM	15
GO:0043300	regulation of leukocyte degranulation	15/3268	47/18866	0.0106649	0.0823299	0.068004	FER/GAB2/ABR/LYN/IL4R/BCR/STXBP1/VAMP8/SYK/ITGB2/RAC2/BLK/UNC13D/VAMP7/FCER1G	15
GO:0044088	regulation of vacuole organization	15/3268	47/18866	0.0106649	0.0823299	0.068004	NUPR1/PIP4K2A/SCFD1/RAB3GAP1/MTMR3/RAB3GAP2/PIKFYVE/IFT88/MTM1/LRSAM1/TBC1D14/C9orf72/NPRL3/TBC1D12/TMEM39A	15
GO:0010822	positive regulation of mitochondrion organization	31/3268	119/18866	0.0106763	0.0823299	0.068004	ATP5IF1/PRKN/VPS13D/PPP3CC/GSK3B/SMURF1/MAPK8/BCL2/FBXW7/MCU/SREBF2/HUWE1/MARCHF5/TFDP2/OPA1/HTT/PPP1R13B/SPIRE1/USP36/DDHD1/SAE1/PLA2G6/TP53BP2/WDR35/CASP8/ABLIM3/RAC2/GBA/MMP9/TP63/PLAUR	31
GO:0021549	cerebellum development	28/3268	105/18866	0.0106858	0.0823299	0.068004	RORA/RERE/NCOA1/HERC1/PTBP2/ABL1/CPLANE1/PSEN1/MAP2K1/OPHN1/PTPRS/MYO16/ATRN/AGTPBP1/TTBK2/DAB1/TTC21B/AARS1/LRP6/GLI2/LPAR1/EZH2/MDK/ABAT/COQ8B/FOXP2/SPTBN2/UQCRQ	28
GO:0048259	regulation of receptor-mediated endocytosis	28/3268	105/18866	0.0106858	0.0823299	0.068004	TBC1D5/MKLN1/PICALM/HIP1/MAGI2/NUMB/ATXN2/BICD1/DNM2/OPHN1/AHI1/PLCG2/BMP2K/CD2AP/MTMR2/PIK3CB/CBL/SCYL2/DGKD/ARRB1/CLU/SYK/TNK2/ANKRD13A/SH3GL2/ANGPT1/SERPINE1/SGIP1	28
GO:0000724	double-strand break repair via homologous recombination	35/3268	138/18866	0.0107721	0.0828769	0.0684558	SPIDR/RAD51B/NIPBL/SMCHD1/NSMCE2/SETD2/REV3L/ARID2/SMC5/ATM/SHLD2/SAMHD1/INO80/WRN/NABP1/FBH1/RNF138/BRCA1/SHLD1/WDR48/RAD52/MCM9/MMS19/KDM1A/HELB/MMS22L/H2AX/ZFYVE26/MORF4L1/WAS/KLHL15/CGAS/FANCM/RBBP8/RFWD3	35
GO:0010952	positive regulation of peptidase activity	48/3268	201/18866	0.0107834	0.0828769	0.0684558	PICALM/DLC1/HIP1/CCN2/FYN/STAT3/CCN1/TANK/CRADD/ROCK2/MAP3K5/ROBO1/ANTXR1/RIPK1/PSME4/LYN/MAPK14/JAK2/MALT1/SMAD3/PDCD6/EIF2AK3/KARS1/TNFRSF10B/BCL2L13/NOD1/NLRP1/PPARG/CCK/ARRB1/EPHA4/SIRT1/RIPK2/SYK/DAPK1/ATP2A3/CYFIP2/WDR35/CASP8/SENP1/ACER2/APAF1/COL4A3/CR1/BEX3/LCK/GRAMD4/TNFRSF10A	48
GO:0071383	cellular response to steroid hormone stimulus	49/3268	206/18866	0.0108627	0.0833832	0.0688741	AKAP13/SMYD3/RUNX1/FOXO3/RBFOX2/UBR5/ZFP36/NR3C1/NCOR1/FOXO1/NR3C2/EP300/ARID1A/NPC1/YAP1/NCOR2/ATP2B1/JAK2/TRERF1/CRY1/ICAM1/PER1/PPARD/NEDD4/LATS1/SMARCA4/NR4A3/FBXO32/CYP7B1/BRCA1/ERRFI1/ABHD2/ESR2/SIRT1/PPARA/NR2C1/TRIP4/LEF1/EGLN2/ESR1/CRY2/KMT2D/ESRRG/DNAAF4/ZNF366/EGFR/TP63/AXIN1/ARNTL	49
GO:0042093	T-helper cell differentiation	18/3268	60/18866	0.0109298	0.0837951	0.0692143	RORA/STAT3/NFKBIZ/RC3H1/MALT1/RELB/RC3H2/IL4R/GPR183/MTOR/LEF1/RIPK2/SEMA4A/JAK3/IL18R1/LY9/CD86/IL2	18
GO:0045649	regulation of macrophage differentiation	9/3268	23/18866	0.011031	0.0843635	0.0696837	RB1/PRKCA/RIPK1/ZBTB46/PTPN2/ROR2/HCLS1/IL34/CASP8	9
GO:0071404	cellular response to low-density lipoprotein particle stimulus	9/3268	23/18866	0.011031	0.0843635	0.0696837	SREBF2/NPC1/ABCA1/PPARG/CDH13/LDLR/SYK/ITGB2/FCER1G	9
GO:0045773	positive regulation of axon extension	14/3268	43/18866	0.0111187	0.0849298	0.0701515	MACF1/PAFAH1B1/BMPR2/GOLGA4/RAB11A/ADNP/RUFY3/NRP1/DISC1/CYFIP1/NDEL1/CDKL5/ZFYVE27/SHTN1	14
GO:0042698	ovulation cycle	20/3268	69/18866	0.0113118	0.0862992	0.0712826	NCOA1/FOXO3/PAM/EGR1/ADNP/STAT5B/SLIT3/NRIP1/NCOR2/MAP2K6/SLIT2/BMPR1B/ARRB1/SIRT1/ESR1/ROBO2/TGFB2/MDK/EGFR/GAS2	20
GO:0038179	neurotrophin signaling pathway	13/3268	39/18866	0.0114911	0.0875599	0.072324	MAGI2/SOS1/RAPGEF1/RAPGEF2/RAP1A/RAF1/GRB2/CYFIP1/FRS2/TMEM108/CORO1A/CYFIP2/ZFYVE27	13
GO:0003148	outflow tract septum morphogenesis	10/3268	27/18866	0.0116033	0.0883066	0.0729408	BMPR2/ROBO1/ZFPM2/PARVA/NRP1/BMPR1A/RARB/SMAD6/ROBO2/TGFB2	10
GO:0010522	regulation of calcium ion transport into cytosol	27/3268	101/18866	0.0116314	0.0884127	0.0730284	CACNA1C/PDE4D/CAMK2D/FYN/PRKCE/BCL2/ABL1/DMD/MYO5A/LYN/PKD2/HTT/ATG5/TRPC1/DIAPH1/PTK2B/CHD7/CORO1A/SLC8A1/ANK2/AKAP6/PTPN6/UBASH3B/CALM2/RYR2/CD4/P2RY6	27
GO:0019932	second-messenger-mediated signaling	98/3268	456/18866	0.0116657	0.0885654	0.0731545	AKAP13/NFAT5/PRKG1/CACNA1C/GNB1/ITPR2/PDE4D/CAMK2D/RAPGEF2/PPP3CC/GSK3B/NFATC3/GNAQ/SPPL3/HDAC4/PRKCA/ITPR1/ADNP/ATP2B4/MCU/NFATC2/CRTC3/PDE7A/PPP3CB/PTPRJ/DMD/PLCG2/MYO5A/GNG2/PKD2/PDE7B/PTPRC/PRKAR2A/SGCD/PDE5A/HTT/ADCY9/PDE10A/ADGRL2/CXCR4/GNA13/EIF2AK3/MCTP1/CHRM3/DDAH1/NCALD/ABCA1/INPP5A/ADGRE5/PTK2B/ADCY3/MTOR/DGKD/GUCY1A1/NFATC1/RCAN2/SLC8A1/PDE3A/KSR1/CDH13/ADGRL3/ADGRB3/PDE3B/PDE9A/ANK2/…	98
GO:0006471	protein ADP-ribosylation	12/3268	35/18866	0.011739	0.0886806	0.0732497	TNKS/ADNP/PARP8/PARP4/KAT2B/WARS1/TIPARP/PARP6/PARP11/PARP16/PARP15/SIRT3	12
GO:0033144	negative regulation of intracellular steroid hormone receptor signaling pathway	12/3268	35/18866	0.011739	0.0886806	0.0732497	NCOR1/NCOR2/CRY1/PER1/SMARCA4/CYP7B1/BRCA1/SIRT1/CRY2/ZNF366/TP63/ARNTL	12
GO:0050779	RNA destabilization	12/3268	35/18866	0.011739	0.0886806	0.0732497	FTO/ZFP36/ROCK1/PUM1/CPEB3/ROCK2/GIGYF2/RC3H1/CNOT6L/YTHDF3/METTL16/ZC3H12D	12
GO:1900077	negative regulation of cellular response to insulin stimulus	12/3268	35/18866	0.011739	0.0886806	0.0732497	SOCS3/APPL2/PTPN1/PTPRE/PTPN2/PRKCB/KANK1/PID1/GRB10/NCOA5/PRKCQ/ENPP1	12
GO:0043280	positive regulation of cysteine-type endopeptidase activity involved in apoptotic process	34/3268	134/18866	0.011752	0.0886806	0.0732497	DLC1/HIP1/CCN2/CCN1/CRADD/MAP3K5/ROBO1/RIPK1/JAK2/MALT1/SMAD3/PDCD6/EIF2AK3/TNFRSF10B/BCL2L13/NOD1/NLRP1/PPARG/CCK/ARRB1/SIRT1/SYK/DAPK1/ATP2A3/WDR35/CASP8/SENP1/ACER2/APAF1/COL4A3/BEX3/LCK/GRAMD4/TNFRSF10A	34
GO:0009154	purine ribonucleotide catabolic process	11/3268	31/18866	0.0118032	0.0888518	0.0733911	PDE8A/PDE4B/PDE4D/PDE7A/PDE7B/PDE5A/PDE10A/PDE9A/PDE4A/PDE1A/AMPD3	11
GO:0021799	cerebral cortex radially oriented cell migration	11/3268	31/18866	0.0118032	0.0888518	0.0733911	PAFAH1B1/SYNE2/SRGAP2/BMERB1/DISC1/GLI3/NDEL1/DAB1/LAMB1/DAB2IP/FUT10	11
GO:0001654	eye development	84/3268	384/18866	0.011947	0.0897928	0.0741683	ZHX2/CACNA1C/NF1/TENT2/NIPBL/SOS1/GNB1/PTPRM/STAT3/DLG1/BMPR2/ZEB1/BCL2/WDPCP/SIPA1L3/NHS/PHACTR4/PBX3/HIPK2/ATP2B4/RAB3GAP1/PSEN1/ATF6/AHI1/SPRED1/SH3PXD2B/ARID1A/PBX1/ATP2B1/NRP1/MERTK/OPA1/SMAD3/ARHGAP35/GLI3/GPD2/TTLL5/SPRED2/SKI/AGTPBP1/FRS2/TENM3/SDK1/MAN2A1/COL5A2/THRB/TBC1D32/SMARCA4/KDM2B/BCAR3/LIMK2/MTERF4/RARB/KDM5B/RHOJ/LRP6/BMPR1B/MITF/CHD7/CC2D2A/SLC25A25/BMP6/SCO2/IFT172/NF2/LRP5/W…	84
GO:0030278	regulation of ossification	50/3268	212/18866	0.011957	0.0897928	0.0741683	PTK2/NIPBL/BMPR2/CCN1/SMURF1/BCL2/PRKD1/ZBTB16/HDAC4/RUNX2/ZHX3/PBX1/ATP2B1/MAPK1/MAPK14/BMP2K/ANO6/BMPR1A/SMAD3/GLI3/SKI/CDK6/ANKH/SUFU/ACVR2A/SMAD6/LRP6/BMPR1B/PTK2B/LIMD1/SLC8A1/BMP6/SEMA4D/LRP5/FBN2/IFITM1/RASSF2/RANBP3L/NOCT/TGFB2/ALOX5/MDK/LRP3/IL6R/ENPP1/TP63/RFLNA/AREG/KREMEN1/TWIST2	50
GO:0034504	protein localization to nucleus	63/3268	277/18866	0.0119861	0.0898177	0.0741889	CBLB/NF1/FYN/STAT3/UBR5/NUP98/GSK3B/SYNE1/SP100/ZBTB16/PSEN1/PIK3R1/RANBP2/TAF3/MAPK1/PPP1R10/MAPK14/JAK2/ILRUN/SMAD3/CD2AP/NUP214/APPL2/GLI3/OTUD7B/NMD3/TNPO3/KPNA1/WRN/DCLK2/NUP153/MORC3/KPNA3/EIF2AK3/NUP58/PIKFYVE/MAGED1/NVL/SUFU/HCLS1/PRICKLE1/NUP107/IPO9/NUP88/POM121/NUP133/BANP/NUP93/RANBP17/NF2/SYK/TFRC/MFHAS1/E2F3/POLR1A/SESN2/EFCAB7/ANGPT1/TOR1B/RASSF5/PYHIN1/ARNTL/ABCA7	63
GO:0042147	retrograde transport, endosome to Golgi	25/3268	92/18866	0.0120036	0.0898177	0.0741889	TBC1D5/ERC1/PRKN/VTI1A/GBF1/RIC1/EVI5/VPS54/VPS53/DENND5A/STX5/HEATR5B/SNX1/TRAPPC10/PIKFYVE/ANKFY1/SLC66A2/TBC1D14/UBE2O/SNX8/CLTCL1/WASH3P/DENND2A/SNX32/TBC1D10C	25
GO:1903321	negative regulation of protein modification by small protein conjugation or removal	25/3268	92/18866	0.0120036	0.0898177	0.0741889	MARCHF7/FYN/UBR5/PRKCE/ABL1/TRIP12/PSEN1/NXN/TAF1/TNFAIP3/ATG5/CRY1/USP4/N4BP1/GNL3L/HMG20A/SENP2/MTOR/RNF4/ARRB1/GLMN/SPOPL/PRMT3/PLAA/DYSF	25
GO:0035304	regulation of protein dephosphorylation	35/3268	139/18866	0.0120576	0.0901141	0.0744337	DLC1/PPP6R3/MAGI2/ROCK1/GSK3B/MGAT5/SPPL3/PPP2R5C/PHACTR4/PPP6R2/PPP2R5E/ROCK2/PHACTR1/PPP1R16B/PTPRC/PPP1R10/JAK2/HTT/SWAP70/PPP2R5A/IKBKB/PPP2R3A/PPP4R1/MTOR/RCAN2/PPP2R2D/LMTK2/PPP6R1/CRY2/MFHAS1/PPP2R1B/NCKAP1L/PPP2R2B/GBA/CALM2	35
GO:0048260	positive regulation of receptor-mediated endocytosis	16/3268	52/18866	0.0123707	0.0913854	0.0754838	TBC1D5/HIP1/MAGI2/BICD1/DNM2/AHI1/PLCG2/CBL/SCYL2/DGKD/ARRB1/CLU/SYK/ANGPT1/SERPINE1/SGIP1	16
GO:0072666	establishment of protein localization to vacuole	16/3268	52/18866	0.0123707	0.0913854	0.0754838	VTI1A/VPS13D/AP3B1/SMURF1/TNFAIP3/NEDD4/VPS41/VPS13A/GNPTAB/VPS37B/CLU/PIK3R4/WASH3P/SORL1/RNF215/VAMP7	16
GO:0001780	neutrophil homeostasis	7/3268	16/18866	0.0124005	0.0913854	0.0754838	PDE4B/MERTK/PIK3CB/JAM3/SH2B3/ITPKB/PIK3CD	7
GO:0033008	positive regulation of mast cell activation involved in immune response	7/3268	16/18866	0.0124005	0.0913854	0.0754838	GAB2/IL4R/STXBP1/VAMP8/SYK/VAMP7/FCER1G	7
GO:0043116	negative regulation of vascular permeability	7/3268	16/18866	0.0124005	0.0913854	0.0754838	PTPRJ/ARHGAP35/SLIT2/DDAH1/PDE3A/SH3GL2/ANGPT1	7
GO:0043306	positive regulation of mast cell degranulation	7/3268	16/18866	0.0124005	0.0913854	0.0754838	GAB2/IL4R/STXBP1/VAMP8/SYK/VAMP7/FCER1G	7
GO:0071380	cellular response to prostaglandin E stimulus	7/3268	16/18866	0.0124005	0.0913854	0.0754838	GNB1/PRKCE/GNG2/ACACA/PPARG/AKAP8/P2RY6	7
GO:0071871	response to epinephrine	7/3268	16/18866	0.0124005	0.0913854	0.0754838	PDE4B/PDE4D/ATP2B4/KCNQ1/SLC9A1/RNLS/RYR2	7
GO:0090136	epithelial cell-cell adhesion	7/3268	16/18866	0.0124005	0.0913854	0.0754838	CTNNA1/VCL/PLEKHA7/KIFC3/ITGB5/CCN3/THBS4	7
GO:1904262	negative regulation of TORC1 signaling	7/3268	16/18866	0.0124005	0.0913854	0.0754838	ATM/SESN1/ITFG2/BMT2/SZT2/CASTOR2/SESN2	7
GO:1905153	regulation of membrane invagination	7/3268	16/18866	0.0124005	0.0913854	0.0754838	ANO6/APPL2/RAB31/PPARG/NCKAP1L/STAP1/ABCA7	7
GO:0043414	macromolecule methylation	71/3268	318/18866	0.0124037	0.0913854	0.0754838	SMYD3/AUTS2/KMT2C/ASH1L/FBXO11/KDM6A/ARID4B/CREBBP/SETD2/KDM4C/THADA/SETD5/MACROH2A1/EHMT1/NSD1/RLF/JARID2/ATF7IP/CAMKMT/METTL15/GATAD2A/TET2/KMT5B/NSUN6/TRMT11/METTL16/ASH2L/NIBAN2/MTERF4/PPM1D/DNMT3A/ANTKMT/BRCA1/SETDB1/NSD2/MECOM/SIRT1/H1-2/TET3/PRMT3/BMT2/TRDMT1/PRMT9/CSKMT/TRMO/KDM1A/TARBP1/NSUN3/ZNF274/TFB1M/METTL8/KMT2D/PRDM5/ZNF335/KDM1B/RAMAC/H1-4/TRMT9B/TRMT2B/EZH2/H1-3/PAX5/ATPSCKMT/MR…	71
GO:1903578	regulation of ATP metabolic process	32/3268	125/18866	0.0124599	0.0916911	0.0757363	ZBTB20/ATP5IF1/NUPR1/STAT3/NUP98/NCOR1/SLC25A12/HDAC4/PSEN1/EP300/RANBP2/PFKFB3/PRKAG2/NUP214/NUP160/NUP153/NUP42/NUP58/PRXL2C/NUP107/PID1/NUP88/POM121/ANTKMT/NUP133/SLC4A4/PPARA/NUP93/NUP205/NUP210/ATPSCKMT/NDC1	32
GO:1903034	regulation of response to wounding	44/3268	183/18866	0.0125724	0.0924102	0.0763303	PTK2/PRKG1/CLASP2/CLASP1/CASK/ARFGEF1/PRKCE/PRKCA/MYH9/MAP2K1/LYN/STK24/ANO6/RREB1/SMAD3/TNFAIP3/PTPRS/NDEL1/CXCR4/SH2B3/KANK1/MTOR/PHLDB2/EPHA4/INPP5F/SYK/UBASH3B/PRKCQ/BLK/ALOX5/MDK/ABAT/TXK/SERPINE1/TEC/DUSP10/DUOX1/KREMEN1/FCER1G/PLEK/SMOC2/PLAUR/EPHB2/RTN4RL1	44
GO:0035710	CD4-positive, alpha-beta T cell activation	26/3268	97/18866	0.0126613	0.0929537	0.0767792	RORA/RUNX1/STAT3/NFKBIZ/RC3H1/MALT1/SH3RF1/RELB/RC3H2/CD55/IL4R/CD83/TOX/GPR183/MTOR/RUNX3/LEF1/RIPK2/SEMA4A/JAK3/IL18R1/NCKAP1L/LY9/PRKCQ/CD86/IL2	26
GO:0072522	purine-containing compound biosynthetic process	49/3268	208/18866	0.0130098	0.0952757	0.0786972	ATP5F1E/ATP5MC2/ATP5MG/ATP5ME/ATP5PF/ATP5F1D/ATP5MF/ATP5MC3/ATP5F1B/ATP5PO/ATP5F1C/ADK/ALDOA/ATP5F1A/ATP5PD/ATP5PB/STAT3/SLC25A12/ATP5MC1/ELOVL5/HSD17B12/SLC25A13/ADSS2/ACACA/PRKAG2/ADCY9/PANK2/CBR4/PDK3/PPCDC/ACACB/PID1/PDHX/ANTKMT/ADCY3/PAPSS2/GUCY1A1/DMAC2L/ACSL1/PDPR/ACSS2/GUCY1B1/ADA2/VPS9D1/ATPSCKMT/ACSL5/AMPD3/NME9/ADCY7	49
GO:0002028	regulation of sodium ion transport	24/3268	88/18866	0.0130467	0.0952757	0.0786972	UTRN/CAMK2D/DLG1/PRKCE/WNK1/ANK3/SLMAP/ATP1B3/COMMD1/ATP2B4/DNM2/DMD/STK39/KLHL24/PER1/NEDD4/NEDD4L/NKAIN2/SLC8A1/HECW2/SLC9A1/WNK2/FGF14/FGF13	24
GO:0021872	forebrain generation of neurons	18/3268	61/18866	0.0130539	0.0952757	0.0786972	ZSWIM6/RAPGEF2/ROBO1/SATB2/NRP1/DISC1/GLI3/DCLK2/SLIT2/HES1/LEF1/BCL11B/ROBO2/ERBB4/SHANK3/CSF1R/UQCRQ/SEMA3A	18
GO:0061912	selective autophagy	18/3268	61/18866	0.0130539	0.0952757	0.0786972	PRKN/VPS13D/AMBRA1/SMURF1/WDFY3/CLEC16A/HUWE1/SPTLC1/STING1/HTT/ATG5/TBK1/SPTLC2/NOD1/LRSAM1/RIPK2/ATG2B/SESN2	18
GO:0033628	regulation of cell adhesion mediated by integrin	15/3268	48/18866	0.0130846	0.0952757	0.0786972	PTK2/WNK1/LYN/SWAP70/JAM3/LPXN/SKAP1/PDE3B/SYK/PTPN6/NCKAP1L/ACER2/TGFB2/PIK3CG/SERPINE1	15
GO:0060324	face development	15/3268	48/18866	0.0130846	0.0952757	0.0786972	NIPBL/ANKRD11/RAB3GAP1/MAP2K1/EP300/RAF1/MAPK1/SKI/CRISPLD2/LRP6/CSRNP1/CHD7/TIPARP/LEF1/ALDH1A2	15
GO:0061001	regulation of dendritic spine morphogenesis	15/3268	48/18866	0.0130846	0.0952757	0.0786972	KALRN/PAFAH1B1/SIPA1L1/TANC2/PDLIM5/ADAM10/DNM3/OPA1/TIAM1/EEF2K/EPHA4/NLGN1/ARHGAP44/PPFIA2/SHANK3	15
GO:0002699	positive regulation of immune effector process	52/3268	223/18866	0.0131308	0.0955013	0.0788835	ANKRD17/RAPGEF1/FER/PUM2/PUM1/NFKBIZ/CYRIB/USP15/RAP1A/GAB2/SHLD2/PTPRJ/STAT5B/LYN/PTPRC/KMT5B/MALT1/APPL2/ZBTB1/CADM1/IL4R/KARS1/NR4A3/SHLD1/NSD2/STXBP1/MSH2/VAMP8/RIPK2/MYO18A/SYK/PTPN22/FBXO38/RASGRP1/TFRC/ITGB2/MLH1/IL18R1/RAC2/VAV1/SCIMP/CD86/BLK/ATAD5/STAP1/UNC13D/TICAM1/HLA-DMB/TRAF6/VAMP7/FCER1G/IL2	52
GO:0043543	protein acylation	57/3268	248/18866	0.0131489	0.0955213	0.0789	AUTS2/NCOA1/KANSL1/NUPR1/CREBBP/KAT6A/GSK3B/NCOA3/SETD5/EPC1/FOXO1/SUPT3H/KAT6B/TAOK1/KANSL1L/PHF20/EP300/ZDHHC14/ZZZ3/BAZ1A/TRRAP/ZDHHC20/TAF1/RPS6KA5/YEATS2/GLYR1/EPC2/ATG5/KAT2B/OGDH/GTF2B/PER1/ZDHHC17/NAA35/EP400/CDYL/NAA25/BRCA1/ARRB1/SIRT1/MSL2/MCM3AP/HINT2/KANSL3/ABHD17B/LEF1/NAA16/BRD1/HHAT/TADA2A/MORF4L1/DPF3/LDB1/JADE3/SPI1/ZDHHC13/ARNTL	57
GO:0018393	internal peptidyl-lysine acetylation	40/3268	164/18866	0.013236	0.0960417	0.0793298	AUTS2/NCOA1/KANSL1/CREBBP/KAT6A/NCOA3/SETD5/EPC1/SUPT3H/KAT6B/KANSL1L/PHF20/EP300/ZZZ3/BAZ1A/TRRAP/TAF1/RPS6KA5/YEATS2/GLYR1/EPC2/ATG5/KAT2B/GTF2B/PER1/EP400/BRCA1/ARRB1/SIRT1/MSL2/MCM3AP/KANSL3/LEF1/BRD1/TADA2A/MORF4L1/DPF3/LDB1/JADE3/SPI1	40
GO:2000060	positive regulation of ubiquitin-dependent protein catabolic process	27/3268	102/18866	0.0132726	0.0961955	0.0794569	ARIH1/COP1/PTK2/PRKN/CSNK1A1/PIAS1/GSK3B/SMURF1/FBXW7/ANKIB1/PSEN1/RNF19A/TAF1/DISC1/ZER1/PRICKLE1/CHFR/RNF180/PTK2B/FBXW8/RNF19B/CLU/RNF144A/AGBL4/GBA/AXIN1/PYHIN1	27
GO:0016575	histone deacetylation	22/3268	79/18866	0.0132882	0.0961969	0.079458	NIPBL/CAMK2D/MAPK8/PRKD1/HDAC4/TBL1X/MIDEAS/HDAC9/RCOR1/TRERF1/MTA3/SKI/PRKD2/PER1/RCOR3/SMARCAD1/SIRT1/AKAP8/JDP2/PRDM5/MORF4L1/SIRT3	22
GO:0062197	cellular response to chemical stress	79/3268	360/18866	0.0133626	0.0966234	0.0798104	PRKN/MCL1/ATG7/PDE8A/FOXO3/FER/FYN/OXR1/MAPK8/BCL2/FOXO1/FBXW7/PRKD1/SETX/ABL1/SOD2/ATM/NR4A2/FUT8/MICU1/PTPRK/DNM2/MAP3K5/MAPKAP1/CAB39/ERCC6L2/RIPK1/STK39/STK24/PKD2/MAPK1/MSRA/JAK2/TNFAIP3/ATG5/RELB/EPAS1/VRK2/MTR/EIF2AK3/MAPK10/TXNRD1/FANCC/NR4A3/RCSD1/PDGFD/PXN/ZNF277/OXSR1/VKORC1L1/PPARG/ERRFI1/GPX3/SLC12A6/SIRT1/RAD52/GCH1/DAPK1/DYSF/NCF1/SZT2/ADNP2/ADPRS/GUCY1B1/CPEB2/TRPC6/MEAK7/EZH2/SES…	79
GO:0000725	recombinational repair	35/3268	140/18866	0.0134656	0.0972549	0.080332	SPIDR/RAD51B/NIPBL/SMCHD1/NSMCE2/SETD2/REV3L/ARID2/SMC5/ATM/SHLD2/SAMHD1/INO80/WRN/NABP1/FBH1/RNF138/BRCA1/SHLD1/WDR48/RAD52/MCM9/MMS19/KDM1A/HELB/MMS22L/H2AX/ZFYVE26/MORF4L1/WAS/KLHL15/CGAS/FANCM/RBBP8/RFWD3	35
GO:0035725	sodium ion transmembrane transport	42/3268	174/18866	0.0135639	0.0978513	0.0808246	UTRN/CAMK2D/DLG1/PRKCE/WNK1/ANK3/SLMAP/ATP1B3/COMMD1/ATP2B4/DNM2/DMD/STK39/SLC20A2/SLC9A9/PKD2/ANO6/KLHL24/NEDD4/NEDD4L/SLC4A7/TPCN1/SLC9A8/SLC4A4/SLC8A1/HECW2/SLC9A1/CNNM4/NALCN/SLC6A16/SLC24A3/WNK2/SLC9B2/FGF14/SLC9A3/SHROOM2/SLC8B1/SLC9A7/SLC24A1/FGF13/SLC6A1/SCN8A	42
GO:0021575	hindbrain morphogenesis	14/3268	44/18866	0.0137664	0.0985794	0.081426	RORA/DLC1/HERC1/ABL1/MAP2K1/OPHN1/AGTPBP1/DAB1/TTC21B/LRP6/HES1/GLI2/COQ8B/SPTBN2	14
GO:0033173	calcineurin-NFAT signaling cascade	14/3268	44/18866	0.0137664	0.0985794	0.081426	NFAT5/PPP3CC/GSK3B/NFATC3/SPPL3/ATP2B4/NFATC2/PPP3CB/MTOR/NFATC1/RCAN2/AKAP6/SLC9A1/TBC1D10C	14
GO:0120009	intermembrane lipid transfer	14/3268	44/18866	0.0137664	0.0985794	0.081426	PITPNC1/CERT1/PITPNB/PITPNA/GRAMD1A/OSBPL5/ABCA1/PRELID2/PITPNM2/ABCG1/OSBP/GRAMD1B/GRAMD1C/PLEKHA8	14
GO:1902667	regulation of axon guidance	14/3268	44/18866	0.0137664	0.0985794	0.081426	ZSWIM6/BMPR2/MYCBP2/NRP1/ZSWIM4/SLIT2/ZSWIM5/SEMA4D/SEMA4A/SEMA4B/PLXNA4/SEMA6B/PTPRO/SEMA3A	14
GO:0002695	negative regulation of leukocyte activation	44/3268	184/18866	0.0138218	0.0985794	0.081426	RUNX1/MARCHF7/FER/DLG1/PIBF1/ATM/ABR/TMEM131L/PELI1/INPP5D/RC3H1/IRF1/LYN/PTPRC/PDE5A/MERTK/TNFAIP3/RIPOR2/GLI3/RC3H2/PTPN2/IL4R/PAG1/THOC1/SAMSN1/BCR/PKN1/GLMN/RUNX3/LDLR/PTPN22/DLG5/JAK3/PTPN6/BANK1/FGL1/CD86/BLK/MDK/NRARP/HAVCR2/TNFRSF21/TBC1D10C/IL2	44
GO:0006479	protein methylation	44/3268	184/18866	0.0138218	0.0985794	0.081426	SMYD3/AUTS2/KMT2C/ASH1L/FBXO11/KDM6A/ARID4B/CREBBP/SETD2/KDM4C/SETD5/MACROH2A1/EHMT1/NSD1/RLF/JARID2/CAMKMT/TET2/KMT5B/ASH2L/ANTKMT/BRCA1/SETDB1/NSD2/MECOM/SIRT1/H1-2/TET3/PRMT3/PRMT9/CSKMT/KDM1A/ZNF274/KMT2D/PRDM5/ZNF335/H1-4/EZH2/H1-3/PAX5/ATPSCKMT/PRDM4/TET1/PRDM16	44
GO:0008213	protein alkylation	44/3268	184/18866	0.0138218	0.0985794	0.081426	SMYD3/AUTS2/KMT2C/ASH1L/FBXO11/KDM6A/ARID4B/CREBBP/SETD2/KDM4C/SETD5/MACROH2A1/EHMT1/NSD1/RLF/JARID2/CAMKMT/TET2/KMT5B/ASH2L/ANTKMT/BRCA1/SETDB1/NSD2/MECOM/SIRT1/H1-2/TET3/PRMT3/PRMT9/CSKMT/KDM1A/ZNF274/KMT2D/PRDM5/ZNF335/H1-4/EZH2/H1-3/PAX5/ATPSCKMT/PRDM4/TET1/PRDM16	44
GO:0014897	striated muscle hypertrophy	28/3268	107/18866	0.0138388	0.0985794	0.081426	AKAP13/PTK2/CAMK2D/ROCK1/MEF2A/FOXO1/PDLIM5/HDAC4/PRKCA/JARID2/ATP2B4/ROCK2/MAP2K4/PDE5A/SMAD3/TIAM1/NR4A3/ERRFI1/MTOR/INPP5F/PPARA/PDE9A/AKAP6/SLC9A1/EZH2/RYR2/RGS2/TTN	28
GO:0030148	sphingolipid biosynthetic process	28/3268	107/18866	0.0138388	0.0985794	0.081426	LARGE1/CCN1/SGMS1/PRKD1/CERT1/ELOVL5/ST6GALNAC3/ACER3/SPTLC1/CERS6/PPM1L/NSMAF/PRKD2/SPTLC2/ST6GALNAC5/ST8SIA4/B4GALT5/PLA2G6/SGPP1/CERS4/AGK/ST8SIA6/SMPD4/ACER2/GBA/ST6GALNAC6/SPTLC3/SIRT3	28
GO:0030330	DNA damage response, signal transduction by p53 class mediator	28/3268	107/18866	0.0138388	0.0985794	0.081426	MARCHF7/FOXO3/DYRK1A/SP100/ATM/HIPK2/CRADD/EP300/ATR/SPRED1/CD44/TFDP2/CNOT6L/SPRED2/RBL2/USP10/PPM1D/CNOT10/BRCA1/SIRT1/KDM1A/ARID3A/PLAGL1/YJU2/ACER2/SESN2/DYRK3/PYHIN1	28
GO:0035601	protein deacylation	28/3268	107/18866	0.0138388	0.0985794	0.081426	NIPBL/CAMK2D/DYRK1A/MAPK8/PRKD1/HDAC4/TBL1X/EP300/MIDEAS/HDAC9/SPRED1/RCOR1/FRY/TRERF1/MTA3/SPRED2/SKI/PRKD2/PER1/RCOR3/SMARCAD1/SIRT1/AKAP8/ABHD17B/JDP2/PRDM5/MORF4L1/SIRT3	28
GO:0032259	methylation	81/3268	371/18866	0.0140007	0.0996189	0.0822846	SMYD3/AUTS2/KMT2C/ASH1L/FBXO11/KDM6A/ARID4B/CREBBP/SETD2/KDM4C/THADA/SETD5/MACROH2A1/EHMT1/NSD1/RLF/JARID2/ATF7IP/CAMKMT/PRDM2/METTL15/GATAD2A/TET2/KMT5B/NSUN6/MTR/TRMT11/METTL16/ASH2L/NIBAN2/MTERF4/PPM1D/DNMT3A/ANTKMT/BRCA1/SETDB1/NSD2/MECOM/SIRT1/H1-2/TET3/PRMT3/BMT2/TRDMT1/PRMT9/CSKMT/TRMO/KDM1A/TARBP1/NSUN3/METTL25/ZNF274/TFB1M/METTL8/KMT2D/PRDM5/ZNF335/KDM1B/RAMAC/H1-4/TRMT9B/TRMT2B/EZH2/PRD…	81
GO:0006346	DNA methylation-dependent heterochromatin assembly	8/3268	20/18866	0.0141015	0.09988	0.0825003	ATF7IP/RESF1/TASOR/DNMT3A/SETDB1/SIRT1/TET1/MORC2	8
GO:0010878	cholesterol storage	8/3268	20/18866	0.0141015	0.09988	0.0825003	SREBF2/PPARD/TTC39B/ABCA1/PPARG/PPARA/ABCG1/MSR1	8
GO:0022038	corpus callosum development	8/3268	20/18866	0.0141015	0.09988	0.0825003	HERC1/PAFAH1B1/NIN/PTPRS/LPAR1/SZT2/EPHB2/RTN4RL1	8
GO:1902004	positive regulation of amyloid-beta formation	8/3268	20/18866	0.0141015	0.09988	0.0825003	PICALM/ROCK2/GSAP/EPHA4/SLC2A13/ABCG1/CLU/LRRTM3	8
GO:0060348	bone development	48/3268	204/18866	0.0141568	0.100159	0.0827303	AKAP13/FOXN3/DYM/PAFAH1B1/BMPR2/ANKRD11/PIP4K2A/ASXL1/GLG1/FBXW7/FLI1/RUNX2/ABI1/MCPH1/EP300/CSGALNACT1/SH3PXD2B/PTPRC/ANO6/GLI3/SKI/MMP16/XYLT1/SH2B3/RARB/SLC10A7/LRP6/BMPR1B/PAPSS2/LRRK1/MEF2D/NSD2/TAPT1/BPNT2/FAT4/BMP6/IFT172/SEMA4D/LRP5/PDGFC/PTPN6/RANBP3L/SLC9B2/SULF1/RFLNA/TRPV4/SPNS2/FREM1	48
GO:0046626	regulation of insulin receptor signaling pathway	19/3268	66/18866	0.0143728	0.101317	0.0836874	CCND3/SIK2/SOCS3/PIK3R1/OPA1/PTPN1/PTPRE/PTPN2/PRKCB/SORBS1/KANK1/PID1/GRB10/SIRT1/NCOA5/BAIAP2L1/PRKCQ/SORL1/ENPP1	19
GO:0034142	toll-like receptor 4 signaling pathway	13/3268	40/18866	0.0143845	0.101317	0.0836874	PRKCE/PELI1/LYN/TNFAIP3/APPL2/DAB2IP/RIPK2/PTPN22/ITGB2/MFHAS1/PIK3AP1/TIRAP/SCIMP	13
GO:1902895	positive regulation of pri-miRNA transcription by RNA polymerase II	13/3268	40/18866	0.0143845	0.101317	0.0836874	FOXO3/STAT3/NR3C1/EGR1/TEAD1/SREBF2/BMPR1A/SMAD3/SMARCA4/SMAD6/PPARG/TGFB2/SPI1	13
GO:0038034	signal transduction in absence of ligand	21/3268	75/18866	0.0144019	0.101317	0.0836874	WWOX/MCL1/NF1/FOXO3/FYN/GSK3B/BCL2/MAP2K5/CTNNA1/RIPK1/EYA2/EYA3/C8orf44-SGK3/EYA1/PPP2R1B/EYA4/IL7/IFI6/ZC3HC1/CSF2/IL2	21
GO:0097192	extrinsic apoptotic signaling pathway in absence of ligand	21/3268	75/18866	0.0144019	0.101317	0.0836874	WWOX/MCL1/NF1/FOXO3/FYN/GSK3B/BCL2/MAP2K5/CTNNA1/RIPK1/EYA2/EYA3/C8orf44-SGK3/EYA1/PPP2R1B/EYA4/IL7/IFI6/ZC3HC1/CSF2/IL2	21
GO:0070646	protein modification by small protein removal	67/3268	300/18866	0.0146904	0.10323	0.0852675	MBD5/PRKN/BABAM2/USP34/SENP6/ITCH/USP15/ASXL1/USP47/SUPT3H/TANK/USP9X/PSMA2/SENP5/USP32/SMURF2/EP300/TRAF3/FOXK2/USP25/USP3/RIPK1/PSME4/INO80/TRRAP/USP24/SENP7/ASXL2/APC/SMAD3/TNFAIP3/USP36/KAT2B/UIMC1/OTUD7B/INO80D/USP4/ATXN7/RHOT1/USP12/WDR20/USP10/USP45/USP37/USP54/MINDY3/MYSM1/PSMD5/SENP2/BRCA1/OTUD7A/USP40/BIRC3/WDR48/USPL1/USP42/ESR1/KDM1B/SENP1/USP20/USP28/USP49/POLB/USP31/BRCC3/TRAF6/TAB1	67
GO:0031109	microtubule polymerization or depolymerization	30/3268	117/18866	0.0148418	0.104032	0.0859298	CLASP2/NAV3/CLASP1/DYRK1A/TAOK1/ABL1/RANBP9/BMERB1/CLIP1/NIN/MAPRE2/CAMSAP2/APC/NDEL1/CEP192/ATXN7/TTBK2/TBCD/TOGARAM1/CDK5RAP2/NDE1/NCKAP5/MID1/TUBGCP3/CKAP5/SPAST/NCKAP5L/MAP2/FGF13/TRPV4	30
GO:0043666	regulation of phosphoprotein phosphatase activity	30/3268	117/18866	0.0148418	0.104032	0.0859298	PPP6R3/MAGI2/ROCK1/GSK3B/MGAT5/PPP2R5C/PHACTR4/PPP6R2/PPP2R5E/ROCK2/PHACTR1/PPP1R16B/PTPRC/PPP1R10/JAK2/HTT/PPP2R5A/IKBKB/PPP2R3A/PPP4R1/MTOR/RCAN2/PPP2R2D/LMTK2/PPP6R1/CRY2/PPP2R1B/NCKAP1L/PPP2R2B/CALM2	30
GO:0045738	negative regulation of DNA repair	12/3268	36/18866	0.0148938	0.104032	0.0859298	SMCHD1/UBR5/TRIP12/SHLD2/RNF169/FBH1/CYREN/SHLD1/HELB/KLHL15/CGAS/HMGA2	12
GO:0045742	positive regulation of epidermal growth factor receptor signaling pathway	12/3268	36/18866	0.0148938	0.104032	0.0859298	HIP1/SOS1/FBXW7/CCDC88A/CBL/DGKD/NCF1/MMP9/NEURL1/ARAP1/AREG/PLAUR	12
GO:0071402	cellular response to lipoprotein particle stimulus	12/3268	36/18866	0.0148938	0.104032	0.0859298	SREBF2/NPC1/ABCA1/PPARG/CDH13/LDLR/ABCG1/SYK/ITGB2/CD68/TICAM1/FCER1G	12
GO:0032210	regulation of telomere maintenance via telomerase	16/3268	53/18866	0.0149391	0.104032	0.0859298	TNKS/SMG6/XRN1/NEK7/ATM/HMBOX1/ATR/MAPK1/PARN/MAP3K4/TENT4B/GNL3L/NAF1/SMG5/POT1/PRKCQ	16
GO:0021801	cerebral cortex radial glia guided migration	9/3268	24/18866	0.0149881	0.104032	0.0859298	PAFAH1B1/SYNE2/SRGAP2/BMERB1/DISC1/GLI3/DAB1/LAMB1/DAB2IP	9
GO:0022030	telencephalon glial cell migration	9/3268	24/18866	0.0149881	0.104032	0.0859298	PAFAH1B1/SYNE2/SRGAP2/BMERB1/DISC1/GLI3/DAB1/LAMB1/DAB2IP	9
GO:0035268	protein mannosylation	9/3268	24/18866	0.0149881	0.104032	0.0859298	LARGE1/TMTC1/TMTC2/RXYLT1/DPY19L2/FKTN/DPY19L3/CRPPA/DPY19L1	9
GO:0090335	regulation of brown fat cell differentiation	9/3268	24/18866	0.0149881	0.104032	0.0859298	FTO/MAPK14/RREB1/MTOR/SIRT1/SOX13/DUSP10/TRPV4/PRDM16	9
GO:1902993	positive regulation of amyloid precursor protein catabolic process	9/3268	24/18866	0.0149881	0.104032	0.0859298	PICALM/ROCK2/LYN/GSAP/EPHA4/SLC2A13/ABCG1/CLU/LRRTM3	9
GO:0001574	ganglioside biosynthetic process	6/3268	13/18866	0.0152282	0.104782	0.0865493	ST6GALNAC3/ST6GALNAC5/ST8SIA4/B4GALT5/ST8SIA6/ST6GALNAC6	6
GO:0031223	auditory behavior	6/3268	13/18866	0.0152282	0.104782	0.0865493	HTT/NRXN1/CNTNAP2/SHANK3/SLC1A3/FOXP2	6
GO:0071352	cellular response to interleukin-2	6/3268	13/18866	0.0152282	0.104782	0.0865493	STAT5B/PTPN2/PTK2B/SYK/JAK3/IL2	6
GO:0071872	cellular response to epinephrine stimulus	6/3268	13/18866	0.0152282	0.104782	0.0865493	PDE4B/PDE4D/ATP2B4/KCNQ1/SLC9A1/RYR2	6
GO:1900103	positive regulation of endoplasmic reticulum unfolded protein response	6/3268	13/18866	0.0152282	0.104782	0.0865493	ATF6/PIK3R1/PTPN1/ERN1/PTPN2/DAB2IP	6
GO:1904424	regulation of GTP binding	6/3268	13/18866	0.0152282	0.104782	0.0865493	CSNK1A1/CCPG1/ARHGEF7/RIPOR2/EPHA4/C9orf72	6
GO:1905666	regulation of protein localization to endosome	6/3268	13/18866	0.0152282	0.104782	0.0865493	ROCK2/EZR/ABHD17B/ANKRD13A/SORL1/MGAT3	6
GO:0009261	ribonucleotide catabolic process	11/3268	32/18866	0.0152306	0.104782	0.0865493	PDE8A/PDE4B/PDE4D/PDE7A/PDE7B/PDE5A/PDE10A/PDE9A/PDE4A/PDE1A/AMPD3	11
GO:0006869	lipid transport	85/3268	393/18866	0.0152479	0.104785	0.086552	ATP5PF/NCOA1/PRKN/NCOA2/PITPNC1/ATP9B/ESYT2/OSBPL9/CERT1/SLCO3A1/NFKB1/ATP8A1/ATP8B1/ATP11B/PITPNB/SREBF2/STX12/ABCC1/ATP11A/NPC1/RELCH/OSBPL10/ACACA/EPRS1/ANO6/PRKAG2/CHKA/CRY1/PITPNA/PPARD/ACACB/GRAMD1A/MAP2K6/OSBPL5/PLA2G6/APOLD1/KDM5B/XKR6/TTC39B/SLC66A2/SLC10A7/ATP11C/ABCA1/LRP6/OSBPL3/PPARG/ABCC4/PRELID2/ABCA9/EEPD1/ABCB1/SIRT1/SGPP1/PPARA/BMP6/PITPNM2/LDLR/ATP9A/ATP10A/ABCG1/SLC27A4/CLU/AC…	85
GO:0032958	inositol phosphate biosynthetic process	10/3268	28/18866	0.0153046	0.104828	0.0865876	PLCG2/IP6K1/ITPKB/PTK2B/IPMK/ITPKC/IPPK/P2RY6/HRH1/PLEK	10
GO:0034311	diol metabolic process	10/3268	28/18866	0.0153046	0.104828	0.0865876	ACER3/SPTLC1/SPTLC2/SGPP1/GCH1/AGK/ACER2/GBA/PCBD2/SPTLC3	10
GO:0045830	positive regulation of isotype switching	10/3268	28/18866	0.0153046	0.104828	0.0865876	SHLD2/PTPRC/KMT5B/SHLD1/NSD2/MSH2/TFRC/MLH1/ATAD5/IL2	10
GO:0150063	visual system development	84/3268	388/18866	0.0154143	0.105463	0.0871121	ZHX2/CACNA1C/NF1/TENT2/NIPBL/SOS1/GNB1/PTPRM/STAT3/DLG1/BMPR2/ZEB1/BCL2/WDPCP/SIPA1L3/NHS/PHACTR4/PBX3/HIPK2/ATP2B4/RAB3GAP1/PSEN1/ATF6/AHI1/SPRED1/SH3PXD2B/ARID1A/PBX1/ATP2B1/NRP1/MERTK/OPA1/SMAD3/ARHGAP35/GLI3/GPD2/TTLL5/SPRED2/SKI/AGTPBP1/FRS2/TENM3/SDK1/MAN2A1/COL5A2/THRB/TBC1D32/SMARCA4/KDM2B/BCAR3/LIMK2/MTERF4/RARB/KDM5B/RHOJ/LRP6/BMPR1B/MITF/CHD7/CC2D2A/SLC25A25/BMP6/SCO2/IFT172/NF2/LRP5/W…	84
GO:0002260	lymphocyte homeostasis	18/3268	62/18866	0.0154897	0.105548	0.0871817	SOS1/BCL2/DOCK10/ABL1/PPP3CB/RC3H1/STAT5B/LYN/TNFAIP3/RC3H2/PKN1/DOCK11/CORO1A/JAK3/NCKAP1L/SPNS2/IL2/TNFRSF13C	18
GO:0002294	CD4-positive, alpha-beta T cell differentiation involved in immune response	18/3268	62/18866	0.0154897	0.105548	0.0871817	RORA/STAT3/NFKBIZ/RC3H1/MALT1/RELB/RC3H2/IL4R/GPR183/MTOR/LEF1/RIPK2/SEMA4A/JAK3/IL18R1/LY9/CD86/IL2	18
GO:0032886	regulation of microtubule-based process	55/3268	240/18866	0.0154907	0.105548	0.0871817	MACF1/CLASP2/NAV3/CLASP1/SENP6/PAFAH1B1/DYRK1A/ROCK1/GSK3B/BICD1/TAOK1/ABL1/ROCK2/MCPH1/BMERB1/CLIP1/NIN/MAPRE2/CAMSAP2/APC/ALMS1/KAT2B/EFNA5/ATXN7/TTBK2/TBCD/RHOT1/RCC1/DIAPH1/BORCS5/TOGARAM1/MARK4/CDK5RAP2/TTC21B/CFAP298/BRCA1/RNF4/CCDC65/MID1/PHLDB2/TRIM37/MARK2/CKAP5/EPHA3/CEP70/SPAST/CEP120/TACR1/CFAP69/DYNLT2B/MAP2/CCR6/TACC3/FGF13/TRPV4	55
GO:0034764	positive regulation of transmembrane transport	49/3268	210/18866	0.0154943	0.105548	0.0871817	BRAF/WNK1/MEF2A/CACNB2/ANK3/RAP1A/ABL1/ATP1B3/PSEN1/DNM2/STIM1/PIK3R1/DMD/PLCG2/STK39/PKD2/MAPK14/ANO6/ADIPOR2/HTT/STIM2/TRPC1/COA8/CTSS/KCNQ1/CACNA2D1/RHOQ/C2CD5/SORBS1/NR4A3/ANTKMT/ABCB1/ANK2/AKAP6/SLC9A1/CLTCL1/NOS1AP/TRPC6/CALM2/ATPSCKMT/RYR2/SHANK3/WNK2/FGF14/ACSL5/P2RY6/CRACR2A/AZIN2/EPHB2	49
GO:2001056	positive regulation of cysteine-type endopeptidase activity	37/3268	151/18866	0.0155287	0.105667	0.0872801	DLC1/HIP1/CCN2/FYN/CCN1/CRADD/MAP3K5/ROBO1/RIPK1/JAK2/MALT1/SMAD3/PDCD6/EIF2AK3/TNFRSF10B/BCL2L13/NOD1/NLRP1/PPARG/CCK/ARRB1/SIRT1/RIPK2/SYK/DAPK1/ATP2A3/CYFIP2/WDR35/CASP8/SENP1/ACER2/APAF1/COL4A3/BEX3/LCK/GRAMD4/TNFRSF10A	37
GO:1902904	negative regulation of supramolecular fiber organization	38/3268	156/18866	0.0157517	0.107067	0.0884367	DLC1/PRKN/SSH2/CLASP2/NAV3/CLASP1/ARFGEF1/DYRK1A/CYRIB/TAOK1/BMERB1/ARHGEF18/CAMSAP2/SVIL/APC/PPFIA1/SWAP70/ATXN7/TTBK2/TBCD/SSH1/KANK1/SLIT2/FHOD3/ARHGAP6/CARMIL1/MID1/PHLDB2/CORO1A/LDLR/CLU/SHANK3/WAS/MAP2/TMSB15A/FGF13/ARAP1/SPTBN2	38
GO:0097720	calcineurin-mediated signaling	15/3268	49/18866	0.01591	0.108025	0.0892281	NFAT5/PPP3CC/GSK3B/NFATC3/SPPL3/ATP2B4/NFATC2/PPP3CB/MTOR/NFATC1/RCAN2/AKAP6/SLC9A1/NR5A2/TBC1D10C	15
GO:0006475	internal protein amino acid acetylation	40/3268	166/18866	0.0161261	0.109373	0.0903416	AUTS2/NCOA1/KANSL1/CREBBP/KAT6A/NCOA3/SETD5/EPC1/SUPT3H/KAT6B/KANSL1L/PHF20/EP300/ZZZ3/BAZ1A/TRRAP/TAF1/RPS6KA5/YEATS2/GLYR1/EPC2/ATG5/KAT2B/GTF2B/PER1/EP400/BRCA1/ARRB1/SIRT1/MSL2/MCM3AP/KANSL3/LEF1/BRD1/TADA2A/MORF4L1/DPF3/LDB1/JADE3/SPI1	40
GO:0007009	plasma membrane organization	29/3268	113/18866	0.016205	0.109761	0.0906617	ASAP1/SNX9/ANK3/MYH9/DNM2/PACSIN2/MYOF/PTPRC/ANO6/CXCR4/PLEKHM2/XKR6/MTSS1/EPB41L3/MPP5/FAT4/ANK2/CLU/MTSS2/WHAMM/COL5A1/DYSF/BAIAP2L1/BAIAP2L2/TGFB2/BIN2/SH3GL2/MICALL1/ABCA7	29
GO:0048880	sensory system development	85/3268	394/18866	0.0162185	0.109761	0.0906617	ZHX2/CACNA1C/NF1/TENT2/NIPBL/SOS1/GNB1/PTPRM/STAT3/DLG1/BMPR2/ZEB1/BCL2/WDPCP/SIPA1L3/NHS/PHACTR4/PBX3/HIPK2/ATP2B4/RAB3GAP1/PSEN1/ATF6/AHI1/SPRED1/SH3PXD2B/ARID1A/PBX1/ATP2B1/NRP1/MERTK/OPA1/SMAD3/ARHGAP35/GLI3/GPD2/TTLL5/SPRED2/SKI/AGTPBP1/FRS2/TENM3/SDK1/MAN2A1/COL5A2/THRB/TBC1D32/SMARCA4/KDM2B/BCAR3/LIMK2/MTERF4/RARB/KDM5B/RHOJ/LRP6/BMPR1B/MITF/CHD7/CC2D2A/SLC25A25/BMP6/SCO2/IFT172/NF2/LRP5/W…	85
GO:0031110	regulation of microtubule polymerization or depolymerization	23/3268	85/18866	0.0163344	0.110425	0.0912106	CLASP2/NAV3/CLASP1/DYRK1A/TAOK1/ABL1/BMERB1/CLIP1/NIN/MAPRE2/CAMSAP2/APC/ATXN7/TTBK2/TBCD/TOGARAM1/CDK5RAP2/MID1/CKAP5/SPAST/MAP2/FGF13/TRPV4	23
GO:0032386	regulation of intracellular transport	78/3268	358/18866	0.0164107	0.110821	0.0915374	BCAS3/ATP5IF1/PRKN/NF1/FYN/SETD2/UBR5/PPP3CC/GSK3B/MAPK8/BCL2/SP100/FBXW7/ANK3/SCFD1/TCF7L2/UBAC2/SEC24B/RUFY3/PSEN1/MAP2K1/PIK3R1/EZR/SREBF2/HUWE1/CPSF6/MAPK1/MAPK14/XPO4/TFDP2/JAK2/SMAD3/NUP214/PPP1R13B/PTPN1/STX18/USP36/GLI3/NDEL1/CTDSPL2/MTMR2/NUP153/NEDD4/NUP58/RHOT1/C2CD5/BORCS5/PTPN14/SUFU/DENND10/SAE1/HCLS1/TTC21B/TAMALIN/LCP1/TM9SF4/ANTKMT/DNAJC13/INPP5F/TP53BP2/ITGB2/DNAJC27/CASP8/ABLIM…	78
GO:0010950	positive regulation of endopeptidase activity	43/3268	181/18866	0.0165286	0.111496	0.0920953	PICALM/DLC1/HIP1/CCN2/FYN/STAT3/CCN1/CRADD/ROCK2/MAP3K5/ROBO1/RIPK1/LYN/JAK2/MALT1/SMAD3/PDCD6/EIF2AK3/TNFRSF10B/BCL2L13/NOD1/NLRP1/PPARG/CCK/ARRB1/EPHA4/SIRT1/RIPK2/SYK/DAPK1/ATP2A3/CYFIP2/WDR35/CASP8/SENP1/ACER2/APAF1/COL4A3/CR1/BEX3/LCK/GRAMD4/TNFRSF10A	43
GO:0002687	positive regulation of leukocyte migration	35/3268	142/18866	0.0166814	0.112284	0.0927463	PTK2/CAMK1D/CD99/WNK1/ADAM10/DOCK8/MCU/STK39/MAPK1/MAPK14/ANO6/RIPOR2/ICAM1/SWAP70/KARS1/ITGA4/PDGFD/OXSR1/PTK2B/CXCL14/RARRES2/IL34/DYSF/RAC2/NCKAP1L/TIRAP/MDK/IL6R/C5AR1/CSF1R/CCR6/SERPINE1/THBS4/DAPK2/TRPV4	35
GO:0007292	female gamete generation	35/3268	142/18866	0.0166814	0.112284	0.0927463	H3-3B/H3-3A/IMMP2L/TUT4/ETV6/DIAPH2/FOXO3/SOS1/BCL2/USP9X/ATM/TUT7/NRIP1/ERCC1/PDE5A/PARN/SPIRE1/YTHDC2/IL4R/BMPR1B/PTK2B/PDE3A/SIRT1/MCM9/WASHC5/TAF4B/MLH1/KMT2D/IHO1/RGS2/MDK/POMZP3/GAS2/C14orf39/FMN2	35
GO:0033077	T cell differentiation in thymus	21/3268	76/18866	0.0167364	0.112533	0.0929513	SOS1/ZEB1/BCL2/TMEM131L/STAT5B/PTPRC/ATG5/ZBTB1/GLI3/PTPN2/DOCK2/CDK6/ITPKB/TOX/CARD11/GLI2/BCL11B/RASGRP1/CAMK4/CCR6/IL7R	21
GO:0006888	endoplasmic reticulum to Golgi vesicle-mediated transport	48/3268	206/18866	0.0168526	0.112819	0.0931879	PPP6R3/VTI1A/COG5/TRAPPC9/SEC31A/CUL3/ANK3/GBF1/SCFD1/COPA/SEC24B/STX5/USO1/ANKRD28/STX18/BCAP29/MIA2/ERGIC1/TRAPPC10/SEC22A/CD55/PDCD6/LMF1/SEC24D/STX17/DYNC1I1/DCTN4/TRAPPC8/TRAPPC12/COG6/NAPA/COG7/NSF/ANK2/SEC23B/SEC24A/TRAPPC11/WHAMM/CNIH3/COPG2/SPAST/PPP6R1/PGAP1/RINT1/SORL1/SPTBN2/AREG/VAMP7	48
GO:0045911	positive regulation of DNA recombination	14/3268	45/18866	0.0168748	0.112819	0.0931879	ARID2/SHLD2/PTPRC/KMT5B/WRN/SHLD1/NSD2/MSH2/MMS19/TFRC/MLH1/WAS/ATAD5/IL2	14
GO:0046839	phospholipid dephosphorylation	14/3268	45/18866	0.0168748	0.112819	0.0931879	INPP5D/MTMR3/MTMR2/INPP5B/MTM1/INPP5A/SGPP1/INPP5F/MTMR1/MTMR10/SYNJ1/FIG4/MTMR8/SYNJ2	14
GO:0051293	establishment of spindle localization	14/3268	45/18866	0.0168748	0.112819	0.0931879	CLASP2/CLASP1/MAP4/PAFAH1B1/MYH9/MCPH1/FBXW11/HTT/SPIRE1/NDEL1/CDK5RAP2/NDE1/LLGL2/FMN2	14
GO:0045123	cellular extravasation	19/3268	67/18866	0.0168876	0.112819	0.0931879	CD99/FER/ROCK1/ABR/PLCB1/GOLPH3/RIPOR2/ICAM1/ITGA4/BCR/PDGFD/GCNT1/PIK3CD/ITGB2/SELL/ITGAL/PIK3CG/MDK/PECAM1	19
GO:0046513	ceramide biosynthetic process	19/3268	67/18866	0.0168876	0.112819	0.0931879	CCN1/SGMS1/ST6GALNAC3/SPTLC1/CERS6/NSMAF/SPTLC2/ST6GALNAC5/ST8SIA4/B4GALT5/PLA2G6/CERS4/AGK/ST8SIA6/SMPD4/GBA/ST6GALNAC6/SPTLC3/SIRT3	19
GO:0046467	membrane lipid biosynthetic process	36/3268	147/18866	0.0169499	0.113114	0.0934319	LARGE1/PYURF/CCN1/SGMS1/PRKD1/CERT1/ELOVL5/ST6GALNAC3/ACER3/SPTLC1/CERS6/PIGL/PPM1L/NSMAF/PRKD2/SPTLC2/ST6GALNAC5/ST8SIA4/B4GALT5/PLA2G6/PIGN/ST3GAL2/SGPP1/CERS4/AGK/PIGU/ST8SIA6/SMPD4/PGAP1/PIGB/ACER2/GBA/ST6GALNAC6/B3GNT5/SPTLC3/SIRT3	36
GO:0010923	negative regulation of phosphatase activity	27/3268	104/18866	0.0171113	0.114069	0.0942205	DLG2/WNK1/ROCK1/GSK3B/MGAT5/MYO1D/ROCK2/PHACTR1/SPRED1/FARP1/PPP1R10/CNST/CEP192/IKBKB/GPATCH2/ELL/LMTK2/SFI1/SYTL2/SEMA4D/CSRNP3/CRY2/FKBP15/NCKAP1L/TGFB2/ZFYVE1/CSRNP2	27
GO:0061458	reproductive system development	95/3268	447/18866	0.0171723	0.114354	0.0944553	H3-3B/H3-3A/IMMP2L/BIRC6/NCOA1/ASH1L/PTK2/STK3/NIPBL/NUPR1/FOXO3/BPTF/ARID4B/SETD2/FNDC3A/DLG1/BMPR2/CCN1/RNF38/BCL2/CTNNA1/SMARCC1/SOCS3/ATM/MAP2K1/STAT5B/GRB2/SLIT3/STK4/ARID1A/NRIP1/ERCC1/ZFPM2/PLEKHA5/AGO4/PKD2/MAPK1/MAPK14/MERTK/GLI3/ICAM1/EPAS1/MAP3K4/FRS2/PPARD/STOX2/CBL/ROR2/ACVR2A/SLIT2/NUP107/TNC/KDM5B/CYP7B1/LRP6/PPARG/SENP2/HES1/BMPR1B/ARRB1/CHD7/SIRT1/WDR48/FBXW8/BMP6/BASP1/TCF7/GLI2…	95
GO:0055074	calcium ion homeostasis	99/3268	468/18866	0.0172523	0.114764	0.094794	GTF2I/CACNA1C/GNB1/ITPR2/PDE4D/CAMK2D/FYN/PRKCE/THADA/BCL2/CACNB2/SPPL3/ABL1/ITPR1/MICU2/ATP2B4/MCU/RAP1GDS1/PSEN1/MICU1/STIM1/DMD/PLCG2/MYO5A/LYN/PKD2/ATP2B1/PTPRC/DISC1/SGCD/JAK2/ABL2/HTT/SMAD3/MTLN/ATG5/ATP2C1/STIM2/TRPC1/CXCR4/CD55/GNA13/SWAP70/IBTK/PRKCB/CACNA2D1/ATP13A3/DIAPH1/RASA3/PLA2G6/SLC10A7/LRP6/TMTC2/PTK2B/TPCN1/CHD7/CD52/CORO1A/TRIM24/SLC8A1/SLC25A27/ANK2/MCUB/AKAP6/MICU3/ESR1/ATP2…	99
GO:0014896	muscle hypertrophy	28/3268	109/18866	0.0176985	0.116196	0.0959768	AKAP13/PTK2/CAMK2D/ROCK1/MEF2A/FOXO1/PDLIM5/HDAC4/PRKCA/JARID2/ATP2B4/ROCK2/MAP2K4/PDE5A/SMAD3/TIAM1/NR4A3/ERRFI1/MTOR/INPP5F/PPARA/PDE9A/AKAP6/SLC9A1/EZH2/RYR2/RGS2/TTN	28
GO:0098781	ncRNA transcription	28/3268	109/18866	0.0176985	0.116196	0.0959768	MACROH2A1/POU2F1/RPRD2/ELL2/POLR2A/RPAP2/GTF2B/RPRD1A/SMARCA4/NABP1/MTOR/CCNT1/ELL/MARS1/USPL1/INTS4/INTS8/INTS9/TAF1B/ZNF143/GTF3C2/NCBP1/BRF1/MACROH2A2/INTS7/INTS12/IPPK/INTS2	28
GO:0048194	Golgi vesicle budding	22/3268	81/18866	0.017782	0.116196	0.0959768	PPP6R3/TRAPPC9/SEC31A/CUL3/GBF1/SCFD1/SEC24B/STX5/GOLPH3/USO1/ANKRD28/TRAPPC10/PDCD6/SEC24D/NAPA/NSF/SEC23B/SEC24A/MYO18A/CNIH3/PPP6R1/AREG	22
GO:0021532	neural tube patterning	13/3268	41/18866	0.0178033	0.116196	0.0959768	PSEN1/SSBP3/GLI3/PRKACB/TBC1D32/KDM2B/SUFU/ARL13B/LRP6/HES1/GLI2/IFT140/WDR19	13
GO:0018394	peptidyl-lysine acetylation	41/3268	172/18866	0.0178917	0.116196	0.0959768	AUTS2/NCOA1/KANSL1/CREBBP/KAT6A/NCOA3/SETD5/EPC1/SUPT3H/KAT6B/KANSL1L/PHF20/EP300/ZZZ3/BAZ1A/TRRAP/TAF1/RPS6KA5/YEATS2/GLYR1/EPC2/ATG5/KAT2B/GTF2B/PER1/EP400/BRCA1/ARRB1/SIRT1/MSL2/MCM3AP/HINT2/KANSL3/LEF1/BRD1/TADA2A/MORF4L1/DPF3/LDB1/JADE3/SPI1	41
GO:0006165	nucleoside diphosphate phosphorylation	33/3268	133/18866	0.0178921	0.116196	0.0959768	ZBTB20/ALDOA/NUPR1/STAT3/NUP98/NCOR1/HDAC4/PSEN1/EP300/FOXK2/RANBP2/PFKFB3/PRKAG2/NUP214/NUP160/OGDH/HK1/NUP153/NUP42/NUP58/PRXL2C/NUP107/NUP88/POM121/NUP133/SLC4A4/PPARA/NUP93/NUP205/NUP210/DHTKD1/NME9/NDC1	33
GO:0006997	nucleus organization	33/3268	133/18866	0.0178921	0.116196	0.0959768	H3-3B/H3-3A/SRPK2/PAFAH1B1/NUP98/SYNE1/PRKCA/HIPK2/PITPNB/PSME4/USP36/NDEL1/NUP153/AGFG1/PRKCB/ATXN7/AHCTF1/NEK9/NUP107/NUP133/NEK6/HABP4/USPL1/NUP93/IRAG2/GOLM1/SPAST/PARP11/NUP205/WBP2NL/TOR1B/DYRK3/NDC1	33
GO:0006903	vesicle targeting	25/3268	95/18866	0.0179709	0.116196	0.0959768	EXOC4/PPP6R3/CLASP2/CLASP1/TRAPPC9/SEC31A/CUL3/GBF1/SCFD1/SEC24B/PSEN1/STX5/USO1/ANKRD28/TRAPPC10/PDCD6/SEC24D/NAPA/NLGN1/NSF/SEC24A/IRAG2/CNIH3/PPP6R1/AREG	25
GO:0051668	localization within membrane	25/3268	95/18866	0.0179709	0.116196	0.0959768	DLG2/GPHN/MAGI2/DLG1/SEC31A/RFTN1/SEC24B/CLIP1/PTPRC/DOCK2/SEC24D/SSH1/ITGA4/RILPL1/NRXN1/NLGN1/CDH13/SEC23B/SEC24A/ITGB2/SHISA6/COLQ/ITGAL/SHANK3/WDR19	25
GO:0009048	dosage compensation by inactivation of X chromosome	7/3268	17/18866	0.0179815	0.116196	0.0959768	XIST/SMCHD1/PCGF5/CDYL/RLIM/BRCA1/PCGF3	7
GO:0030889	negative regulation of B cell proliferation	7/3268	17/18866	0.0179815	0.116196	0.0959768	ATM/INPP5D/RC3H1/LYN/PKN1/BLK/TNFRSF21	7
GO:0035020	regulation of Rac protein signal transduction	7/3268	17/18866	0.0179815	0.116196	0.0959768	AUTS2/NF1/ARHGAP24/DNM2/ARHGAP17/ALS2/ARHGAP44	7
GO:0042790	nucleolar large rRNA transcription by RNA polymerase I	7/3268	17/18866	0.0179815	0.116196	0.0959768	MACROH2A1/SMARCA4/MTOR/MARS1/TAF1B/MACROH2A2/IPPK	7
GO:0046068	cGMP metabolic process	7/3268	17/18866	0.0179815	0.116196	0.0959768	RORA/PDE5A/PDE10A/GUCY1A1/PDE9A/PDE1A/GUCY1B1	7
GO:0048535	lymph node development	7/3268	17/18866	0.0179815	0.116196	0.0959768	RC3H1/RC3H2/TOX/IL15/POLB/SPNS2/IL7R	7
GO:1902992	negative regulation of amyloid precursor protein catabolic process	7/3268	17/18866	0.0179815	0.116196	0.0959768	PICALM/ROCK1/CLU/FLOT2/SORL1/GGA3/ABCA7	7
GO:0000290	deadenylation-dependent decapping of nuclear-transcribed mRNA	5/3268	10/18866	0.018149	0.116196	0.0959768	PAN3/DCP1A/NOCT/PATL2/DCP1B	5
GO:0002291	T cell activation via T cell receptor contact with antigen bound to MHC molecule on antigen presenting cell	5/3268	10/18866	0.018149	0.116196	0.0959768	ICAM1/APBB1IP/ITGAL/HAVCR2/HLA-DMB	5
GO:0006971	hypotonic response	5/3268	10/18866	0.018149	0.116196	0.0959768	CAB39/STK39/OXSR1/SLC12A6/TRPV4	5
GO:0010749	regulation of nitric oxide mediated signal transduction	5/3268	10/18866	0.018149	0.116196	0.0959768	ATP2B4/PDE5A/GUCY1A1/NOS1AP/EGFR	5
GO:0010992	ubiquitin recycling	5/3268	10/18866	0.018149	0.116196	0.0959768	PRKN/FBXW7/UBE2K/IDE/PLAA	5
GO:0014051	gamma-aminobutyric acid secretion	5/3268	10/18866	0.018149	0.116196	0.0959768	NF1/APBA1/TRPC4/ABAT/SLC6A1	5
GO:0021932	hindbrain radial glia guided cell migration	5/3268	10/18866	0.018149	0.116196	0.0959768	RERE/RBFOX2/DAB1/ARL13B/LEF1	5
GO:0032836	glomerular basement membrane development	5/3268	10/18866	0.018149	0.116196	0.0959768	MYO1E/NID1/COL4A3/COL4A4/SULF1	5
GO:0034135	regulation of toll-like receptor 2 signaling pathway	5/3268	10/18866	0.018149	0.116196	0.0959768	LYN/TNFAIP3/MFHAS1/TIRAP/TLR1	5
GO:0034770	histone H4-K20 methylation	5/3268	10/18866	0.018149	0.116196	0.0959768	ARID4B/NSD1/KMT5B/BRCA1/NSD2	5
GO:0044557	relaxation of smooth muscle	5/3268	10/18866	0.018149	0.116196	0.0959768	PRKG1/GUCY1A1/SLC8A1/RGS2/KCNMA1	5
GO:0045876	positive regulation of sister chromatid cohesion	5/3268	10/18866	0.018149	0.116196	0.0959768	NIPBL/NSMCE2/MACROH2A1/SMC5/SLF1	5
GO:0046710	GDP metabolic process	5/3268	10/18866	0.018149	0.116196	0.0959768	DLG2/CASK/DLG1/MAGI3/CARD11	5
GO:0048304	positive regulation of isotype switching to IgG isotypes	5/3268	10/18866	0.018149	0.116196	0.0959768	PTPRC/MSH2/MLH1/ATAD5/IL2	5
GO:0071670	smooth muscle cell chemotaxis	5/3268	10/18866	0.018149	0.116196	0.0959768	PARVA/SLIT2/PDGFD/LPAR1/MDK	5
GO:0098598	learned vocalization behavior or vocal learning	5/3268	10/18866	0.018149	0.116196	0.0959768	HTT/NRXN1/CNTNAP2/SHANK3/FOXP2	5
GO:0099612	protein localization to axon	5/3268	10/18866	0.018149	0.116196	0.0959768	ANK3/COPA/EPB41L3/CNTNAP2/NFASC	5
GO:1902946	protein localization to early endosome	5/3268	10/18866	0.018149	0.116196	0.0959768	ROCK2/EZR/NRP1/SORL1/MGAT3	5
GO:1990253	cellular response to leucine starvation	5/3268	10/18866	0.018149	0.116196	0.0959768	LARS1/SESN1/MTOR/SESN2/GCN1	5
GO:0045600	positive regulation of fat cell differentiation	20/3268	72/18866	0.0181759	0.116196	0.0959768	STK3/ZFP36/ZBTB16/WDFY2/CREB1/SH3PXD2B/STK4/ADIRF/MAPK14/ASXL2/RREB1/PPARD/PPARG/RARRES2/ZBTB7C/CCDC3/LRP5/NOCT/SOX13/PRDM16	20
GO:0061035	regulation of cartilage development	20/3268	72/18866	0.0181759	0.116196	0.0959768	CCN2/BMPR2/CCN1/GLG1/ZBTB16/RUNX2/TRPS1/SOX5/SMAD3/GLI3/RARB/BMPR1B/LOXL2/TAPT1/BMP6/SOX6/GLI2/ADAMTS12/MDK/RFLNA	20
GO:0070988	demethylation	20/3268	72/18866	0.0181759	0.116196	0.0959768	JMJD1C/FTO/KDM6A/KDM2A/KDM4C/USP9X/JARID2/KDM3B/TET2/KDM4B/KDM2B/KDM5B/KDM7A/TOX/TET3/PHF8/KDM1A/ALKBH1/KDM1B/TET1	20
GO:0043200	response to amino acid	29/3268	114/18866	0.0182327	0.116411	0.0961545	CCN2/FYN/UBR1/UBR2/ZEB1/CPEB3/LARS1/CREB1/LYN/RPTOR/SESN1/OPA1/ICAM1/COL5A2/SLC38A9/PIK3C3/PDGFD/DNMT3A/KLHL22/MTOR/BCL11A/PDGFC/CASTOR2/MEAK7/SESN2/SH3BP4/EGFR/NEURL1/ASNS	29
GO:0002287	alpha-beta T cell activation involved in immune response	18/3268	63/18866	0.0182656	0.116411	0.0961545	RORA/STAT3/NFKBIZ/RC3H1/MALT1/RELB/RC3H2/IL4R/GPR183/MTOR/LEF1/RIPK2/SEMA4A/JAK3/IL18R1/LY9/CD86/IL2	18
GO:0002293	alpha-beta T cell differentiation involved in immune response	18/3268	63/18866	0.0182656	0.116411	0.0961545	RORA/STAT3/NFKBIZ/RC3H1/MALT1/RELB/RC3H2/IL4R/GPR183/MTOR/LEF1/RIPK2/SEMA4A/JAK3/IL18R1/LY9/CD86/IL2	18
GO:0050866	negative regulation of cell activation	48/3268	207/18866	0.0183488	0.116821	0.0964938	PRKG1/RUNX1/MARCHF7/FER/DLG1/PIBF1/ATM/ABR/TMEM131L/PELI1/INPP5D/RC3H1/IRF1/LYN/PTPRC/PDE5A/MERTK/TNFAIP3/RIPOR2/GLI3/RC3H2/PTPN2/IL4R/PAG1/THOC1/SH2B3/SAMSN1/BCR/PKN1/GLMN/RUNX3/LDLR/PTPN22/DLG5/JAK3/PTPN6/UBASH3B/BANK1/FGL1/CD86/BLK/MDK/ABAT/NRARP/HAVCR2/TNFRSF21/TBC1D10C/IL2	48
GO:0048608	reproductive structure development	94/3268	443/18866	0.0184104	0.117094	0.0967189	H3-3B/H3-3A/IMMP2L/BIRC6/NCOA1/ASH1L/PTK2/STK3/NIPBL/NUPR1/FOXO3/BPTF/ARID4B/SETD2/FNDC3A/DLG1/BMPR2/CCN1/RNF38/BCL2/CTNNA1/SMARCC1/SOCS3/ATM/MAP2K1/STAT5B/GRB2/SLIT3/STK4/ARID1A/NRIP1/ERCC1/ZFPM2/AGO4/PKD2/MAPK1/MAPK14/MERTK/GLI3/ICAM1/EPAS1/MAP3K4/FRS2/PPARD/STOX2/CBL/ROR2/ACVR2A/SLIT2/NUP107/TNC/KDM5B/CYP7B1/LRP6/PPARG/SENP2/HES1/BMPR1B/ARRB1/CHD7/SIRT1/WDR48/FBXW8/BMP6/BASP1/TCF7/GLI2/MSH2/AD…	94
GO:0010631	epithelial cell migration	79/3268	365/18866	0.0184382	0.117151	0.096766	BCAS3/AKT3/ATP5F1B/MACF1/PTK2/CLASP2/ATP5F1A/STARD13/NF1/PTPRM/CLASP1/MAP4K4/PTPRG/PRKCE/BMPR2/SP100/DOCK1/MAP2K5/FBXW7/PRKD1/WDPCP/RAB11A/ABL1/PRKCA/MYH9/ATP2B4/ROCK2/SASH1/PKN2/ROBO1/NR4A1/HDAC9/SPRED1/PLCG2/ADAMTS9/PIK3C2A/MAPRE2/NRP1/MCC/PRKX/IQSEC1/RREB1/CAPN7/MAP3K3/PRKD2/PDCD6/PPARD/KANK1/SLIT2/PKN1/PXN/RHOJ/PPARG/PTK2B/LPXN/MTOR/LOXL2/SIRT1/DAB2IP/CDH13/ARSB/EPB41L5/SEMA4A/VASH1/GFUS/ITGB…	79
GO:0072006	nephron development	35/3268	143/18866	0.018506	0.117462	0.0970233	MAGI2/DLG1/MYO1E/BCL2/ASXL1/EGR1/AHI1/YAP1/PKD2/PBX1/NID1/GLI3/NUP160/MAGED1/KIF26B/NUP107/PDGFD/MTSS1/HES1/EYA1/NUP133/FAT4/BASP1/WNT2B/FMN1/LGR4/GREB1L/COL4A3/PLCE1/IL6R/COL4A4/SULF1/ANGPT1/PECAM1/PTPRO	35
GO:0070997	neuron death	78/3268	360/18866	0.0186389	0.118024	0.0974867	PICALM/PRKN/MCL1/ATG7/NF1/NUPR1/FOXO3/FYN/STAT3/SRPK2/RB1/ROCK1/AMBRA1/GSK3B/OXR1/BCL2/FBXW7/ABL1/HDAC4/EGR1/RASA1/ADNP/SOD2/ATM/HIPK2/NAMPT/NR4A2/PSEN1/REL/MAP3K5/CREB1/MAP2K4/ITSN1/NRP1/JAK2/PPP1R13B/TBK1/THRB/CBL/SSH1/KDM2B/NR4A3/BTBD10/NLRP1/AARS1/ADARB1/PTK2B/RILPL1/MTOR/ARRB1/RRAS2/STXBP1/CORO1A/SIRT1/PPARA/TP53BP2/SLC25A27/MSH2/DNAJC5/CLU/EGLN2/SLC9A1/ITGB2/ALKBH1/CASP8/APAF1/TGFB2/MEAK7/G…	78
GO:0045191	regulation of isotype switching	12/3268	37/18866	0.0186512	0.118024	0.0974867	SHLD2/PTPRC/KMT5B/THOC1/SHLD1/NSD2/MSH2/TFRC/MLH1/APLF/ATAD5/IL2	12
GO:0045730	respiratory burst	12/3268	37/18866	0.0186512	0.118024	0.0974867	CAMK1D/CD55/CYBC1/BCR/CD52/PIK3CD/NCF1/RAC2/PIK3CG/HCK/DUSP10/IGHA1	12
GO:2001251	negative regulation of chromosome organization	36/3268	148/18866	0.0187632	0.118612	0.0979727	H3-3B/H3-3A/TNKS/H1-10/SMG6/UBR5/KDM4C/TEX14/MACROH2A1/XRN1/TRIP12/JARID2/ATM/ATAD2B/MNAT1/H1-0/ERCC1/APC/ATG5/SKI/TENT4B/GNL3L/CDK5RAP2/KLHL22/BRCA1/SIRT1/H1-2/PHF8/KDM1A/POT1/ATAD2/H1-4/H1-3/PAX5/SPI1/TET1	36
GO:0007528	neuromuscular junction development	15/3268	50/18866	0.0191818	0.120768	0.0997535	UTRN/GPHN/KALRN/CACNB2/ANK3/NEDD4/PDZRN3/UNC13B/TNC/PPFIBP2/ZC4H2/ALS2/COLQ/SHANK2/SHANK3	15
GO:0021695	cerebellar cortex development	15/3268	50/18866	0.0191818	0.120768	0.0997535	RORA/RERE/HERC1/MAP2K1/OPHN1/AGTPBP1/TTBK2/TTC21B/AARS1/GLI2/EZH2/MDK/COQ8B/SPTBN2/UQCRQ	15
GO:0031648	protein destabilization	15/3268	50/18866	0.0191818	0.120768	0.0997535	PRKN/CREBBP/CUL3/FBXW7/EP300/FBXW11/BTRC/HTT/CHFR/CCDC88C/SENP2/SIRT1/UTP25/GGA3/PYHIN1	15
GO:0032760	positive regulation of tumor necrosis factor production	15/3268	50/18866	0.0191818	0.120768	0.0997535	ZBTB20/PTPRJ/PIK3R1/RIPK1/ARFGEF2/PTPRC/JAK2/DDT/NOD1/CLU/RIPK2/RASGRP1/TIRAP/TICAM1/FCER1G	15
GO:0071559	response to transforming growth factor beta	58/3268	258/18866	0.0193107	0.120971	0.0999211	WWOX/PTK2/PARD3/LDLRAD4/FYN/CREBBP/CHST11/ROCK1/NR3C1/USP15/ZFHX3/ZEB1/SMURF1/GLG1/USP9X/RNF111/HIPK2/ROCK2/FUT8/SMURF2/PTPRK/SOX5/DNM2/EP300/NLK/SPRED1/CREB1/ARHGEF18/BMPR1A/SMAD3/ZFYVE9/TRIM33/APPL2/SNX25/SPRED2/SKI/COL4A2/TGFBR3/CBL/PDGFD/PXN/SMAD6/YES1/LTBP1/LPXN/ITGB5/PDE3A/SIRT1/RUNX3/SOX6/EPB41L5/GCNT2/FBN2/APAF1/TGFB2/PRDM16/ITGA8/TAB1	58
GO:0044319	wound healing, spreading of cells	11/3268	33/18866	0.0193538	0.120971	0.0999211	CLASP2/MRTFA/CLASP1/ARHGAP24/CCN1/CD44/RREB1/ARHGAP35/MTOR/PHLDB2/COL5A1	11
GO:0046627	negative regulation of insulin receptor signaling pathway	11/3268	33/18866	0.0193538	0.120971	0.0999211	SOCS3/PTPN1/PTPRE/PTPN2/PRKCB/KANK1/PID1/GRB10/NCOA5/PRKCQ/ENPP1	11
GO:0090505	epiboly involved in wound healing	11/3268	33/18866	0.0193538	0.120971	0.0999211	CLASP2/MRTFA/CLASP1/ARHGAP24/CCN1/CD44/RREB1/ARHGAP35/MTOR/PHLDB2/COL5A1	11
GO:1901797	negative regulation of signal transduction by p53 class mediator	11/3268	33/18866	0.0193538	0.120971	0.0999211	PRKN/MARCHF7/DYRK1A/BCL2/CD44/RNF34/SIRT1/KDM1A/YJU2/ATAD5/DYRK3	11
GO:0032288	myelin assembly	8/3268	21/18866	0.0193887	0.120971	0.0999211	MTMR2/PIKFYVE/EPB41L3/MPP5/ANK2/FIG4/TENM4/NFASC	8
GO:0046519	sphingoid metabolic process	8/3268	21/18866	0.0193887	0.120971	0.0999211	ACER3/SPTLC1/SPTLC2/SGPP1/AGK/ACER2/GBA/SPTLC3	8
GO:0099515	actin filament-based transport	8/3268	21/18866	0.0193887	0.120971	0.0999211	MYO1E/SYNE2/MYO1D/MYO5A/MYO1F/MYO1B/MYO19/MYO5C	8
GO:1902656	calcium ion import into cytosol	8/3268	21/18866	0.0193887	0.120971	0.0999211	FYN/ATP2B4/CACNA2D1/SLC8A1/FAM155A/MS4A1/SLC24A1/TRPV4	8
GO:0060333	interferon-gamma-mediated signaling pathway	24/3268	91/18866	0.019615	0.12226	0.100986	CAMK2D/PIAS1/SP100/SOCS3/CD44/IRF1/IRF9/JAK2/ICAM1/PTPN2/NLRC5/HLA-DRA/HLA-DQA1/PPARG/CAMK2G/MID1/TRIM26/TRIM5/CIITA/IRF8/TXK/HLA-DQB1/HCK/HLA-DQA2	24
GO:0006517	protein deglycosylation	10/3268	29/18866	0.0198159	0.123143	0.101716	OGA/MARCHF6/UGGT2/MAN1A2/MAN1A1/MAN2A1/NGLY1/MAN1C1/MAN2B1/RNF185	10
GO:0045577	regulation of B cell differentiation	10/3268	29/18866	0.0198159	0.123143	0.101716	INPP5D/STAT5B/ATP11C/CARD11/SYK/IKZF3/PTPN6/NCKAP1L/IL7/CD27	10
GO:0150117	positive regulation of cell-substrate junction organization	10/3268	29/18866	0.0198159	0.123143	0.101716	MAP4K4/ROCK1/ABL1/PTPRJ/MAPRE2/NRP1/IQSEC1/SMAD3/EPB41L5/FMN1	10
GO:0000729	DNA double-strand break processing	9/3268	25/18866	0.019897	0.123164	0.101733	WDR70/ATM/RNF138/SMARCAD1/BRCA1/RAD52/HELB/RBBP8/C14orf39	9
GO:0036010	protein localization to endosome	9/3268	25/18866	0.019897	0.123164	0.101733	ROCK2/EZR/PACSIN2/NRP1/ABHD17B/ANKRD13A/SORL1/MICALL1/MGAT3	9
GO:0060148	positive regulation of posttranscriptional gene silencing	9/3268	25/18866	0.019897	0.123164	0.101733	STAT3/ZFP36/PUM2/PUM1/MAP2K1/RIPK1/LIMD1/XPO5/EGFR	9
GO:0045995	regulation of embryonic development	33/3268	134/18866	0.0198983	0.123164	0.101733	SEPTIN7/CLASP2/STK3/NIPBL/CLASP1/PAFAH1B1/WNK1/MACROH2A1/MAP2K5/WDPCP/EHMT1/TRIP12/SEC24B/PLCB1/STK4/NR2C2/BMPR1A/PRKACB/COL5A2/NIBAN2/B4GALT5/SUFU/HES1/LAMA3/PHLDB2/LAMA2/WNT2B/COL5A1/TENM4/NOCT/UTP25/SULF1/NRARP	33
GO:0006900	vesicle budding from membrane	28/3268	110/18866	0.0199246	0.123204	0.101766	PICALM/PRKN/PPP6R3/TRAPPC9/SEC31A/AP3B1/CUL3/GBF1/SCFD1/SEC24B/DNM2/STX5/GOLPH3/USO1/ANKRD28/DNM3/TRAPPC10/PDCD6/SEC24D/NAPA/NSF/SEC23B/SEC24A/MYO18A/CNIH3/PPP6R1/DNM1/AREG	28
GO:0051236	establishment of RNA localization	47/3268	203/18866	0.0199537	0.123262	0.101814	TNKS/SETD2/QKI/SMG6/ZFP36/NUP98/SRSF4/RFTN1/ATXN2/ATM/ATR/CPSF6/RANBP2/NUP214/NUP160/NMD3/NUP153/AGFG1/NUP42/NUP58/SMG7/AHCTF1/THOC1/NUP107/NUP88/RFTN2/POM121/SENP2/NUP133/RBFOX1/MCM3AP/NUP93/RANBP17/CKAP5/SMG5/SIDT1/PARP11/NUP205/GLE1/NCBP1/THOC3/NUP210/XPO5/SIDT2/PABPN1/ZC3H3/NDC1	47
GO:0006303	double-strand break repair via nonhomologous end joining	25/3268	96/18866	0.0204104	0.125958	0.104041	BABAM2/KDM2A/UVRAG/SMCHD1/H4C3/ATM/SHLD2/ERCC1/KMT5B/UIMC1/CYREN/POLA1/BRCA1/SHLD1/NSD2/ERCC8/SMARCAL1/XRCC4/POT1/H2AX/MLH1/POLB/MDC1/BRCC3/HMGA2	25
GO:0031623	receptor internalization	29/3268	115/18866	0.0204563	0.126117	0.104172	TBC1D5/MKLN1/PICALM/MAGI2/NUMB/EPS15/ATXN2/DNM2/OPHN1/AHI1/EZR/PLCG2/GRB2/DNM3/SNX1/MTMR2/NEDD4/RAB31/SCYL2/GRK3/ARRB1/SYK/TFRC/ITGB2/DNM1/ANKRD13A/SH3GL2/ANGPT1/FCER1G	29
GO:0051489	regulation of filopodium assembly	14/3268	46/18866	0.0204902	0.126201	0.104241	BCAS3/PPP1R16B/ZMYND8/NRP1/DNM3/RIPOR2/RHOQ/MYO10/DOCK11/NLGN1/ARHGAP44/ABITRAM/NEURL1/ARAP1	14
GO:0033157	regulation of intracellular protein transport	59/3268	264/18866	0.0206613	0.127129	0.105008	BCAS3/ATP5IF1/PRKN/NF1/FYN/SETD2/UBR5/PPP3CC/GSK3B/MAPK8/BCL2/SP100/FBXW7/ANK3/TCF7L2/UBAC2/RUFY3/PSEN1/PIK3R1/SREBF2/HUWE1/MAPK1/MAPK14/XPO4/TFDP2/JAK2/SMAD3/PPP1R13B/PTPN1/USP36/GLI3/NDEL1/CTDSPL2/NUP58/C2CD5/PTPN14/SUFU/SAE1/HCLS1/TTC21B/TAMALIN/LCP1/TM9SF4/TP53BP2/ITGB2/DNAJC27/CASP8/ABLIM3/RAC2/ARHGAP44/DYNLT2B/SORL1/XPO5/EFCAB7/PRR5L/ANGPT1/TP63/VAMP7/C11orf65	59
GO:0051966	regulation of synaptic transmission, glutamatergic	20/3268	73/18866	0.02107	0.129388	0.106874	RAB3GAP1/PSEN1/OPHN1/DISC1/SYT1/ROR2/PLA2G6/DGKI/PTK2B/STXBP1/NRXN1/NLGN1/HOMER1/TSHZ3/GRIK1/SHANK2/GRM8/SHANK3/EGFR/GRM7	20
GO:1902117	positive regulation of organelle assembly	20/3268	73/18866	0.02107	0.129388	0.106874	SEPTIN7/ASAP1/PAN3/SEPTIN9/PIP4K2A/RAB3GAP1/CROCC/CNOT6L/RAB3GAP2/CCDC88A/HTT/ARHGAP35/STX18/MARK4/LCP1/LRSAM1/TAPT1/CEP120/ENTR1/CSF2	20
GO:0030838	positive regulation of actin filament polymerization	26/3268	101/18866	0.0211309	0.129581	0.107033	FCHSD2/FER/DLG1/PRKCE/SNX9/GRB2/KIRREL1/NCK2/CYFIP1/SPIRE1/ICAM1/IQGAP2/JMY/CARMIL1/PTK2B/MTOR/CORO1A/WHAMM/WASHC5/FMN1/WASH3P/NCKAP1L/BAIAP2L1/BAIAP2L2/WAS/HCK	26
GO:0071214	cellular response to abiotic stimulus	72/3268	331/18866	0.0211637	0.129581	0.107033	SPIDR/TENT2/NIPBL/GNB1/CREBBP/MAPK8/USP47/TANK/HDAC4/EGR1/NFKB1/ATM/CRADD/NAMPT/CAMKMT/MAP3K2/MICU1/PTPRK/DNM2/EP300/ATR/PIK3R1/CAB39/GRB2/TLK2/STK39/INO80/ADSS2/IRF1/MAP2K4/ERCC1/ADIRF/YAP1/PKD2/TAF1/MAPK14/RELB/ZBTB1/RIPOR2/CRY1/MAP3K1/WRN/NEDD4/MAPK10/N4BP1/RHBDD1/TNFRSF10B/RAD9A/RCSD1/MAP3K14/OXSR1/ERRFI1/SLC12A6/CARD16/SIRT1/HABP4/BMP6/KDM1A/SLC9A1/DYSF/H2AX/CRY2/CASP8/POLH/USP28/PIEZO2/INTS…	72
GO:0104004	cellular response to environmental stimulus	72/3268	331/18866	0.0211637	0.129581	0.107033	SPIDR/TENT2/NIPBL/GNB1/CREBBP/MAPK8/USP47/TANK/HDAC4/EGR1/NFKB1/ATM/CRADD/NAMPT/CAMKMT/MAP3K2/MICU1/PTPRK/DNM2/EP300/ATR/PIK3R1/CAB39/GRB2/TLK2/STK39/INO80/ADSS2/IRF1/MAP2K4/ERCC1/ADIRF/YAP1/PKD2/TAF1/MAPK14/RELB/ZBTB1/RIPOR2/CRY1/MAP3K1/WRN/NEDD4/MAPK10/N4BP1/RHBDD1/TNFRSF10B/RAD9A/RCSD1/MAP3K14/OXSR1/ERRFI1/SLC12A6/CARD16/SIRT1/HABP4/BMP6/KDM1A/SLC9A1/DYSF/H2AX/CRY2/CASP8/POLH/USP28/PIEZO2/INTS…	72
GO:0070741	response to interleukin-6	16/3268	55/18866	0.0212956	0.13026	0.107594	FER/STAT3/NFKB1/SOCS3/RIPK1/YAP1/JAK2/ICAM1/PTPN2/CBL/PID1/ST3GAL6/SBNO2/IL6R/SPI1/PTGIS	16
GO:0002831	regulation of response to biotic stimulus	87/3268	409/18866	0.0213192	0.130277	0.107608	ANKRD17/FYN/CREBBP/ITCH/PIAS1/PUM2/PUM1/USP15/UBE2K/PSMA2/PRKCA/NFKB1/SOCS3/RNF216/SASH1/EP300/RAF1/PSPC1/SAMHD1/FBXW11/TRAF3/CUL1/PLCG2/STAT5B/TAB2/PSME4/BTRC/IRF1/LYN/IRAK3/STING1/RPS6KA5/JAK2/MALT1/ILRUN/TNFAIP3/RELB/APPL2/PTPN1/PRKACB/TBK1/YTHDF3/PTPN2/CADM1/NLRC5/CD55/SERPINB9/UNC13B/NPLOC4/IKBKB/NOD1/PSMD5/PPARG/LRSAM1/CARD16/BIRC3/MAPKBP1/RNF125/CARD11/BMP6/TRIM5/RIPK2/IL15/SYK/PTPN22/PTPN…	87
GO:0032479	regulation of type I interferon production	31/3268	125/18866	0.0213618	0.13041	0.107718	ZBTB20/CREBBP/SETD2/ITCH/NFKB1/RNF216/REL/EP300/TRAF3/PLCG2/IRF1/STING1/ILRUN/TNFAIP3/PTPRS/RELB/TBK1/NLRC5/NPLOC4/POLA1/RNF125/RIPK2/SYK/PTPN22/NFKB2/TIRAP/CGAS/HAVCR2/TICAM1/NLRC3/POLR3B	31
GO:0051168	nuclear export	47/3268	204/18866	0.0216891	0.132278	0.109261	ATXN1/AKAP13/SETD2/SMG6/NUP98/SRSF4/GSK3B/SMURF1/SP100/TCF7L2/CPSF6/RANBP2/DUSP16/XPO4/MALT1/NUP214/NUP160/NMD3/CTDSPL2/NUP153/AGFG1/NUP42/NUP58/SMG7/THOC1/PTPN14/NUP107/XPO6/NUP88/POM121/XPO7/NUP133/MCM3AP/NUP93/RANBP17/SMG5/NUP205/DNAJC27/GLE1/NCBP1/EIF4ENIF1/THOC3/RANBP3L/NUP210/XPO5/PABPN1/NDC1	47
GO:0046939	nucleotide phosphorylation	33/3268	135/18866	0.0220787	0.134523	0.111115	ZBTB20/ALDOA/NUPR1/STAT3/NUP98/NCOR1/HDAC4/PSEN1/EP300/FOXK2/RANBP2/PFKFB3/PRKAG2/NUP214/NUP160/OGDH/HK1/NUP153/NUP42/NUP58/PRXL2C/NUP107/NUP88/POM121/NUP133/SLC4A4/PPARA/NUP93/NUP205/NUP210/DHTKD1/NME9/NDC1	33
GO:0090132	epithelium migration	79/3268	368/18866	0.0221762	0.134985	0.111497	BCAS3/AKT3/ATP5F1B/MACF1/PTK2/CLASP2/ATP5F1A/STARD13/NF1/PTPRM/CLASP1/MAP4K4/PTPRG/PRKCE/BMPR2/SP100/DOCK1/MAP2K5/FBXW7/PRKD1/WDPCP/RAB11A/ABL1/PRKCA/MYH9/ATP2B4/ROCK2/SASH1/PKN2/ROBO1/NR4A1/HDAC9/SPRED1/PLCG2/ADAMTS9/PIK3C2A/MAPRE2/NRP1/MCC/PRKX/IQSEC1/RREB1/CAPN7/MAP3K3/PRKD2/PDCD6/PPARD/KANK1/SLIT2/PKN1/PXN/RHOJ/PPARG/PTK2B/LPXN/MTOR/LOXL2/SIRT1/DAB2IP/CDH13/ARSB/EPB41L5/SEMA4A/VASH1/GFUS/ITGB…	79
GO:0000288	nuclear-transcribed mRNA catabolic process, deadenylation-dependent decay	21/3268	78/18866	0.0222855	0.135518	0.111937	TUT4/PAN3/ZFP36/CPEB3/TNRC6A/TNRC6C/TUT7/RC3H1/CNOT6L/PARN/RC3H2/DCP1A/SAMD4A/TENT4B/TENT4A/CNOT10/MLH1/NOCT/PATL2/EDC4/DCP1B	21
GO:0098732	macromolecule deacylation	28/3268	111/18866	0.0223652	0.13587	0.112228	NIPBL/CAMK2D/DYRK1A/MAPK8/PRKD1/HDAC4/TBL1X/EP300/MIDEAS/HDAC9/SPRED1/RCOR1/FRY/TRERF1/MTA3/SPRED2/SKI/PRKD2/PER1/RCOR3/SMARCAD1/SIRT1/AKAP8/ABHD17B/JDP2/PRDM5/MORF4L1/SIRT3	28
GO:0019216	regulation of lipid metabolic process	91/3268	431/18866	0.0226594	0.136961	0.113129	ZBTB20/RORA/NCOA1/PTK2/NCOA2/CREBBP/PRKCE/PIBF1/RB1/CCN1/AMBRA1/NCOR1/MACROH2A1/FBXW7/PRKD1/TBL1X/ELOVL5/EGR1/NFKB1/SOCS3/CRTC3/TIAM2/MTMR3/PIK3R1/STAT5B/SREBF2/CREB1/RGL1/LYN/NCOR2/ACACA/ADIPOR2/PRKAG2/NCOA6/APPL2/PANK2/NSMAF/RBL2/LPGAT1/PDK3/MTMR2/LMF1/PPARD/TXNRD1/VAV3/SORBS1/PPP2R5A/ACACB/NR4A3/PLA2G6/TTC39B/ABCA1/PPARG/BRCA1/PTK2B/OPA3/MTOR/RUBCN/SIRT1/PIK3R5/PPARA/DAB2IP/ABHD5/BMP6/PDE3B/RA…	91
GO:0001921	positive regulation of receptor recycling	6/3268	14/18866	0.0228075	0.136961	0.113129	EPS15/PSEN1/ECE1/INPP5F/NSF/ARAP1	6
GO:0032488	Cdc42 protein signal transduction	6/3268	14/18866	0.0228075	0.136961	0.113129	ABL1/NRP1/RHOJ/ABCA1/WAS/SHTN1	6
GO:0060211	regulation of nuclear-transcribed mRNA poly(A) tail shortening	6/3268	14/18866	0.0228075	0.136961	0.113129	ZFP36/CPEB3/TNRC6A/TNRC6C/TENT4B/TENT4A	6
GO:0060831	smoothened signaling pathway involved in dorsal/ventral neural tube patterning	6/3268	14/18866	0.0228075	0.136961	0.113129	GLI3/PRKACB/TBC1D32/SUFU/GLI2/WDR19	6
GO:0070669	response to interleukin-2	6/3268	14/18866	0.0228075	0.136961	0.113129	STAT5B/PTPN2/PTK2B/SYK/JAK3/IL2	6
GO:0072672	neutrophil extravasation	6/3268	14/18866	0.0228075	0.136961	0.113129	CD99/RIPOR2/PIK3CD/PIK3CG/MDK/PECAM1	6
GO:0090239	regulation of histone H4 acetylation	6/3268	14/18866	0.0228075	0.136961	0.113129	AUTS2/ATG5/BRCA1/ARRB1/SIRT1/SPI1	6
GO:0090308	regulation of DNA methylation-dependent heterochromatin assembly	6/3268	14/18866	0.0228075	0.136961	0.113129	ATF7IP/RESF1/TASOR/SETDB1/TET1/MORC2	6
GO:1901836	regulation of transcription of nucleolar large rRNA by RNA polymerase I	6/3268	14/18866	0.0228075	0.136961	0.113129	MACROH2A1/SMARCA4/MTOR/MARS1/MACROH2A2/IPPK	6
GO:0006606	protein import into nucleus	36/3268	150/18866	0.0228528	0.136961	0.113129	CBLB/NF1/STAT3/UBR5/NUP98/PSEN1/PIK3R1/RANBP2/MAPK1/PPP1R10/MAPK14/JAK2/SMAD3/NUP214/APPL2/GLI3/TNPO3/KPNA1/NUP153/KPNA3/NUP58/SUFU/HCLS1/PRICKLE1/NUP107/IPO9/NUP88/POM121/NUP133/NUP93/RANBP17/SYK/E2F3/EFCAB7/ANGPT1/ARNTL	36
GO:2000573	positive regulation of DNA biosynthetic process	19/3268	69/18866	0.0229314	0.136961	0.113129	TNKS/NEK7/ATM/HMBOX1/ATR/MAPK1/PARN/PRKD2/MAP3K4/NVL/PTK2B/POLG2/NAF1/POT1/RFC3/PARM1/PRKCQ/CHTF8/SMOC2	19
GO:0002204	somatic recombination of immunoglobulin genes involved in immune response	15/3268	51/18866	0.0229403	0.136961	0.113129	SHLD2/ERCC1/PTPRC/KMT5B/SWAP70/THOC1/SHLD1/NSD2/MSH2/TFRC/MLH1/APLF/ATAD5/CCR6/IL2	15
GO:0002208	somatic diversification of immunoglobulins involved in immune response	15/3268	51/18866	0.0229403	0.136961	0.113129	SHLD2/ERCC1/PTPRC/KMT5B/SWAP70/THOC1/SHLD1/NSD2/MSH2/TFRC/MLH1/APLF/ATAD5/CCR6/IL2	15
GO:0032873	negative regulation of stress-activated MAPK cascade	15/3268	51/18866	0.0229403	0.136961	0.113129	PRKN/ITCH/DLG1/PAFAH1B1/NCOR1/FOXO1/TAOK3/HIPK3/EZR/PER1/QARS1/MECOM/PTPN22/FKTN/DUSP10	15
GO:0045190	isotype switching	15/3268	51/18866	0.0229403	0.136961	0.113129	SHLD2/ERCC1/PTPRC/KMT5B/SWAP70/THOC1/SHLD1/NSD2/MSH2/TFRC/MLH1/APLF/ATAD5/CCR6/IL2	15
GO:0070303	negative regulation of stress-activated protein kinase signaling cascade	15/3268	51/18866	0.0229403	0.136961	0.113129	PRKN/ITCH/DLG1/PAFAH1B1/NCOR1/FOXO1/TAOK3/HIPK3/EZR/PER1/QARS1/MECOM/PTPN22/FKTN/DUSP10	15
GO:0072523	purine-containing compound catabolic process	15/3268	51/18866	0.0229403	0.136961	0.113129	DPYD/PDE8A/PDE4B/PDE4D/NT5C2/PDE7A/SAMHD1/PDE7B/PDE5A/PDE10A/PDE9A/PDE4A/PDE1A/ADA2/AMPD3	15
GO:0007204	positive regulation of cytosolic calcium ion concentration	70/3268	322/18866	0.023046	0.137394	0.113487	CACNA1C/GNB1/ITPR2/PDE4D/CAMK2D/FYN/PRKCE/BCL2/CACNB2/SPPL3/ABL1/ITPR1/ATP2B4/DMD/PLCG2/MYO5A/LYN/PKD2/PTPRC/JAK2/ABL2/HTT/ATG5/TRPC1/CXCR4/CD55/GNA13/SWAP70/IBTK/CACNA2D1/DIAPH1/RASA3/PLA2G6/LRP6/PTK2B/TPCN1/CHD7/CD52/CORO1A/SLC8A1/ANK2/AKAP6/ESR1/LPAR1/PTPN6/UBASH3B/FAM155A/TACR1/TRPC6/SAA1/PIK3CG/MS4A1/CALM2/P2RY10/RYR2/RYR3/CD4/PLCE1/ITPR3/C5AR1/LCK/CCR6/SLC8B1/MCOLN2/P2RY6/FPR3/SLC24A1/TRPV4…	70
GO:1901186	positive regulation of ERBB signaling pathway	12/3268	38/18866	0.0230737	0.137394	0.113487	HIP1/SOS1/FBXW7/CCDC88A/CBL/DGKD/NCF1/MMP9/NEURL1/ARAP1/AREG/PLAUR	12
GO:0046634	regulation of alpha-beta T cell activation	25/3268	97/18866	0.023101	0.137394	0.113487	RUNX1/NFKBIZ/AP3B1/ZBTB16/RC3H1/IRF1/PTPRC/MALT1/SH3RF1/GLI3/RC3H2/CD55/IL4R/CD83/ITPKB/RUNX3/RIPK2/SYK/PTPN22/JAK3/NCKAP1L/RASAL3/PRKCQ/CD86/IL2	25
GO:1901655	cellular response to ketone	25/3268	97/18866	0.023101	0.137394	0.113487	SMYD3/FOXO3/GNB1/PRKCE/NR3C1/FOXO1/XRN1/ROCK2/GNG2/GOLPH3/ATP2B1/ACACA/TRERF1/ICAM1/EFNA5/TNC/FBXO32/PPARG/ERRFI1/ADCY3/SIRT1/AKAP8/EGFR/P2RY6/MAP4K1	25
GO:0043388	positive regulation of DNA binding	17/3268	60/18866	0.0232168	0.137951	0.113947	PRKN/NIPBL/RB1/HIPK2/EP300/H1-0/JAK2/SKI/GTF2B/NIBAN2/PPARG/HES1/MAU2/MMP9/TRAF6/PYHIN1/PLAUR	17
GO:1905475	regulation of protein localization to membrane	45/3268	195/18866	0.0236031	0.139876	0.115537	PICALM/PRKN/FYN/DLG1/NUMB/PRKCE/PPP3CC/MAPK8/BCL2/ANK3/PRKCH/RAB11A/STX8/RAP1A/ADAM10/ATP2B4/PIK3R1/EZR/ZMYND8/TFDP2/CNST/PPP1R13B/PPFIA1/RHOQ/C2CD5/PTPN9/SORBS1/PPP2R5A/SSH1/TAMALIN/PID1/TP53BP2/EPHA3/VAMP8/ITGB2/CASP8/SHISA6/ARHGAP44/GPC6/EFCAB7/EGFR/TP63/GPC5/VAMP7/EPHB2	45
GO:0030308	negative regulation of cell growth	44/3268	190/18866	0.0236082	0.139876	0.115537	APBB2/BMPR2/RB1/BCL2/SMARCA2/CRLF3/PTPRJ/SLIT3/NRP1/ADIPOR2/SMAD3/PTPRS/PPARD/SMARCA4/SLIT2/PPARG/ST7L/ESR2/SIRT1/PPARA/SEMA4D/TCHP/NDRG3/ULK2/SEMA4A/BCL11A/CDKL3/ARHGAP4/SEMA4B/ACVR1B/TGFB2/SESN2/CCN3/RGS2/SH3BP4/MAP2/ENPP1/MEG3/EAF2/RERG/SEMA6B/FGF13/HYAL1/SEMA3A	44
GO:0070507	regulation of microtubule cytoskeleton organization	44/3268	190/18866	0.0236082	0.139876	0.115537	CLASP2/NAV3/CLASP1/SENP6/PAFAH1B1/DYRK1A/ROCK1/GSK3B/BICD1/TAOK1/ABL1/ROCK2/MCPH1/BMERB1/CLIP1/NIN/MAPRE2/CAMSAP2/APC/ALMS1/KAT2B/EFNA5/ATXN7/TTBK2/TBCD/RCC1/TOGARAM1/MARK4/CDK5RAP2/BRCA1/RNF4/MID1/PHLDB2/TRIM37/MARK2/CKAP5/EPHA3/CEP70/SPAST/CEP120/MAP2/TACC3/FGF13/TRPV4	44
GO:0060840	artery development	26/3268	102/18866	0.0238192	0.140993	0.116459	NF1/BMPR2/ARID2/SEC24B/HECTD1/DNM2/ROBO1/ADAMTS9/PKD2/NRP1/BMPR1A/GLI3/SUFU/PRICKLE1/SMAD6/LTBP1/HES1/EYA1/CHD7/LDLR/NPRL3/ROBO2/ADAMTS6/TGFB2/MDK/TAB1	26
GO:0032212	positive regulation of telomere maintenance via telomerase	11/3268	34/18866	0.0242467	0.14298	0.1181	TNKS/NEK7/ATM/HMBOX1/ATR/MAPK1/PARN/MAP3K4/NAF1/POT1/PRKCQ	11
GO:0032232	negative regulation of actin filament bundle assembly	11/3268	34/18866	0.0242467	0.14298	0.1181	DLC1/PRKN/CLASP2/CLASP1/ARHGEF18/PPFIA1/ARHGAP6/PHLDB2/SHANK3/WAS/ARAP1	11
GO:0055094	response to lipoprotein particle	11/3268	34/18866	0.0242467	0.14298	0.1181	SREBF2/NPC1/ABCA1/PPARG/CDH13/LDLR/SYK/ITGB2/CD68/TICAM1/FCER1G	11
GO:0090504	epiboly	11/3268	34/18866	0.0242467	0.14298	0.1181	CLASP2/MRTFA/CLASP1/ARHGAP24/CCN1/CD44/RREB1/ARHGAP35/MTOR/PHLDB2/COL5A1	11
GO:0006898	receptor-mediated endocytosis	71/3268	328/18866	0.0243022	0.14306	0.118166	FCHSD2/TBC1D5/MKLN1/PICALM/HIP1/MAGI2/IGKC/NUMB/EPS15/ITSN2/LRP1B/SNX9/ATXN2/BICD1/LDLRAD3/DNM2/OPHN1/AHI1/EZR/PLCG2/GRB2/ITSN1/IGLC2/BMP2K/DNM3/IGF2R/CD2AP/REPS1/SNX1/IGLC3/MTMR2/FCHO2/NEDD4/PIK3CB/PIKFYVE/CBL/RAB31/GPR107/ITGA4/SCYL2/CUBN/GRK3/LRP6/DGKD/TMEM108/ARRB1/DNAJC13/INPP5F/LDLR/CLU/SYK/CLTCL1/TFRC/ITGB2/TNK2/AP4E1/DNM1/SAA1/BTBD8/ANKRD13A/SORL1/SLC9B2/SH3GL2/LRP3/ANGPT1/MICALL1/SERPINE…	71
GO:2001259	positive regulation of cation channel activity	20/3268	74/18866	0.0243061	0.14306	0.118166	CACNB2/ANK3/STIM1/PLCG2/PKD2/HTT/STIM2/CTSS/CACNA2D1/ANTKMT/ANK2/AKAP6/NOS1AP/CALM2/ATPSCKMT/SHANK3/FGF14/P2RY6/CRACR2A/EPHB2	20
GO:0050671	positive regulation of lymphocyte proliferation	33/3268	136/18866	0.0244429	0.143729	0.118719	BCL2/NFATC2/PELI1/STAT5B/NCK2/PTPRC/CD55/VAV3/GPR183/HES1/CORO1A/CARD11/RIPK2/IL15/SYK/PTPN22/JAK3/TFRC/ZNF335/NCKAP1L/IL7/RASAL3/TIRAP/PRKCQ/CD86/ATAD5/CD4/HAVCR2/TICAM1/HLA-DMB/TRAF6/IL2/TNFRSF13C	33
GO:0022602	ovulation cycle process	14/3268	47/18866	0.0246585	0.144587	0.119428	FOXO3/PAM/STAT5B/SLIT3/NRIP1/MAP2K6/SLIT2/BMPR1B/ARRB1/SIRT1/ESR1/ROBO2/TGFB2/GAS2	14
GO:0046638	positive regulation of alpha-beta T cell differentiation	14/3268	47/18866	0.0246585	0.144587	0.119428	RUNX1/NFKBIZ/AP3B1/ZBTB16/MALT1/GLI3/IL4R/CD83/ITPKB/RUNX3/RIPK2/SYK/NCKAP1L/CD86	14
GO:0050919	negative chemotaxis	14/3268	47/18866	0.0246585	0.144587	0.119428	ROBO1/SLIT3/UNC5C/EFNA5/SLIT2/SEMA4D/SEMA4A/NRG3/ROBO2/SEMA4B/PLXNA4/SEMA6B/FLRT2/SEMA3A	14
GO:0006349	regulation of gene expression by genetic imprinting	7/3268	18/18866	0.0251145	0.146396	0.120923	ARID4B/PCGF5/KCNQ1/DNMT3A/BRCA1/PCGF3/KDM1B	7
GO:0021756	striatum development	7/3268	18/18866	0.0251145	0.146396	0.120923	ZSWIM6/SECISBP2/RARB/BCL11B/CNTNAP2/SHANK3/FOXP2	7
GO:0035313	wound healing, spreading of epidermal cells	7/3268	18/18866	0.0251145	0.146396	0.120923	CLASP2/CLASP1/ARHGAP24/RREB1/MTOR/PHLDB2/COL5A1	7
GO:0048339	paraxial mesoderm development	7/3268	18/18866	0.0251145	0.146396	0.120923	EXOC4/YAP1/BMPR1A/SMAD3/NUP133/LEF1/EPB41L5	7
GO:0060977	coronary vasculature morphogenesis	7/3268	18/18866	0.0251145	0.146396	0.120923	SETD2/ARID2/SEC24B/SPRED1/NRP1/SGCD/TGFBR3	7
GO:2000369	regulation of clathrin-dependent endocytosis	7/3268	18/18866	0.0251145	0.146396	0.120923	DNM2/BMP2K/PIK3CB/SCYL2/DGKD/TNK2/SH3GL2	7
GO:0031529	ruffle organization	16/3268	56/18866	0.0251549	0.146396	0.120923	ARHGAP24/WDPCP/CYFIP1/ICAM1/PIP5K1A/NDEL1/KANK1/CARMIL1/MTOR/NLGN1/MTSS2/PLEKHM1/STAP1/CSF1R/SNX10/PLEK	16
GO:1905515	non-motile cilium assembly	16/3268	56/18866	0.0251549	0.146396	0.120923	SEPTIN7/SEPTIN9/MAP4/PIBF1/DNM2/DISC1/DYNC2H1/TBC1D32/TOGARAM1/IFT88/ARL13B/MAK/CC2D2A/IFT172/C2CD3/IFT140	16
GO:0007176	regulation of epidermal growth factor-activated receptor activity	10/3268	30/18866	0.0252259	0.146399	0.120925	CBLB/FBXW7/PSEN1/NCK2/CBL/ERRFI1/ZFYVE28/NCF1/NEURL1/AREG	10
GO:0051491	positive regulation of filopodium assembly	10/3268	30/18866	0.0252259	0.146399	0.120925	BCAS3/ZMYND8/NRP1/DNM3/RIPOR2/RHOQ/DOCK11/NLGN1/NEURL1/ARAP1	10
GO:1990126	retrograde transport, endosome to plasma membrane	10/3268	30/18866	0.0252259	0.146399	0.120925	RAB11A/VPS35L/VPS26C/TAMALIN/CCDC93/VPS39/ANKRD27/ARHGAP44/ENTR1/MICALL1	10
GO:0031570	DNA integrity checkpoint	38/3268	161/18866	0.0254381	0.147494	0.121829	FOXN3/BABAM2/WAC/TAOK3/TAOK1/ATM/CRADD/EP300/GIGYF2/ATR/CDC14B/PPP1R10/MAPK14/TFDP2/CNOT6L/CUL4A/CRY1/UIMC1/RBL2/THOC1/RAD9A/CNOT10/BRCA1/MSH2/H2AX/ARID3A/PLAGL1/FBXO31/STK33/USP28/RINT1/INTS7/NEK11/MDC1/BRCC3/ATRIP/RFWD3/HMGA2	38
GO:0072331	signal transduction by p53 class mediator	59/3268	267/18866	0.0255851	0.14797	0.122222	WWOX/PRKN/MARCHF7/TAF15/NUPR1/FOXO3/DYRK1A/KAT6A/BCL2/SP100/EHMT1/ATM/HIPK2/CRADD/PHF20/FHIT/EP300/ATR/SPRED1/CD44/TAF3/TAF1/MAPK14/TFDP2/CNOT6L/PRKAG2/PPP1R13B/SPRED2/RBL2/WRN/TAF2/USP10/RAD9A/PPM1D/CNOT10/JMY/BRCA1/RNF34/BANP/TRIM24/SIRT1/TP53BP2/MSH2/KDM1A/RFC3/TAF4B/ARID3A/PLAGL1/YJU2/USP28/ACER2/SESN2/ATAD5/TP63/TOP3A/DYRK3/PYHIN1/RBBP8/ATRIP	59
GO:0021884	forebrain neuron development	9/3268	26/18866	0.0258674	0.14797	0.122222	RAPGEF2/ROBO1/NRP1/DISC1/DCLK2/SLIT2/ROBO2/UQCRQ/SEMA3A	9
GO:0034453	microtubule anchoring	9/3268	26/18866	0.0258674	0.14797	0.122222	CLASP2/CLASP1/BICD1/CEP350/NIN/PEX14/CEP20/CEP43/NINL	9
GO:0043951	negative regulation of cAMP-mediated signaling	9/3268	26/18866	0.0258674	0.14797	0.122222	PDE4D/ATP2B4/CRTC3/PDE10A/PDE3A/PDE3B/LPAR1/RGS2/RNF157	9
GO:0044068	modulation by symbiont of host cellular process	9/3268	26/18866	0.0258674	0.14797	0.122222	ATG7/ATG5/KPNA1/KPNA3/SERPINB9/ULK2/CASP8/CD4/PABPN1	9
GO:0051560	mitochondrial calcium ion homeostasis	9/3268	26/18866	0.0258674	0.14797	0.122222	MICU2/MCU/RAP1GDS1/MICU1/DISC1/SLC25A27/MCUB/MICU3/SLC8B1	9
GO:0051654	establishment of mitochondrion localization	9/3268	26/18866	0.0258674	0.14797	0.122222	KIF1B/TRAK1/OPA1/RHOT1/MARK1/TRAK2/SPAST/MYO19/AGBL4	9
GO:0060384	innervation	9/3268	26/18866	0.0258674	0.14797	0.122222	NRP1/ITGA4/UNC13B/ADARB1/COL25A1/CHD7/LRIG1/SULF1/SEMA3A	9
GO:1903649	regulation of cytoplasmic transport	9/3268	26/18866	0.0258674	0.14797	0.122222	PRKN/MAP2K1/EZR/MAPK1/MTMR2/DENND10/DNAJC13/SORL1/MAP2	9
GO:0001779	natural killer cell differentiation	8/3268	22/18866	0.0259476	0.14797	0.122222	STAT5B/PTPRC/MERTK/ZBTB1/TOX/IL15/PIK3CD/RASGRP1	8
GO:0006312	mitotic recombination	8/3268	22/18866	0.0259476	0.14797	0.122222	NSMCE2/SMC5/ERCC1/MSH3/SMC6/RAD52/MLH1/TEP1	8
GO:0033005	positive regulation of mast cell activation	8/3268	22/18866	0.0259476	0.14797	0.122222	GAB2/IL4R/NR4A3/STXBP1/VAMP8/SYK/VAMP7/FCER1G	8
GO:0045061	thymic T cell selection	8/3268	22/18866	0.0259476	0.14797	0.122222	PTPRC/ATG5/GLI3/PTPN2/DOCK2/ITPKB/TOX/CARD11	8
GO:0062033	positive regulation of mitotic sister chromatid segregation	8/3268	22/18866	0.0259476	0.14797	0.122222	NIPBL/NSMCE2/RB1/CUL3/MACROH2A1/SMC5/CDC27/SLF1	8
GO:0071379	cellular response to prostaglandin stimulus	8/3268	22/18866	0.0259476	0.14797	0.122222	GNB1/PRKCE/GNG2/ACACA/TNC/PPARG/AKAP8/P2RY6	8
GO:0099633	protein localization to postsynaptic specialization membrane	8/3268	22/18866	0.0259476	0.14797	0.122222	DLG2/GPHN/DLG1/RAP1A/ADAM10/ADAM22/SHISA6/GPC6	8
GO:0099645	neurotransmitter receptor localization to postsynaptic specialization membrane	8/3268	22/18866	0.0259476	0.14797	0.122222	DLG2/GPHN/DLG1/RAP1A/ADAM10/ADAM22/SHISA6/GPC6	8
GO:2000479	regulation of cAMP-dependent protein kinase activity	8/3268	22/18866	0.0259476	0.14797	0.122222	RAPGEF2/ATP2B4/PRKAR2A/HTT/PRKAG2/SIRT1/PRKAR1B/SESN2	8
GO:0032606	type I interferon production	31/3268	127/18866	0.0263742	0.149991	0.123892	ZBTB20/CREBBP/SETD2/ITCH/NFKB1/RNF216/REL/EP300/TRAF3/PLCG2/IRF1/STING1/ILRUN/TNFAIP3/PTPRS/RELB/TBK1/NLRC5/NPLOC4/POLA1/RNF125/RIPK2/SYK/PTPN22/NFKB2/TIRAP/CGAS/HAVCR2/TICAM1/NLRC3/POLR3B	31
GO:1900180	regulation of protein localization to nucleus	31/3268	127/18866	0.0263742	0.149991	0.123892	NF1/FYN/UBR5/GSK3B/PSEN1/PIK3R1/MAPK1/MAPK14/JAK2/ILRUN/SMAD3/CD2AP/GLI3/OTUD7B/NMD3/DCLK2/EIF2AK3/NUP58/MAGED1/NVL/SUFU/HCLS1/NF2/TFRC/MFHAS1/POLR1A/SESN2/EFCAB7/ANGPT1/RASSF5/PYHIN1	31
GO:1903052	positive regulation of proteolysis involved in cellular protein catabolic process	31/3268	127/18866	0.0263742	0.149991	0.123892	ATP5IF1/ARIH1/COP1/PTK2/PRKN/NUPR1/CSNK1A1/PIAS1/GSK3B/SMURF1/FBXW7/ANKIB1/PSEN1/RNF19A/TAF1/DISC1/ZER1/PRICKLE1/CHFR/RNF180/PTK2B/DAB2IP/FBXW8/RNF19B/CLU/RNF144A/AGBL4/GBA/RNF185/AXIN1/PYHIN1	31
GO:0001953	negative regulation of cell-matrix adhesion	13/3268	43/18866	0.02643	0.150035	0.123928	BCAS3/DLC1/CLASP2/NF1/MAP4K4/CASK/RASA1/PIK3R1/ARHGAP6/PHLDB2/NF2/ACER2/SERPINE1	13
GO:0040019	positive regulation of embryonic development	13/3268	43/18866	0.02643	0.150035	0.123928	CLASP2/CLASP1/PAFAH1B1/MACROH2A1/PLCB1/NR2C2/NIBAN2/B4GALT5/HES1/PHLDB2/WNT2B/TENM4/UTP25	13
GO:0006901	vesicle coating	19/3268	70/18866	0.0265121	0.150364	0.1242	PPP6R3/TRAPPC9/SEC31A/CUL3/GBF1/SCFD1/SEC24B/STX5/USO1/ANKRD28/TRAPPC10/PDCD6/SEC24D/NAPA/NSF/SEC24A/CNIH3/PPP6R1/AREG	19
GO:0001822	kidney development	62/3268	283/18866	0.0266695	0.151119	0.124823	NF1/MAGI2/NIPBL/DLG1/MYO1E/BCL2/ASXL1/WDPCP/ZBTB16/EGR1/CPLANE1/AHI1/YAP1/PKD2/PBX1/NRP1/PRKX/SMAD3/NID1/GLI3/NUP160/MAGED1/KIF26B/PCSK5/IFT88/SLIT2/NUP107/RARB/PDGFD/SMAD6/MTSS1/HES1/EYA1/NUP133/EPHA4/FAT4/BMP6/BASP1/GLI2/TIPARP/GCNT1/WNT2B/DLG5/FMN1/ROBO2/LGR4/APAF1/GREB1L/TGFB2/MMP9/COL4A3/PLCE1/IL6R/COL4A4/SULF1/ANGPT1/PECAM1/BMPER/ITGA8/FRAS1/ALDH1A2/PTPRO	62
GO:0001101	response to acid chemical	32/3268	132/18866	0.0267115	0.15122	0.124906	CCN2/FYN/UBR1/UBR2/ZEB1/CPEB3/ATP2B4/LARS1/CREB1/LYN/PKD2/RPTOR/SESN1/OPA1/ICAM1/COL5A2/MAPK10/SLC38A9/PIK3C3/PDGFD/DNMT3A/KLHL22/MTOR/BCL11A/PDGFC/CASTOR2/MEAK7/SESN2/SH3BP4/EGFR/NEURL1/ASNS	32
GO:0032273	positive regulation of protein polymerization	33/3268	137/18866	0.0270007	0.152579	0.12603	FCHSD2/FER/NAV3/CLASP1/DLG1/PRKCE/SNX9/GRB2/CLIP1/NIN/KIRREL1/NCK2/CYFIP1/SPIRE1/ICAM1/TOGARAM1/CDK5RAP2/IQGAP2/JMY/CARMIL1/PTK2B/MTOR/CORO1A/CKAP5/WHAMM/WASHC5/FMN1/WASH3P/NCKAP1L/BAIAP2L1/BAIAP2L2/WAS/HCK	33
GO:0032946	positive regulation of mononuclear cell proliferation	33/3268	137/18866	0.0270007	0.152579	0.12603	BCL2/NFATC2/PELI1/STAT5B/NCK2/PTPRC/CD55/VAV3/GPR183/HES1/CORO1A/CARD11/RIPK2/IL15/SYK/PTPN22/JAK3/TFRC/ZNF335/NCKAP1L/IL7/RASAL3/TIRAP/PRKCQ/CD86/ATAD5/CD4/HAVCR2/TICAM1/HLA-DMB/TRAF6/IL2/TNFRSF13C	33
GO:0042733	embryonic digit morphogenesis	17/3268	61/18866	0.0271434	0.153109	0.126467	CREBBP/CHST11/WDPCP/ZBTB16/CPLANE1/LMBR1/ECE1/BMPR1A/GLI3/GNA12/TBC1D32/ROR2/BPNT2/GLI2/C2CD3/LRP5/IFT140	17
GO:0043954	cellular component maintenance	17/3268	61/18866	0.0271434	0.153109	0.126467	DLG2/FYN/TANC1/DLG1/IGF1R/OPHN1/ZMYND8/PLEKHA7/CTBP2/MTMR2/RASSF8/KIFC3/SIRT1/ADGRB3/HOMER1/ABHD17B/CSF1R	17
GO:0003179	heart valve morphogenesis	15/3268	52/18866	0.0272253	0.153124	0.12648	BMPR2/RB1/CCN1/ROCK1/ROCK2/ROBO1/ADAMTS9/SLIT3/BMPR1A/SLIT2/SMAD6/MTOR/NFATC1/ROBO2/TGFB2	15
GO:0031103	axon regeneration	15/3268	52/18866	0.0272253	0.153124	0.12648	BCL2/CTNNA1/MAP2K1/STK24/JAK2/PTPRS/MAPK8IP3/NDEL1/MTR/JAM3/TNC/EPHA4/INPP5F/KREMEN1/RTN4RL1	15
GO:1903557	positive regulation of tumor necrosis factor superfamily cytokine production	15/3268	52/18866	0.0272253	0.153124	0.12648	ZBTB20/PTPRJ/PIK3R1/RIPK1/ARFGEF2/PTPRC/JAK2/DDT/NOD1/CLU/RIPK2/RASGRP1/TIRAP/TICAM1/FCER1G	15
GO:0019722	calcium-mediated signaling	50/3268	222/18866	0.0272445	0.153124	0.12648	NFAT5/CACNA1C/PDE4D/CAMK2D/PPP3CC/GSK3B/NFATC3/SPPL3/HDAC4/ITPR1/ATP2B4/MCU/NFATC2/PPP3CB/PTPRJ/DMD/PLCG2/MYO5A/PKD2/PTPRC/SGCD/HTT/CXCR4/EIF2AK3/MCTP1/CHRM3/NCALD/PTK2B/MTOR/NFATC1/RCAN2/SLC8A1/CDH13/ANK2/AKAP6/SYK/MCTP2/SLC9A1/NR5A2/LAT2/CALM2/CD22/RYR2/CD4/PLCE1/EGFR/CCR6/P2RY6/PLEK/TBC1D10C	50
GO:0006909	phagocytosis	81/3268	382/18866	0.0273671	0.153675	0.126935	PTK2/CAMK1D/ELMO1/IGKC/WIPF1/RAPGEF1/FYN/PRKCE/CDC42SE2/DOCK1/RAP1A/LYST/SPG11/ABL1/MYH9/KIAA1109/ABR/ABI1/DNM2/PTPRJ/PIK3R1/PLCG2/GRB2/IGHG4/LYN/IGLC2/MAPK1/PTPRC/ANO6/MERTK/CYFIP1/ATG5/APPL2/PIP5K1A/IGLC3/DOCK2/PIK3CB/VAV3/RAB31/MYO10/PLA2G6/BCR/YES1/ARHGAP25/XKR6/IGHG1/RHOH/ABCA1/TM9SF4/PPARG/IGHG3/RUBCN/CORO1A/LDLR/MYO18A/VAV2/IL15/SYK/CYFIP2/DYSF/ITGB2/RHOBTB1/RAC2/VAV1/CD247/NCKAP1L/ITGAL/I…	81
GO:0002685	regulation of leukocyte migration	48/3268	212/18866	0.0275125	0.154335	0.12748	PTK2/CAMK1D/CD99/WNK1/LRCH1/ADAM10/DOCK8/MCU/ABR/PLCB1/STK39/STK10/LYN/MAPK1/MAPK14/ANO6/RIPOR2/ICAM1/DDT/SWAP70/KARS1/ITGA4/JAM3/SLIT2/BCR/PDGFD/OXSR1/RHOH/PTK2B/CXCL14/RARRES2/IL34/DYSF/RAC2/NCKAP1L/TIRAP/CCN3/MDK/IL6R/C5AR1/STAP1/CSF1R/CCR6/SERPINE1/SLC8B1/THBS4/DAPK2/TRPV4	48
GO:0001655	urogenital system development	71/3268	330/18866	0.0275342	0.154335	0.12748	NF1/MAGI2/NIPBL/DLG1/MYO1E/BCL2/ASXL1/WDPCP/ZBTB16/EGR1/SMARCC1/CPLANE1/AHI1/YAP1/NFIA/PKD2/PBX1/NRP1/PRKX/SMAD3/NID1/GLI3/NUP160/FRS2/MAGED1/KIF26B/PCSK5/IFT88/SLIT2/NUP107/TNC/RARB/PDGFD/SMAD6/CYP7B1/MTSS1/HES1/EYA1/NUP133/EPHA4/FAT4/BMP6/BASP1/GLI2/TIPARP/GCNT1/WNT2B/ESR1/DLG5/FMN1/ROBO2/LGR4/APAF1/GREB1L/TGFB2/MMP9/COL4A3/PLCE1/IL6R/COL4A4/SULF1/EAF2/ANGPT1/TP63/PECAM1/BMPER/ITGA8/FRAS1/ALDH1…	71
GO:0051216	cartilage development	45/3268	197/18866	0.0278127	0.155756	0.128654	RUNX1/CCN2/CHST11/BMPR2/CCN1/ZEB1/GLG1/ZBTB16/RUNX2/TRPS1/SOX5/CSGALNACT1/SATB2/CD44/MAPK14/BMPR1A/SMAD3/GLI3/EIF2AK3/LUM/ROR2/RARB/LRP6/BMPR1B/LOXL2/MEF2D/TAPT1/SNX19/BPNT2/RUNX3/BMP6/SOX6/GLI2/WNT2B/ADAMTS12/CCN3/EVC/MDK/HOXD3/SULF1/RSPO2/RFLNA/TRPV4/HMGA2/HYAL1	45
GO:0043467	regulation of generation of precursor metabolites and energy	38/3268	162/18866	0.0278436	0.155789	0.128681	ZBTB20/NUPR1/STAT3/NUP98/GSK3B/NCOR1/SLC25A12/HDAC4/PSEN1/EP300/RANBP2/PFKFB3/PRKAG2/NUP214/NUP160/COA8/NUP153/NUP42/NUP58/SORBS1/PRXL2C/NUP107/NUP88/POM121/ANTKMT/MTOR/NUP133/SLC4A4/PPARA/IDE/NUP93/NUP205/RUBCNL/NUP210/ATPSCKMT/ENPP1/PRDM16/NDC1	38
GO:0033143	regulation of intracellular steroid hormone receptor signaling pathway	20/3268	75/18866	0.0279077	0.156008	0.128861	RUNX1/NCOR1/EP300/YAP1/NCOR2/CRY1/PER1/LATS1/SMARCA4/CYP7B1/BRCA1/SIRT1/ESR1/CRY2/KMT2D/DNAAF4/ZNF366/TP63/AXIN1/ARNTL	20
GO:0045022	early endosome to late endosome transport	12/3268	39/18866	0.0282215	0.157621	0.130194	STX8/MAP2K1/EZR/MAPK1/MTMR2/PIK3C3/DENND10/KIF16B/DNAJC13/LMTK2/ANKRD27/WASH3P	12
GO:0048568	embryonic organ development	94/3268	451/18866	0.0284488	0.157885	0.130412	BIRC6/NCOA1/KDM6A/STK3/NIPBL/BPTF/SETD2/DLG1/CHST11/CCN1/ARID2/ZEB1/WDPCP/PHACTR4/RUNX2/TEAD1/SEC24B/SOCS3/PBX3/HIPK2/ABR/PSEN1/MAP2K1/DYNC2I1/AHI1/SATB2/GRB2/STK4/ARID1A/ERCC1/ZFPM2/YAP1/PKD2/PBX1/MAPK1/BMPR1A/SMAD3/MTHFD1L/RIPOR2/GLI3/EPAS1/TTC39C/FRS2/MMP16/KDM2B/PCSK5/ROR2/SUFU/NR4A3/SH2B3/BCR/RARB/ARL13B/LRP6/SENP2/HES1/EYA1/CHD7/SOBP/CC2D2A/WDR48/FBXW8/TCF7/RARRES2/GLI2/IFT172/C2CD3/SLC39A1…	94
GO:0045778	positive regulation of ossification	24/3268	94/18866	0.0285206	0.157885	0.130412	NIPBL/BMPR2/CCN1/PRKD1/ZBTB16/RUNX2/ZHX3/ATP2B1/ANO6/BMPR1A/SMAD3/GLI3/ACVR2A/BMPR1B/SLC8A1/BMP6/LRP5/FBN2/IFITM1/TGFB2/ALOX5/LRP3/IL6R/TP63	24
GO:0008611	ether lipid biosynthetic process	5/3268	11/18866	0.0285982	0.157885	0.130412	FAR1/AGPS/CHPT1/PLA2G4C/PEDS1	5
GO:0035331	negative regulation of hippo signaling	5/3268	11/18866	0.0285982	0.157885	0.130412	MARK3/WWC2/MAPK14/LIMD1/DLG5	5
GO:0045945	positive regulation of transcription by RNA polymerase III	5/3268	11/18866	0.0285982	0.157885	0.130412	RPTOR/MTOR/ELL/ZNF143/BRF1	5
GO:0046504	glycerol ether biosynthetic process	5/3268	11/18866	0.0285982	0.157885	0.130412	FAR1/AGPS/CHPT1/PLA2G4C/PEDS1	5
GO:0051573	negative regulation of histone H3-K9 methylation	5/3268	11/18866	0.0285982	0.157885	0.130412	KDM4C/BRCA1/SIRT1/KDM1A/PAX5	5
GO:0070142	synaptic vesicle budding	5/3268	11/18866	0.0285982	0.157885	0.130412	PICALM/AP3B1/DNM2/DNM3/DNM1	5
GO:0090309	positive regulation of DNA methylation-dependent heterochromatin assembly	5/3268	11/18866	0.0285982	0.157885	0.130412	ATF7IP/RESF1/TASOR/SETDB1/MORC2	5
GO:0097384	cellular lipid biosynthetic process	5/3268	11/18866	0.0285982	0.157885	0.130412	FAR1/AGPS/CHPT1/PLA2G4C/PEDS1	5
GO:1905245	regulation of aspartic-type peptidase activity	5/3268	11/18866	0.0285982	0.157885	0.130412	PICALM/ROCK2/LYN/EPHA4/SORL1	5
GO:2000574	regulation of microtubule motor activity	5/3268	11/18866	0.0285982	0.157885	0.130412	PAFAH1B1/FBXW11/NDEL1/NDE1/MAP2	5
GO:2000628	regulation of miRNA metabolic process	5/3268	11/18866	0.0285982	0.157885	0.130412	TENT2/NFKB1/RC3H1/RC3H2/DROSHA	5
GO:0002761	regulation of myeloid leukocyte differentiation	30/3268	123/18866	0.028841	0.159085	0.131403	NF1/RUNX1/RB1/FBXW7/PRKCA/INPP5D/PIK3R1/RIPK1/CREB1/PRXL2A/LYN/CUL4A/ZBTB46/PTPN2/CDK6/ROR2/HCLS1/GPR137B/MTOR/MITF/LEF1/IL34/UBASH3B/CASP8/RASSF2/CAMK4/SLC9B2/CD4/TRAF6/IL17A	30
GO:0006360	transcription by RNA polymerase I	18/3268	66/18866	0.0289196	0.159096	0.131413	CCNH/MACROH2A1/MNAT1/TAF1/EIF2AK3/SMARCA4/POLR1F/MTOR/POLR1H/MARS1/PHF8/TAF1B/ERCC3/RRN3P1/MACROH2A2/POLR1A/GTF2H4/IPPK	18
GO:0048207	vesicle targeting, rough ER to cis-Golgi	18/3268	66/18866	0.0289196	0.159096	0.131413	PPP6R3/TRAPPC9/SEC31A/CUL3/SCFD1/SEC24B/STX5/USO1/ANKRD28/TRAPPC10/PDCD6/SEC24D/NAPA/NSF/SEC24A/CNIH3/PPP6R1/AREG	18
GO:0048208	COPII vesicle coating	18/3268	66/18866	0.0289196	0.159096	0.131413	PPP6R3/TRAPPC9/SEC31A/CUL3/SCFD1/SEC24B/STX5/USO1/ANKRD28/TRAPPC10/PDCD6/SEC24D/NAPA/NSF/SEC24A/CNIH3/PPP6R1/AREG	18
GO:0060562	epithelial tube morphogenesis	71/3268	331/18866	0.0292738	0.160896	0.132899	DLC1/KDM6A/STK3/STARD13/SETD2/DLG1/BCL2/ABL1/PHACTR4/SEC24B/PSEN1/AHI1/BTRC/STK4/ARID1A/YAP1/PKD2/PBX1/NRP1/CCM2/PRKX/SHROOM3/SMAD3/ARHGAP35/MTHFD1L/GLI3/PRKACB/SKI/PRKD2/CXCR4/GNA13/MAGED1/KDM2B/KIF26B/SUFU/SLIT2/PRICKLE1/TNC/ARL13B/KDM5B/MTSS1/LRP6/HES1/EYA1/EPHA4/CC2D2A/GLMN/FAT4/GLI2/IFT172/C2CD3/LEF1/LRP5/WNT2B/ESR1/DLG5/FMN1/DEAF1/LGR4/APAF1/GREB1L/ADAMTS12/TGFB2/MICAL2/RYR2/MDK/NRARP/CSF1R…	71
GO:0062207	regulation of pattern recognition receptor signaling pathway	25/3268	99/18866	0.0292985	0.160896	0.132899	ANKRD17/PUM2/ERBIN/PUM1/USP15/PELI1/IRF1/LYN/IRAK3/TNFAIP3/PTPRS/APPL2/NPLOC4/BIRC3/DAB2IP/RNF125/ESR1/PTPN22/MFHAS1/LGR4/TIRAP/GRAMD4/SARM1/TICAM1/TLR1	25
GO:0043370	regulation of CD4-positive, alpha-beta T cell differentiation	14/3268	48/18866	0.0294242	0.161232	0.133177	RUNX1/NFKBIZ/RC3H1/MALT1/SH3RF1/RC3H2/IL4R/CD83/RUNX3/RIPK2/JAK3/NCKAP1L/CD86/IL2	14
GO:0051972	regulation of telomerase activity	14/3268	48/18866	0.0294242	0.161232	0.133177	TNKS/SMG6/NEK7/HMBOX1/MAPK1/PARN/PARP4/MAP3K4/NVL/PPARG/NAF1/POT1/PARM1/PRKCQ	14
GO:0030520	intracellular estrogen receptor signaling pathway	16/3268	57/18866	0.0295149	0.161232	0.133177	RUNX1/RBFOX2/ARID1A/YAP1/LATS1/CYP7B1/BRCA1/ESR2/TRIP4/EGLN2/ESR1/KMT2D/DNAAF4/ZNF366/TP63/AXIN1	16
GO:0045747	positive regulation of Notch signaling pathway	16/3268	57/18866	0.0295149	0.161232	0.133177	MAML2/MAML3/CREBBP/STAT3/EP300/ROBO1/YAP1/BMP2K/KAT2B/TSPAN5/HES1/ROBO2/TGFB2/CCN3/TP63/NOTCH2NLA	16
GO:0051568	histone H3-K4 methylation	16/3268	57/18866	0.0295149	0.161232	0.133177	AUTS2/KMT2C/ASH1L/KDM6A/MACROH2A1/RLF/TET2/ASH2L/BRCA1/H1-2/TET3/KDM1A/KMT2D/ZNF335/H1-4/H1-3	16
GO:1905517	macrophage migration	16/3268	57/18866	0.0295149	0.161232	0.133177	PTK2/MAPK1/MAPK14/DDT/KARS1/ROR2/PTK2B/RARRES2/IL34/SAA1/MDK/C5AR1/STAP1/CSF1R/MCOLN2/TRPV4	16
GO:0006338	chromatin remodeling	49/3268	218/18866	0.0295533	0.161301	0.133234	H3-3B/H3-3A/ARID1B/RERE/FAM172A/KDM6A/BPTF/SMCHD1/SCMH1/RB1/KDM4C/BAZ2B/PBRM1/GATAD2B/HDAC4/H4C3/SMARCA2/JARID2/SMARCC1/ATF7IP/RESF1/CHD1/SATB2/PSME4/BAZ1A/INO80/ARID1A/TASOR/ZBTB1/KAT2B/CENPP/KDM4B/SMARCA4/KDM5B/MYSM1/SMARCAD1/DNMT3A/SETDB1/CHD7/SIRT1/PHF8/CHD1L/ESR1/TADA2A/TP63/TET1/MORC2/CECR2/HMGA2	49
GO:0039694	viral RNA genome replication	11/3268	35/18866	0.0299793	0.163483	0.135036	ROCK2/RESF1/PI4KA/TASOR/ATG5/FBXL2/SETDB1/ATG16L2/ATG16L1/MORC2/HMGA2	11
GO:0002822	regulation of adaptive immune response based on somatic recombination of immune receptors built from immunoglobulin superfamily domains	36/3268	153/18866	0.0302684	0.164771	0.1361	NFKBIZ/CYRIB/SHLD2/PPP3CB/RC3H1/PTPRC/KMT5B/MALT1/TNFAIP3/ZBTB1/RC3H2/IL4R/THOC1/PKN1/SHLD1/NSD2/MSH2/RIPK2/JAK3/PTPN6/FBXO38/TFRC/MLH1/IL18R1/APLF/PRKCQ/CR1/WAS/ATAD5/CD4/HAVCR2/TRAF6/FCER1G/IL2/TNFRSF13C/IL7R	36
GO:0030048	actin filament-based movement	36/3268	153/18866	0.0302684	0.164771	0.1361	CACNA1C/PDE4B/PDE4D/WIPF1/CAMK2D/DLG1/MYO1E/ROCK1/CACNB2/SYNE2/MYO1D/MYH9/MYO9B/DMD/MYO5A/PARVA/SGCD/KCNQ1/CACNA2D1/NEDD4L/MYO1F/MYO1B/CCDC88C/ANK2/CTNNA3/EPB41L5/SLC9A1/MYO19/NOS1AP/NEB/RYR2/TTN/WAS/MYO5C/FGF13/SHTN1	36
GO:2001235	positive regulation of apoptotic signaling pathway	42/3268	183/18866	0.0303876	0.165178	0.136436	WWOX/ATP5IF1/FAF1/MCL1/STK3/NF1/NUPR1/PPP3CC/GSK3B/MAPK8/BCL2/FBXW7/CTNNA1/CRADD/TRPS1/SEPTIN4/RIPK1/STK4/NCK2/PTPRC/TFDP2/JAK2/SMAD3/PPP1R13B/PTPN2/ATF3/MAGED1/FBH1/RAD9A/PLA2G6/BMPR1B/SIRT1/DAB2IP/TP53BP2/WDR35/CASP8/PPP2R1B/APAF1/MMP9/LCK/TP63/PLAUR	42
GO:0001819	positive regulation of cytokine production	93/3268	447/18866	0.030403	0.165178	0.136436	ZBTB20/RORA/ANKRD17/PDE4B/RUNX1/PDE4D/CREBBP/SETD2/STAT3/PUM2/PIBF1/PUM1/CYRIB/USP15/EGR1/NFKB1/ROCK2/EP300/PELI1/PLCB1/PTPRJ/PIK3R1/PLCG2/RIPK1/CREB1/ARFGEF2/IRF1/STING1/PTPRC/MAPK14/JAK2/MALT1/SMAD3/TBK1/PRKD2/CADM1/DDT/EIF2AK3/CD83/KARS1/LUM/NR4A3/NPLOC4/NOD1/NLRP1/HEG1/BRCA1/GLMN/BIRC3/RNF125/CARD11/CLU/RIPK2/IL15/IL17RA/SYK/PTPN22/RASGRP1/IL16/CASP8/NFKB2/IL18R1/SAA1/IL7/CLPB/LY9/IRF8/TIRAP/…	93
GO:0006665	sphingolipid metabolic process	38/3268	163/18866	0.0304227	0.165178	0.136436	LARGE1/CCN1/SUMF1/SGMS1/ESYT2/PRKD1/PDXDC1/CERT1/ELOVL5/CREM/ST6GALNAC3/ACER3/SERINC5/SPTLC1/CERS6/PPM1L/NSMAF/PRKD2/SPTLC2/ST6GALNAC5/ST8SIA4/B4GALT5/PLA2G6/GLB1/SGPP1/CERS4/AGK/ST8SIA6/SMPD4/ACER2/STS/GBA/ST6GALNAC6/TEX2/SPTLC3/SIRT3/SPNS2/NEU3	38
GO:0002292	T cell differentiation involved in immune response	19/3268	71/18866	0.030499	0.165305	0.136541	RORA/STAT3/NFKBIZ/RC3H1/MALT1/RELB/RC3H2/IL4R/GPR183/MTOR/LEF1/RIPK2/SEMA4A/JAK3/IL18R1/LY9/CD86/FCER1G/IL2	19
GO:0042982	amyloid precursor protein metabolic process	19/3268	71/18866	0.030499	0.165305	0.136541	PICALM/DLG1/DYRK1A/ROCK1/ADAM10/ROCK2/PSEN1/LYN/BACE2/GSAP/EPHA4/SLC2A13/ABCG1/CLU/FLOT2/SORL1/GGA3/LRRTM3/ABCA7	19
GO:0002286	T cell activation involved in immune response	27/3268	109/18866	0.030582	0.165611	0.136793	RORA/STAT3/NFKBIZ/PSEN1/RC3H1/MALT1/RELB/ICAM1/RC3H2/APBB1IP/IL4R/LCP1/GPR183/MTOR/LEF1/RIPK2/SEMA4A/JAK3/IL18R1/ITGAL/LY9/CD86/MDK/HAVCR2/HLA-DMB/FCER1G/IL2	27
GO:0070372	regulation of ERK1 and ERK2 cascade	66/3268	306/18866	0.0310556	0.168029	0.138791	BRAF/PDE8A/CCN2/RAPGEF1/RAPGEF2/DLG1/CCN1/FBXW7/RAP1A/ABL1/PRKCA/MAP2K1/DENND2B/EZR/RANBP9/SPRED1/CD44/LYN/NRP1/PTPRC/PTPN1/ICAM1/SPRED2/PTPN2/PRKD2/DDT/TIAM1/FRS2/ATF3/KARS1/PRXL2C/PDGFD/NOD1/GPR183/ERRFI1/PTK2B/ARRB1/DAB2IP/RIPK2/GCNT2/SYK/PTPN22/PDGFC/PTPN6/RASGRP1/DNAJC27/MFHAS1/GAREM1/TIRAP/SCIMP/ERBB4/WNK2/CD4/C5AR1/EGFR/ANGPT1/CSF1R/DUSP10/HAVCR2/P2RY6/SIRT3/BMPER/TRPV4/TBC1D10C/EPHB2/ABCA7	66
GO:0032465	regulation of cytokinesis	23/3268	90/18866	0.0312295	0.168824	0.139447	BIRC6/UVRAG/SETD2/PRKCE/CUL3/TEX14/KIF13A/RAB11A/PKP4/PKN2/CDC14A/SVIL/CDC14B/CSPP1/AHCTF1/RAB11FIP3/PIK3C3/SPAST/PIK3R4/MYO19/ZFYVE26/ENTR1/CALM2	23
GO:0090130	tissue migration	79/3268	374/18866	0.0314871	0.170037	0.14045	BCAS3/AKT3/ATP5F1B/MACF1/PTK2/CLASP2/ATP5F1A/STARD13/NF1/PTPRM/CLASP1/MAP4K4/PTPRG/PRKCE/BMPR2/SP100/DOCK1/MAP2K5/FBXW7/PRKD1/WDPCP/RAB11A/ABL1/PRKCA/MYH9/ATP2B4/ROCK2/SASH1/PKN2/ROBO1/NR4A1/HDAC9/SPRED1/PLCG2/ADAMTS9/PIK3C2A/MAPRE2/NRP1/MCC/PRKX/IQSEC1/RREB1/CAPN7/MAP3K3/PRKD2/PDCD6/PPARD/KANK1/SLIT2/PKN1/PXN/RHOJ/PPARG/PTK2B/LPXN/MTOR/LOXL2/SIRT1/DAB2IP/CDH13/ARSB/EPB41L5/SEMA4A/VASH1/GFUS/ITGB…	79
GO:0007405	neuroblast proliferation	17/3268	62/18866	0.031546	0.170037	0.14045	NF1/NUMB/PAFAH1B1/CTNNA1/SOX5/DISC1/GLI3/FRS2/DOCK7/NDE1/AKNA/LEF1/KDM1A/EML1/ZNF335/TAFA1/FGF13	17
GO:0008045	motor neuron axon guidance	10/3268	31/18866	0.0316177	0.170037	0.14045	MYCBP2/CHN1/NRP1/SLIT2/RHOH/EPHA4/ALCAM/RAC2/PLXNA4/SEMA3A	10
GO:0021772	olfactory bulb development	10/3268	31/18866	0.0316177	0.170037	0.14045	EXT1/ROBO1/SKI/AGTPBP1/SLIT2/CHD7/ROBO2/ERBB4/CSF1R/SEMA3A	10
GO:0060325	face morphogenesis	10/3268	31/18866	0.0316177	0.170037	0.14045	NIPBL/ANKRD11/RAB3GAP1/EP300/SKI/CRISPLD2/LRP6/CSRNP1/TIPARP/LEF1	10
GO:1900181	negative regulation of protein localization to nucleus	10/3268	31/18866	0.0316177	0.170037	0.14045	NF1/GSK3B/ILRUN/OTUD7B/DCLK2/MAGED1/SUFU/MFHAS1/POLR1A/ANGPT1	10
GO:0006195	purine nucleotide catabolic process	13/3268	44/18866	0.0317405	0.170111	0.14051	PDE8A/PDE4B/PDE4D/NT5C2/PDE7A/SAMHD1/PDE7B/PDE5A/PDE10A/PDE9A/PDE4A/PDE1A/AMPD3	13
GO:0033003	regulation of mast cell activation	13/3268	44/18866	0.0317405	0.170111	0.14051	FER/GAB2/LYN/IL4R/NR4A3/STXBP1/VAMP8/SYK/RAC2/BLK/UNC13D/VAMP7/FCER1G	13
GO:0060612	adipose tissue development	13/3268	44/18866	0.0317405	0.170111	0.14051	FTO/PLAAT3/SH3PXD2B/KLF7/SPTLC2/PPARD/OXCT1/SIRT1/SLC25A25/LRP5/EBF2/SELENOM/SORL1	13
GO:1905521	regulation of macrophage migration	13/3268	44/18866	0.0317405	0.170111	0.14051	PTK2/MAPK1/MAPK14/DDT/KARS1/PTK2B/RARRES2/IL34/MDK/C5AR1/STAP1/CSF1R/TRPV4	13
GO:0031647	regulation of protein stability	64/3268	296/18866	0.0317725	0.170136	0.140531	CCNH/PRKN/HIP1/STK3/MARCHF7/CREBBP/BCL2/CUL3/GNAQ/USP47/FBXW7/PRKD1/TBL1X/USP9X/ATP1B3/ATF7IP/RNF149/EP300/NLK/FBXW11/PIK3R1/MOSMO/USP3/CREB1/PER3/STX12/BTRC/STK4/TAF1/MAPK1/HTT/SMAD3/USP36/COA8/MORC3/USP4/NEDD4L/B4GALT5/GNL3L/APTX/CHFR/CCDC88C/SENP2/STXBP4/USP40/STXBP1/EPHA4/TRIM24/SIRT1/COG7/ANK2/VHL/CLU/NF2/FLOT2/NAA16/DDI2/RASSF2/USP28/UTP25/GGA3/PEX6/PYHIN1/LSS	64
GO:0003281	ventricular septum development	20/3268	76/18866	0.0318975	0.170658	0.140963	BMPR2/CCN1/HECTD1/CPLANE1/DNM2/ROBO1/SLIT3/ZFPM2/FRS2/TGFBR3/SUFU/SLIT2/SMAD6/HEG1/LTBP1/HES1/NSD2/NPRL3/ROBO2/TGFB2	20
GO:0051101	regulation of DNA binding	30/3268	124/18866	0.0319325	0.170699	0.140997	PRKN/NIPBL/TNKS/RB1/MAPK8/SP100/FBXW7/NSD1/HIPK2/PSEN1/EP300/H1-0/TAF1/JAK2/ILRUN/SKI/GTF2B/NIBAN2/PPARG/HES1/MAU2/HABP4/ZBTB7C/LEF1/KDM1A/MMP9/TRAF6/PYHIN1/HMGA2/PLAUR	30
GO:0043949	regulation of cAMP-mediated signaling	15/3268	53/18866	0.0320751	0.171315	0.141505	PDE4D/RAPGEF2/PRKCA/ATP2B4/CRTC3/PRKAR2A/PDE10A/PDE3A/PDE3B/PDE4A/LPAR1/PRKAR1B/RGS2/CGAS/RNF157	15
GO:0009612	response to mechanical stimulus	47/3268	209/18866	0.032249	0.172096	0.14215	FYN/MAPK8/HDAC4/NFKB1/CRADD/MAP3K2/RAF1/DMD/IRF1/MAP2K4/PKD2/MAPK14/HTT/RIPOR2/MAP3K1/CXCR4/TNFRSF10B/TNC/MAP3K14/STRBP/PPARG/PTK2B/NRXN1/SLC8A1/HABP4/BMP6/ERCC8/SLC9A1/ANKRD23/CASP8/CLCN6/PKD1L1/PIEZO2/PKD2L2/RYR2/CNTNAP2/TTN/SHANK3/MDK/TMC1/SLC1A3/EGFR/FOXP2/LHFPL5/TNFRSF10A/TRPV4/ASNS	47
GO:0002281	macrophage activation involved in immune response	6/3268	15/18866	0.0325573	0.172853	0.142776	PRKCE/SBNO2/SYK/DYSF/HAVCR2/TICAM1	6
GO:0030852	regulation of granulocyte differentiation	6/3268	15/18866	0.0325573	0.172853	0.142776	RUNX1/INPP5D/CUL4A/ZBTB46/HCLS1/LEF1	6
GO:0043374	CD8-positive, alpha-beta T cell differentiation	6/3268	15/18866	0.0325573	0.172853	0.142776	RUNX1/BCL2/IRF1/TOX/RUNX3/NCKAP1L	6
GO:0055057	neuroblast division	6/3268	15/18866	0.0325573	0.172853	0.142776	NUMB/SOX5/DOCK7/AKNA/LEF1/FGF13	6
GO:0099171	presynaptic modulation of chemical synaptic transmission	6/3268	15/18866	0.0325573	0.172853	0.142776	CACNB2/FBXL20/PRKCB/SYT1/RAB26/PLEKHG5	6
GO:1902043	positive regulation of extrinsic apoptotic signaling pathway via death domain receptors	6/3268	15/18866	0.0325573	0.172853	0.142776	FAF1/STK3/TRPS1/STK4/ATF3/BMPR1B	6
GO:0007272	ensheathment of neurons	33/3268	139/18866	0.0327348	0.1735	0.14331	SBF2/PARD3/NF1/QKI/DLG1/SLC25A12/ACER3/SERINC5/MYO5A/ATRN/SKI/CXCR4/MTMR2/EIF2AK3/PPARD/PIKFYVE/B4GALT5/JAM3/RARB/EPB41L3/FAM126A/CMTM8/MTOR/MPP5/ANK2/CLU/ADAM22/LPAR1/FIG4/TENM4/NFASC/TNFRSF21/SCN8A	33
GO:0008366	axon ensheathment	33/3268	139/18866	0.0327348	0.1735	0.14331	SBF2/PARD3/NF1/QKI/DLG1/SLC25A12/ACER3/SERINC5/MYO5A/ATRN/SKI/CXCR4/MTMR2/EIF2AK3/PPARD/PIKFYVE/B4GALT5/JAM3/RARB/EPB41L3/FAM126A/CMTM8/MTOR/MPP5/ANK2/CLU/ADAM22/LPAR1/FIG4/TENM4/NFASC/TNFRSF21/SCN8A	33
GO:0006611	protein export from nucleus	42/3268	184/18866	0.0329759	0.174458	0.144101	SETD2/SMG6/NUP98/SRSF4/GSK3B/SMURF1/SP100/TCF7L2/RANBP2/DUSP16/XPO4/NUP214/NUP160/NMD3/CTDSPL2/NUP153/AGFG1/NUP42/NUP58/SMG7/THOC1/PTPN14/NUP107/XPO6/NUP88/POM121/XPO7/NUP133/MCM3AP/NUP93/RANBP17/SMG5/NUP205/DNAJC27/GLE1/NCBP1/THOC3/RANBP3L/NUP210/XPO5/PABPN1/NDC1	42
GO:0033081	regulation of T cell differentiation in thymus	9/3268	27/18866	0.0329994	0.174458	0.144101	SOS1/ZEB1/TMEM131L/PTPN2/TOX/GLI2/RASGRP1/CAMK4/IL7R	9
GO:0090140	regulation of mitochondrial fission	9/3268	27/18866	0.0329994	0.174458	0.144101	PRKN/CYRIB/MCU/MARCHF5/TMEM135/SPIRE1/DDHD1/MYO19/C11orf65	9
GO:1903364	positive regulation of cellular protein catabolic process	35/3268	149/18866	0.0330286	0.174464	0.144106	ATP5IF1/ARIH1/FAF1/COP1/PTK2/PRKN/NUPR1/CSNK1A1/PIAS1/GSK3B/SMURF1/FBXW7/ANKIB1/PSEN1/RNF19A/EZR/TAF1/DISC1/TNFAIP3/ZER1/PRICKLE1/CHFR/RNF180/PTK2B/DAB2IP/FBXW8/LDLR/RNF19B/CLU/RNF144A/AGBL4/GBA/RNF185/AXIN1/PYHIN1	35
GO:0043242	negative regulation of protein-containing complex disassembly	21/3268	81/18866	0.0331305	0.174854	0.144428	CLASP2/NAV3/CLASP1/SCAF8/TAOK1/CLEC16A/BMERB1/IRAK3/CAMSAP2/SVIL/APC/SWAP70/ATXN7/TTBK2/CARMIL1/MID1/RUBCN/SCAF4/TMEM39A/FGF13/SPTBN2	21
GO:0043550	regulation of lipid kinase activity	18/3268	67/18866	0.0333396	0.175808	0.145217	PTK2/RB1/AMBRA1/PRKD1/SOCS3/PIK3R1/LYN/RBL2/VAV3/PPP2R5A/PTK2B/RUBCN/PIK3R5/DAB2IP/VAV2/RBL1/PIK3R4/SOCS7	18
GO:0001919	regulation of receptor recycling	8/3268	23/18866	0.0339031	0.177296	0.146445	EPS15/PSEN1/ECE1/KIF16B/INPP5F/NSF/TBC1D16/ARAP1	8
GO:0006359	regulation of transcription by RNA polymerase III	8/3268	23/18866	0.0339031	0.177296	0.146445	RPTOR/BRCA1/MTOR/ELL/ZNF76/ZNF143/ZNF345/BRF1	8
GO:0035561	regulation of chromatin binding	8/3268	23/18866	0.0339031	0.177296	0.146445	HMBOX1/BTAF1/CTBP2/FBH1/SENP2/KDM1A/EBF2/MED25	8
GO:0070584	mitochondrion morphogenesis	8/3268	23/18866	0.0339031	0.177296	0.146445	CERT1/NUBPL/OPA1/PANK2/PID1/MTM1/OPA3/POLG2	8
GO:2000773	negative regulation of cellular senescence	8/3268	23/18866	0.0339031	0.177296	0.146445	AKT3/ABL1/NAMPT/MAP3K3/CDK6/SIRT1/RBL1/HMGA2	8
GO:0002076	osteoblast development	7/3268	19/18866	0.0339629	0.177296	0.146445	HDAC4/RUNX2/SATB2/SMAD3/LIMD1/GLI2/LRP5	7
GO:0030050	vesicle transport along actin filament	7/3268	19/18866	0.0339629	0.177296	0.146445	MYO1E/MYO1D/MYO5A/MYO1F/MYO1B/MYO19/MYO5C	7
GO:0031445	regulation of heterochromatin assembly	7/3268	19/18866	0.0339629	0.177296	0.146445	ATF7IP/RESF1/TASOR/SETDB1/PHF8/TET1/MORC2	7
GO:0039535	regulation of RIG-I signaling pathway	7/3268	19/18866	0.0339629	0.177296	0.146445	ANKRD17/PUM2/PUM1/USP15/NPLOC4/BIRC3/RNF125	7
GO:0071625	vocalization behavior	7/3268	19/18866	0.0339629	0.177296	0.146445	NRXN3/GLI3/NRXN1/SHANK2/CNTNAP2/SHANK3/FOXP2	7
GO:0071800	podosome assembly	7/3268	19/18866	0.0339629	0.177296	0.146445	ASAP1/SH3PXD2B/FARP2/LCP1/BIN2/HCK/CSF2	7
GO:2000042	negative regulation of double-strand break repair via homologous recombination	7/3268	19/18866	0.0339629	0.177296	0.146445	SMCHD1/SHLD2/FBH1/SHLD1/HELB/KLHL15/CGAS	7
GO:0001667	ameboidal-type cell migration	99/3268	481/18866	0.034012	0.177389	0.146523	BCAS3/AKT3/ATP5F1B/MACF1/PTK2/CLASP2/ATP5F1A/STARD13/NF1/PTPRM/FER/CLASP1/MAP4K4/PTPRG/PAFAH1B1/PRKCE/BMPR2/SP100/DOCK1/MAP2K5/FBXW7/PRKD1/WDPCP/PDXDC1/RAB11A/ABL1/PRKCA/MYH9/PHACTR4/ATP2B4/ROCK2/SMURF2/SASH1/PKN2/ROBO1/NR4A1/SRGAP2/HDAC9/SPRED1/PLCG2/ADAMTS9/ARHGEF7/PIK3C2A/MAPRE2/NRP1/MCC/PRKX/IQSEC1/RREB1/APPL2/CAPN7/MAP3K3/PIP5K1A/PRKD2/PDCD6/GNA12/PPARD/ITGA4/KANK1/SLIT2/PKN1/PXN/RHOJ/PPARG/…	99
GO:0010613	positive regulation of cardiac muscle hypertrophy	12/3268	40/18866	0.0341517	0.177389	0.146523	PTK2/CAMK2D/ROCK1/MEF2A/PRKCA/ROCK2/PDE5A/NR4A3/MTOR/PDE9A/AKAP6/SLC9A1	12
GO:0021587	cerebellum morphogenesis	12/3268	40/18866	0.0341517	0.177389	0.146523	RORA/HERC1/ABL1/MAP2K1/OPHN1/AGTPBP1/DAB1/TTC21B/LRP6/GLI2/COQ8B/SPTBN2	12
GO:0030488	tRNA methylation	12/3268	40/18866	0.0341517	0.177389	0.146523	THADA/NSUN6/TRMT11/TRDMT1/TRMO/TARBP1/NSUN3/METTL8/TRMT9B/TRMT2B/METTL6/TRMT44	12
GO:0030501	positive regulation of bone mineralization	12/3268	40/18866	0.0341517	0.177389	0.146523	BMPR2/CCN1/ATP2B1/ANO6/BMPR1A/SMAD3/ACVR2A/BMPR1B/SLC8A1/BMP6/FBN2/ALOX5	12
GO:0043001	Golgi to plasma membrane protein transport	12/3268	40/18866	0.0341517	0.177389	0.146523	MACF1/KIF13A/GOLGA4/ANK3/GOLPH3/CNST/RAB31/GGA2/NSF/RAB26/GGA3/VAMP7	12
GO:0072001	renal system development	63/3268	292/18866	0.0342387	0.177694	0.146774	NF1/MAGI2/NIPBL/DLG1/MYO1E/BCL2/ASXL1/WDPCP/ZBTB16/EGR1/CPLANE1/AHI1/YAP1/NFIA/PKD2/PBX1/NRP1/PRKX/SMAD3/NID1/GLI3/NUP160/MAGED1/KIF26B/PCSK5/IFT88/SLIT2/NUP107/RARB/PDGFD/SMAD6/MTSS1/HES1/EYA1/NUP133/EPHA4/FAT4/BMP6/BASP1/GLI2/TIPARP/GCNT1/WNT2B/DLG5/FMN1/ROBO2/LGR4/APAF1/GREB1L/TGFB2/MMP9/COL4A3/PLCE1/IL6R/COL4A4/SULF1/ANGPT1/PECAM1/BMPER/ITGA8/FRAS1/ALDH1A2/PTPRO	63
GO:0010171	body morphogenesis	14/3268	49/18866	0.0348299	0.180461	0.14906	CLASP2/NIPBL/CLASP1/ANKRD11/RAB3GAP1/EP300/SSBP3/SKI/CRISPLD2/LRP6/CSRNP1/PHLDB2/TIPARP/LEF1	14
GO:1990090	cellular response to nerve growth factor stimulus	14/3268	49/18866	0.0348299	0.180461	0.14906	MAGI2/FOXO3/RAPGEF1/RAPGEF2/ACAP2/RAP1A/KIF1B/CREB1/CBL/EEF2K/TMEM108/CORO1A/SH3GL2/MICALL1	14
GO:0002833	positive regulation of response to biotic stimulus	55/3268	251/18866	0.034942	0.180892	0.149415	ANKRD17/FYN/CREBBP/PUM2/PUM1/USP15/UBE2K/PSMA2/PRKCA/NFKB1/SASH1/EP300/RAF1/PSPC1/FBXW11/CUL1/PLCG2/STAT5B/TAB2/PSME4/BTRC/LYN/STING1/RPS6KA5/MALT1/RELB/PRKACB/TBK1/CADM1/NLRC5/UNC13B/IKBKB/NOD1/PSMD5/LRSAM1/CARD11/BMP6/TRIM5/RIPK2/SYK/FBXO38/RASGRP1/VAV1/LY86/SCIMP/TXK/TAB3/HCK/CGAS/HAVCR2/TRAF6/PYHIN1/FCER1G/TAB1/POLR3B	55
GO:0001843	neural tube closure	23/3268	91/18866	0.035158	0.181501	0.149919	DLC1/KDM6A/SETD2/ABL1/PHACTR4/SEC24B/ARID1A/SHROOM3/ARHGAP35/MTHFD1L/PRKACB/SKI/KDM2B/SUFU/PRICKLE1/LRP6/CC2D2A/GLMN/IFT172/DEAF1/APAF1/TGFB2/TRAF6	23
GO:0046849	bone remodeling	23/3268	91/18866	0.035158	0.181501	0.149919	NF1/PRKCA/INPP5D/TNFAIP3/LRP6/GPR137B/PTK2B/MITF/LRRK1/LRP5/SYK/UBASH3B/TFRC/RAC2/RASSF2/LGR4/PLEKHM1/IL7/MDK/EGFR/CSF1R/TRAF6/SNX10	23
GO:0048477	oogenesis	23/3268	91/18866	0.035158	0.181501	0.149919	H3-3B/H3-3A/TUT4/DIAPH2/FOXO3/BCL2/ATM/TUT7/ERCC1/PDE5A/YTHDC2/BMPR1B/PTK2B/PDE3A/WASHC5/TAF4B/MLH1/KMT2D/IHO1/MDK/POMZP3/C14orf39/FMN2	23
GO:0050657	nucleic acid transport	45/3268	200/18866	0.0352054	0.181501	0.149919	TNKS/SETD2/QKI/SMG6/ZFP36/NUP98/SRSF4/RFTN1/ATXN2/CPSF6/RANBP2/NUP214/NUP160/NMD3/NUP153/AGFG1/NUP42/NUP58/SMG7/AHCTF1/THOC1/NUP107/NUP88/RFTN2/POM121/SENP2/NUP133/RBFOX1/MCM3AP/NUP93/RANBP17/CKAP5/SMG5/SIDT1/PARP11/NUP205/GLE1/NCBP1/THOC3/NUP210/XPO5/SIDT2/PABPN1/ZC3H3/NDC1	45
GO:0050658	RNA transport	45/3268	200/18866	0.0352054	0.181501	0.149919	TNKS/SETD2/QKI/SMG6/ZFP36/NUP98/SRSF4/RFTN1/ATXN2/CPSF6/RANBP2/NUP214/NUP160/NMD3/NUP153/AGFG1/NUP42/NUP58/SMG7/AHCTF1/THOC1/NUP107/NUP88/RFTN2/POM121/SENP2/NUP133/RBFOX1/MCM3AP/NUP93/RANBP17/CKAP5/SMG5/SIDT1/PARP11/NUP205/GLE1/NCBP1/THOC3/NUP210/XPO5/SIDT2/PABPN1/ZC3H3/NDC1	45
GO:0071216	cellular response to biotic stimulus	54/3268	246/18866	0.0352793	0.181732	0.15011	PDE4B/PDE4D/ZFP36/PRKCE/CYRIB/GSK3B/MAPK8/SGMS1/ABL1/PRKCA/NFKB1/SASH1/LYN/MAPK1/MAPK14/MALT1/TNFAIP3/CDK19/ICAM1/CD55/EIF2AK3/PPARD/FBH1/ATG10/BCR/ABCA1/CARD16/DAB2IP/AKAP8/BMP6/PLAA/TRIM5/RIPK2/SBNO2/SYK/PTPN22/IRAK2/CD68/APAF1/IRF8/LY86/TIRAP/SCIMP/CD86/HCK/STAP1/SERPINE1/HAVCR2/TICAM1/TRAF6/TLR1/PABPN1/CSF2/CXCL2	54
GO:0048706	embryonic skeletal system development	31/3268	130/18866	0.0355455	0.182952	0.151118	EXT1/NIPBL/SETD2/KIAA1217/DLG1/CHST11/ZEB1/RUNX2/DYNC2I1/SATB2/PBX1/SMAD3/MTHFD1L/GLI3/MBTD1/MMP16/PCSK5/XYLT1/ACVR2A/EYA1/TAPT1/SLC39A1/SLC35D1/IFT140/DEAF1/DSCAML1/PAX5/HOXD3/SULF1/WDR19/HYAL1	31
GO:1901796	regulation of signal transduction by p53 class mediator	41/3268	180/18866	0.0358675	0.184457	0.152361	PRKN/MARCHF7/TAF15/DYRK1A/KAT6A/BCL2/EHMT1/ATM/HIPK2/PHF20/EP300/ATR/SPRED1/CD44/TAF3/TAF1/MAPK14/PRKAG2/PPP1R13B/SPRED2/WRN/TAF2/RAD9A/JMY/BRCA1/RNF34/BANP/TRIM24/SIRT1/TP53BP2/KDM1A/RFC3/TAF4B/YJU2/ATAD5/TP63/TOP3A/DYRK3/PYHIN1/RBBP8/ATRIP	41
GO:0046785	microtubule polymerization	20/3268	77/18866	0.0362976	0.186515	0.15406	CLASP2/NAV3/CLASP1/DYRK1A/ABL1/RANBP9/CLIP1/NIN/CAMSAP2/NDEL1/CEP192/TBCD/TOGARAM1/CDK5RAP2/NDE1/TUBGCP3/CKAP5/MAP2/FGF13/TRPV4	20
GO:0007062	sister chromatid cohesion	17/3268	63/18866	0.0364539	0.186923	0.154398	STAG1/NIPBL/TNKS/NSMCE2/RB1/PDS5A/MACROH2A1/FBXW7/SMC5/POGZ/TENT4A/MAU2/STAG3L3/STAG3L2/SLF1/CHTF8/STAG3	17
GO:0070059	intrinsic apoptotic signaling pathway in response to endoplasmic reticulum stress	17/3268	63/18866	0.0364539	0.186923	0.154398	PRKN/BCL2/UBE2K/ITPR1/MAP3K5/TMEM117/NCK2/OPA1/PTPN1/ERN1/PTPN2/EIF2AK3/TNFRSF10B/SIRT1/DAB2IP/ATP2A3/APAF1	17
GO:0003382	epithelial cell morphogenesis	11/3268	36/18866	0.036617	0.186923	0.154398	ROCK1/SIPA1L3/PALLD/FLNB/HEG1/CCDC88C/RILPL1/EPB41L5/FAT1/BCL11B/PECAM1	11
GO:0031572	G2 DNA damage checkpoint	11/3268	36/18866	0.036617	0.186923	0.154398	FOXN3/BABAM2/TAOK3/TAOK1/ATM/CDC14B/UIMC1/BRCA1/RINT1/BRCC3/HMGA2	11
GO:0043368	positive T cell selection	11/3268	36/18866	0.036617	0.186923	0.154398	STAT3/BCL2/PTPRC/PTPN2/DOCK2/ITPKB/TOX/MTOR/BCL11B/LY9/THEMIS	11
GO:0051973	positive regulation of telomerase activity	11/3268	36/18866	0.036617	0.186923	0.154398	TNKS/NEK7/HMBOX1/MAPK1/PARN/MAP3K4/NVL/NAF1/POT1/PARM1/PRKCQ	11
GO:0060323	head morphogenesis	11/3268	36/18866	0.036617	0.186923	0.154398	NIPBL/ANKRD11/RAB3GAP1/EP300/SSBP3/SKI/CRISPLD2/LRP6/CSRNP1/TIPARP/LEF1	11
GO:2000781	positive regulation of double-strand break repair	11/3268	36/18866	0.036617	0.186923	0.154398	SPIDR/SMCHD1/ARID2/SHLD2/KMT5B/SPIRE1/SHLD1/MMS19/WAS/SLF1/FMN2	11
GO:0006874	cellular calcium ion homeostasis	94/3268	456/18866	0.0366826	0.187105	0.154548	GTF2I/CACNA1C/GNB1/ITPR2/PDE4D/CAMK2D/FYN/PRKCE/THADA/BCL2/CACNB2/SPPL3/ABL1/ITPR1/MICU2/ATP2B4/MCU/RAP1GDS1/PSEN1/MICU1/STIM1/DMD/PLCG2/MYO5A/LYN/PKD2/ATP2B1/PTPRC/DISC1/JAK2/ABL2/HTT/SMAD3/MTLN/ATG5/ATP2C1/STIM2/TRPC1/CXCR4/CD55/GNA13/SWAP70/IBTK/PRKCB/CACNA2D1/ATP13A3/DIAPH1/RASA3/PLA2G6/SLC10A7/LRP6/PTK2B/TPCN1/CHD7/CD52/CORO1A/SLC8A1/SLC25A27/ANK2/MCUB/AKAP6/MICU3/ESR1/ATP2A3/LPAR1/PTPN6/UBA…	94
GO:0002064	epithelial cell development	49/3268	221/18866	0.0368729	0.187859	0.15517	MAGI2/ARID4B/PDE4D/RAPGEF1/RAPGEF2/FNDC3A/MYO1E/PAFAH1B1/ROCK1/GSK3B/RFX3/ASXL1/WDPCP/RAP1A/SIPA1L3/SEC24B/ROCK2/EZR/PPP1R16B/VCL/PALLD/YAP1/FLNB/CCM2/SHROOM3/PTPRS/RIPOR2/ICAM1/FRS2/CXCR4/CDK6/SLC4A7/RARB/IKBKB/HEG1/CCDC88C/RILPL1/BMP6/EPB41L5/ESR1/FAT1/BCL11B/NUP210L/TMC1/TP63/PECAM1/LHFPL5/SIDT2/ARNTL	49
GO:0072593	reactive oxygen species metabolic process	62/3268	288/18866	0.0368906	0.187859	0.15517	RORA/ATP5IF1/IMMP2L/PRKN/CCN2/FOXO3/FYN/STAT3/CCN1/BCL2/FOXO1/GBF1/HDAC4/SOD2/ATP2B4/ROCK2/DNM2/RIPK1/GRB2/SH3PXD2B/PKD2/MAPK14/JAK2/SESN1/STK17A/SH3PXD2A/SMAD3/ATG5/ICAM1/COA8/PDK3/FANCC/PREX1/BCR/PID1/DDAH1/BRCA1/PTK2B/MTOR/CYB5R4/GPX3/PXDNL/NNT/GCH1/CLU/SYK/NCF1/ITGB2/SZT2/WDR35/RAC2/VAV1/NOS1AP/SESN2/ALOX5/IFI6/PRDX1/EGFR/PTGIS/TICAM1/SIRT3/DUOX1	62
GO:0016579	protein deubiquitination	61/3268	283/18866	0.0373288	0.189935	0.156885	MBD5/PRKN/BABAM2/USP34/ITCH/USP15/ASXL1/USP47/SUPT3H/TANK/USP9X/PSMA2/USP32/SMURF2/EP300/TRAF3/FOXK2/USP25/USP3/RIPK1/PSME4/INO80/TRRAP/USP24/ASXL2/APC/SMAD3/TNFAIP3/USP36/KAT2B/UIMC1/OTUD7B/INO80D/USP4/ATXN7/RHOT1/USP12/WDR20/USP10/USP45/USP37/USP54/MINDY3/MYSM1/PSMD5/BRCA1/OTUD7A/USP40/BIRC3/WDR48/USP42/ESR1/KDM1B/USP20/USP28/USP49/POLB/USP31/BRCC3/TRAF6/TAB1	61
GO:0014047	glutamate secretion	13/3268	45/18866	0.0377797	0.191604	0.158264	NF1/RAB3GAP1/GLS/PPFIA1/SYT1/UNC13B/CCK/STXBP1/APBA1/PPFIA2/SLC1A3/GRM7/SLC1A1	13
GO:0032365	intracellular lipid transport	13/3268	45/18866	0.0377797	0.191604	0.158264	CERT1/NPC1/RELCH/ACACA/PRKAG2/ACACB/ABCA1/LRP6/SGPP1/LDLR/ABCG1/OSBP/PLEKHA8	13
GO:0043114	regulation of vascular permeability	13/3268	45/18866	0.0377797	0.191604	0.158264	ABR/PTPRJ/ARHGAP35/SLIT2/BCR/YES1/DDAH1/PDE3A/BMP6/SH3GL2/ANGPT1/TRPV4/HRH1	13
GO:0090311	regulation of protein deacetylation	13/3268	45/18866	0.0377797	0.191604	0.158264	NIPBL/CAMK2D/DYRK1A/MAPK8/PRKD1/EP300/SPRED1/FRY/SPRED2/SKI/PRKD2/AKAP8/JDP2	13
GO:1903828	negative regulation of cellular protein localization	28/3268	116/18866	0.0382325	0.193301	0.159665	PICALM/NF1/NUMB/GSK3B/SP100/MACROH2A1/UBAC2/COMMD1/ROCK2/ILRUN/PPFIA1/RIPOR2/OTUD7B/DCLK2/TTBK2/RHOQ/PPP2R5A/NEDD4L/MAGED1/SUFU/PID1/ASTN2/ABHD17B/MFHAS1/POLR1A/ANKRD13A/ANGPT1/C11orf65	28
GO:0010812	negative regulation of cell-substrate adhesion	18/3268	68/18866	0.0382384	0.193301	0.159665	BCAS3/DLC1/CLASP2/NF1/MAP4K4/CASK/RASA1/PIK3R1/EFNA5/TBCD/KANK1/ARHGAP6/PHLDB2/NF2/GCNT2/ACER2/SERPINE1/PTPRO	18
GO:1902369	negative regulation of RNA catabolic process	18/3268	68/18866	0.0382384	0.193301	0.159665	TENT2/TAF15/ZFP36/NBAS/SECISBP2/MAPK14/PARN/TENT5A/TENT4B/METTL16/TENT4A/TENT5C/MTOR/TRDMT1/NAF1/NOCT/DHX34/TIRAP	18
GO:1904888	cranial skeletal system development	18/3268	68/18866	0.0382384	0.193301	0.159665	FOXN3/NIPBL/SETD2/CHST11/RUNX2/RIC1/SH3PXD2B/SMAD3/MTHFD1L/GLI3/MMP16/SLC39A1/IFT140/TGFB2/PAX5/TP63/WDR19/FREM1	18
GO:0022408	negative regulation of cell-cell adhesion	43/3268	191/18866	0.0384503	0.194215	0.16042	PTK2/PRKG1/RUNX1/MARCHF7/DLG1/WNK1/MAP2K5/ABL1/TMEM131L/PELI1/RC3H1/IRF1/JAK2/PDE5A/RIPOR2/GLI3/RC3H2/PTPN2/SWAP70/IL4R/PAG1/SH2B3/AKNA/GLMN/PPARA/RUNX3/BMP6/NF2/EPB41L5/PTPN22/DLG5/JAK3/PTPN6/UBASH3B/FGL1/CD86/MDK/ABAT/NRARP/HAVCR2/TRPV4/TNFRSF21/IL2	43
GO:0003176	aortic valve development	10/3268	32/18866	0.0390663	0.196308	0.162149	BMPR2/RB1/ROCK1/ROCK2/ROBO1/SLIT3/SLIT2/SMAD6/NFATC1/ROBO2	10
GO:0010165	response to X-ray	10/3268	32/18866	0.0390663	0.196308	0.162149	NIPBL/ATM/DNM2/ERCC1/KARS1/MSH2/ERCC8/XRCC4/BRCC3/HMGA2	10
GO:0010880	regulation of release of sequestered calcium ion into cytosol by sarcoplasmic reticulum	10/3268	32/18866	0.0390663	0.196308	0.162149	CACNA1C/PDE4D/CAMK2D/DMD/CHD7/SLC8A1/ANK2/AKAP6/CALM2/RYR2	10
GO:0038128	ERBB2 signaling pathway	10/3268	32/18866	0.0390663	0.196308	0.162149	SOS1/ERBIN/PRKCA/PIK3R1/PTPN12/GRB2/GAB1/NRG2/ERBB4/EGFR	10
GO:0051968	positive regulation of synaptic transmission, glutamatergic	10/3268	32/18866	0.0390663	0.196308	0.162149	RAB3GAP1/ROR2/PTK2B/STXBP1/NRXN1/NLGN1/TSHZ3/SHANK2/SHANK3/EGFR	10
GO:1901889	negative regulation of cell junction assembly	10/3268	32/18866	0.0390663	0.196308	0.162149	BCAS3/DLC1/PTK2/CLASP2/ROCK1/ROCK2/IKBKB/ARHGAP6/PHLDB2/ROBO2	10
GO:0032434	regulation of proteasomal ubiquitin-dependent protein catabolic process	31/3268	131/18866	0.0390853	0.196308	0.162149	ARIH1/COP1/PRKN/CSNK1A1/PIAS1/GSK3B/WAC/UBE2K/ANKIB1/SMARCC1/COMMD1/FHIT/PSEN1/RNF19A/CLEC16A/TLK2/TAF1/GNA12/N4BP1/ZER1/PRICKLE1/MTM1/CHFR/RNF180/GLMN/FBXW8/RNF19B/CLU/RNF144A/SENP1/GBA	31
GO:0051480	regulation of cytosolic calcium ion concentration	75/3268	357/18866	0.0393456	0.197389	0.163042	GTF2I/CACNA1C/GNB1/ITPR2/PDE4D/CAMK2D/FYN/PRKCE/BCL2/CACNB2/SPPL3/ABL1/ITPR1/ATP2B4/DMD/PLCG2/MYO5A/LYN/PKD2/ATP2B1/PTPRC/JAK2/ABL2/HTT/SMAD3/ATG5/TRPC1/CXCR4/CD55/GNA13/SWAP70/IBTK/CACNA2D1/DIAPH1/RASA3/PLA2G6/LRP6/PTK2B/TPCN1/CHD7/CD52/CORO1A/SLC8A1/ANK2/AKAP6/ESR1/LPAR1/PTPN6/UBASH3B/FAM155A/TACR1/TRPC6/TRPC4/SAA1/PIK3CG/MS4A1/CALM2/P2RY10/RYR2/RYR3/CD4/PLCE1/ITPR3/C5AR1/LCK/CCR6/SLC8B1/MCOLN2…	75
GO:0034767	positive regulation of ion transmembrane transport	37/3268	161/18866	0.0393639	0.197389	0.163042	WNK1/CACNB2/ANK3/ABL1/ATP1B3/PSEN1/DNM2/STIM1/DMD/PLCG2/STK39/PKD2/ANO6/HTT/STIM2/TRPC1/COA8/CTSS/KCNQ1/CACNA2D1/ANTKMT/ABCB1/ANK2/AKAP6/SLC9A1/NOS1AP/TRPC6/CALM2/ATPSCKMT/RYR2/SHANK3/WNK2/FGF14/ACSL5/P2RY6/CRACR2A/EPHB2	37
GO:0061041	regulation of wound healing	35/3268	151/18866	0.0394386	0.197471	0.16311	PTK2/PRKG1/CLASP2/CLASP1/CASK/ARFGEF1/PRKCE/PRKCA/MYH9/LYN/ANO6/RREB1/SMAD3/TNFAIP3/CXCR4/SH2B3/KANK1/MTOR/PHLDB2/SYK/UBASH3B/PRKCQ/BLK/ALOX5/ABAT/TXK/SERPINE1/TEC/DUSP10/DUOX1/FCER1G/PLEK/SMOC2/PLAUR/EPHB2	35
GO:0060606	tube closure	23/3268	92/18866	0.0394435	0.197471	0.16311	DLC1/KDM6A/SETD2/ABL1/PHACTR4/SEC24B/ARID1A/SHROOM3/ARHGAP35/MTHFD1L/PRKACB/SKI/KDM2B/SUFU/PRICKLE1/LRP6/CC2D2A/GLMN/IFT172/DEAF1/APAF1/TGFB2/TRAF6	23
GO:0010611	regulation of cardiac muscle hypertrophy	19/3268	73/18866	0.0397887	0.19888	0.164274	PTK2/CAMK2D/ROCK1/MEF2A/FOXO1/PRKCA/JARID2/ATP2B4/ROCK2/PDE5A/SMAD3/NR4A3/ERRFI1/MTOR/PPARA/PDE9A/AKAP6/SLC9A1/RGS2	19
GO:0090114	COPII-coated vesicle budding	19/3268	73/18866	0.0397887	0.19888	0.164274	PPP6R3/TRAPPC9/SEC31A/CUL3/SCFD1/SEC24B/STX5/USO1/ANKRD28/TRAPPC10/PDCD6/SEC24D/NAPA/NSF/SEC23B/SEC24A/CNIH3/PPP6R1/AREG	19
GO:0031102	neuron projection regeneration	16/3268	59/18866	0.0398688	0.198961	0.16434	BCL2/CTNNA1/MAP2K1/STK24/JAK2/PTPRS/MAPK8IP3/NDEL1/MTR/JAM3/TNC/EPHA4/INPP5F/OMG/KREMEN1/RTN4RL1	16
GO:0045815	positive regulation of gene expression, epigenetic	16/3268	59/18866	0.0398688	0.198961	0.16434	ARID1B/H1-10/MACROH2A1/ATAD2B/EP300/H1-0/ARID1A/KAT2B/POLR1F/POLR1H/H1-2/TAF1B/ATAD2/H1-4/POLR1A/H1-3	16
GO:0050764	regulation of phagocytosis	24/3268	97/18866	0.0402125	0.200355	0.165492	CAMK1D/RAPGEF1/RAP1A/ABR/DNM2/PTPRJ/PTPRC/ANO6/MERTK/ATG5/APPL2/DOCK2/RAB31/BCR/PPARG/MYO18A/IL15/SYK/DYSF/NCKAP1L/HCK/STAP1/FCER1G/ABCA7	24
GO:1901216	positive regulation of neuron death	24/3268	97/18866	0.0402125	0.200355	0.165492	PICALM/MCL1/NF1/NUPR1/FOXO3/FYN/SRPK2/GSK3B/FBXW7/ABL1/HDAC4/EGR1/ATM/MAP3K5/MAP2K4/PPP1R13B/SSH1/MTOR/TP53BP2/CLU/ITGB2/CASP8/TGFB2/SARM1	24
GO:0006643	membrane lipid metabolic process	47/3268	212/18866	0.0402808	0.200535	0.165641	LARGE1/PYURF/CCN1/SUMF1/SGMS1/ESYT2/PRKD1/PDXDC1/CERT1/ELOVL5/CREM/ST6GALNAC3/ACER3/SERINC5/SPTLC1/CERS6/PIGL/PPM1L/NSMAF/PRKD2/SPTLC2/ST6GALNAC5/ST8SIA4/B4GALT5/PLA2G6/PIGN/GLB1/ST3GAL2/ST3GAL6/SGPP1/CERS4/AGK/PIGU/ST8SIA6/SMPD4/PGAP1/PIGB/ACER2/STS/GBA/ST6GALNAC6/B3GNT5/TEX2/SPTLC3/SIRT3/SPNS2/NEU3	47
GO:0043502	regulation of muscle adaptation	25/3268	102/18866	0.0408643	0.20289	0.167586	UTRN/PTK2/FOXO3/CAMK2D/ROCK1/MEF2A/FOXO1/HDAC4/PRKCA/JARID2/ATP2B4/ROCK2/PDE5A/SMAD3/NR4A3/FBXO32/ERRFI1/MTOR/GTF2IRD1/CAMK2G/PPARA/PDE9A/AKAP6/SLC9A1/RGS2	25
GO:0051653	spindle localization	14/3268	50/18866	0.0409153	0.20289	0.167586	CLASP2/CLASP1/MAP4/PAFAH1B1/MYH9/MCPH1/FBXW11/HTT/SPIRE1/NDEL1/CDK5RAP2/NDE1/LLGL2/FMN2	14
GO:1902743	regulation of lamellipodium organization	14/3268	50/18866	0.0409153	0.20289	0.167586	AUTS2/FER/HDAC4/DNM2/ARHGEF7/CD44/RREB1/KANK1/SLIT2/CARMIL1/MTOR/RAC2/WAS/PLCE1	14
GO:0014742	positive regulation of muscle hypertrophy	12/3268	41/18866	0.0409165	0.20289	0.167586	PTK2/CAMK2D/ROCK1/MEF2A/PRKCA/ROCK2/PDE5A/NR4A3/MTOR/PDE9A/AKAP6/SLC9A1	12
GO:1902042	negative regulation of extrinsic apoptotic signaling pathway via death domain receptors	12/3268	41/18866	0.0409165	0.20289	0.167586	GSK3B/RAF1/RIPK1/TNFAIP3/ICAM1/TNFRSF10B/BRCA1/RNF34/ITPRIP/CASP8/SERPINE1/TNFRSF10A	12
GO:0002335	mature B cell differentiation	9/3268	28/18866	0.0413812	0.204219	0.168684	DOCK10/PLCG2/PLCL2/MALT1/CMTM7/DOCK11/GPR183/PTK2B/ITFG2	9
GO:0003180	aortic valve morphogenesis	9/3268	28/18866	0.0413812	0.204219	0.168684	RB1/ROCK1/ROCK2/ROBO1/SLIT3/SLIT2/SMAD6/NFATC1/ROBO2	9
GO:0007205	protein kinase C-activating G protein-coupled receptor signaling pathway	9/3268	28/18866	0.0413812	0.204219	0.168684	PARD3/DGKH/DGKI/CCK/DGKD/DGKG/DGKB/IL2/DGKA	9
GO:0021680	cerebellar Purkinje cell layer development	9/3268	28/18866	0.0413812	0.204219	0.168684	RORA/RERE/HERC1/AGTPBP1/TTC21B/AARS1/COQ8B/SPTBN2/UQCRQ	9
GO:0034067	protein localization to Golgi apparatus	9/3268	28/18866	0.0413812	0.204219	0.168684	PACS1/VPS13D/GBF1/GOLPH3/ARL5B/VPS13A/COG7/SORL1/PAQR3	9
GO:0099560	synaptic membrane adhesion	9/3268	28/18866	0.0413812	0.204219	0.168684	MAPK14/PTPRD/PTPRS/EFNA5/NRXN1/NLGN1/GPC6/LRRC4C/IL1RAP	9
GO:0046822	regulation of nucleocytoplasmic transport	27/3268	112/18866	0.0418611	0.205542	0.169776	NF1/SETD2/UBR5/GSK3B/SP100/TCF7L2/PSEN1/PIK3R1/CPSF6/MAPK1/MAPK14/XPO4/JAK2/SMAD3/NUP214/GLI3/CTDSPL2/NUP153/NEDD4/NUP58/PTPN14/SUFU/HCLS1/DNAJC27/XPO5/EFCAB7/ANGPT1	27
GO:0045453	bone resorption	17/3268	64/18866	0.0418952	0.205542	0.169776	NF1/PRKCA/INPP5D/TNFAIP3/GPR137B/PTK2B/LRRK1/SYK/UBASH3B/TFRC/RAC2/PLEKHM1/IL7/EGFR/CSF1R/TRAF6/SNX10	17
GO:0046034	ATP metabolic process	66/3268	311/18866	0.0420619	0.205542	0.169776	ATP5F1E/ATP5MC2/ATP5MG/ATP5ME/ZBTB20/ATP5PF/ATP5IF1/ATP5F1D/ATP5MF/ATP5MC3/ATP5F1B/ATP5PO/ATP5F1C/ALDOA/ATP5F1A/ATP5PD/NUPR1/ATP5PB/STAT3/NUP98/NCOR1/SLC25A12/ATP5MC1/HDAC4/PSEN1/SLC25A13/EP300/FOXK2/RANBP2/OLA1/PFKFB3/PRKAG2/NUP214/NUP160/OGDH/HK1/NUP153/NUP42/NUP58/PRXL2C/NUP107/PID1/NUP88/POM121/ANTKMT/PARG/NUP133/SLC4A4/PPARA/DMAC2L/SLC25A25/NUP93/MSH2/AFG1L/NUP205/VPS9D1/COX10/NUP210/ATPSCKM…	66
GO:0001768	establishment of T cell polarity	5/3268	12/18866	0.0421768	0.205542	0.169776	MYH9/DOCK8/RIPOR2/DOCK2/FLOT2	5
GO:0014745	negative regulation of muscle adaptation	5/3268	12/18866	0.0421768	0.205542	0.169776	FOXO1/ATP2B4/SMAD3/ERRFI1/MTOR	5
GO:0038180	nerve growth factor signaling pathway	5/3268	12/18866	0.0421768	0.205542	0.169776	MAGI2/RAPGEF1/RAPGEF2/RAP1A/CORO1A	5
GO:0043383	negative T cell selection	5/3268	12/18866	0.0421768	0.205542	0.169776	PTPRC/ATG5/GLI3/DOCK2/THEMIS	5
GO:0051095	regulation of helicase activity	5/3268	12/18866	0.0421768	0.205542	0.169776	MNAT1/MSH3/SIRT1/MSH2/POT1	5
GO:0051549	positive regulation of keratinocyte migration	5/3268	12/18866	0.0421768	0.205542	0.169776	MAP4K4/MAPRE2/IQSEC1/MTOR/MMP9	5
GO:0061517	macrophage proliferation	5/3268	12/18866	0.0421768	0.205542	0.169776	PTK2/MAPK1/CLU/IL34/CSF1R	5
GO:0071044	histone mRNA catabolic process	5/3268	12/18866	0.0421768	0.205542	0.169776	TENT2/XRN1/ATM/TENT4B/TENT4A	5
GO:0097284	hepatocyte apoptotic process	5/3268	12/18866	0.0421768	0.205542	0.169776	STK3/RB1/STK4/DNMT3A/PIK3CG	5
GO:1902287	semaphorin-plexin signaling pathway involved in axon guidance	5/3268	12/18866	0.0421768	0.205542	0.169776	NRP1/PLXNA2/PLXNC1/PLXNA4/SEMA3A	5
GO:1902855	regulation of non-motile cilium assembly	5/3268	12/18866	0.0421768	0.205542	0.169776	SEPTIN7/SEPTIN9/MAP4/DNM2/MAK	5
GO:1905668	positive regulation of protein localization to endosome	5/3268	12/18866	0.0421768	0.205542	0.169776	ROCK2/EZR/ABHD17B/SORL1/MGAT3	5
GO:2001223	negative regulation of neuron migration	5/3268	12/18866	0.0421768	0.205542	0.169776	STAT3/SRGAP2/GPR173/NRG3/ERBB4	5
GO:0055117	regulation of cardiac muscle contraction	21/3268	83/18866	0.0422823	0.205895	0.170068	CACNA1C/PDE4B/CCN2/PDE4D/CAMK2D/DLG1/ASB3/HDAC4/DMD/PDE5A/KCNQ1/SLC8A1/ANK2/CTNNA3/SLC9A1/NOS1AP/PIK3CG/CALM2/RYR2/RGS2/FGF13	21
GO:0051028	mRNA transport	35/3268	152/18866	0.0429757	0.208799	0.172467	TNKS/SETD2/QKI/SMG6/ZFP36/NUP98/SRSF4/RANBP2/NUP214/NUP160/NUP153/AGFG1/NUP42/NUP58/SMG7/AHCTF1/THOC1/NUP107/NUP88/POM121/SENP2/NUP133/MCM3AP/NUP93/RANBP17/SMG5/PARP11/NUP205/GLE1/NCBP1/THOC3/NUP210/PABPN1/ZC3H3/NDC1	35
GO:0030534	adult behavior	32/3268	137/18866	0.0429792	0.208799	0.172467	PRKN/BTBD9/KALRN/PAFAH1B1/PUM1/OXR1/PBX3/HIPK2/NRXN3/NR4A2/GIGYF2/NPC1/SDK1/PREX2/NR4A3/DAB1/RNF180/NRXN1/CHD7/EPHA4/INPP5F/PPARA/HOMER1/ADAM22/WDR47/SHANK2/PAX5/CNTNAP2/SHANK3/ABAT/SPTBN2/UNC79	32
GO:0042552	myelination	32/3268	137/18866	0.0429792	0.208799	0.172467	SBF2/PARD3/NF1/QKI/DLG1/SLC25A12/ACER3/SERINC5/MYO5A/ATRN/SKI/CXCR4/MTMR2/EIF2AK3/PIKFYVE/B4GALT5/JAM3/RARB/EPB41L3/FAM126A/CMTM8/MTOR/MPP5/ANK2/CLU/ADAM22/LPAR1/FIG4/TENM4/NFASC/TNFRSF21/SCN8A	32
GO:0044409	entry into host	34/3268	147/18866	0.0430208	0.208839	0.172499	UVRAG/ITCH/EPS15/WWP1/GRB2/XPR1/SLC20A2/WWP2/NPC1/EXOC2/ICAM1/CXCR4/CD55/NUP153/KPNA3/PIKFYVE/CBL/CDHR3/ITGB5/IDE/LDLR/TRIM26/TRIM5/VAMP8/TFRC/IFITM1/TRIM14/SLC10A1/MID2/CD86/CR1/CD4/EGFR/HYAL1	34
GO:0021544	subpallium development	8/3268	24/18866	0.0433606	0.209835	0.173322	ZSWIM6/SECISBP2/GLI3/RARB/BCL11B/CNTNAP2/SHANK3/FOXP2	8
GO:0034143	regulation of toll-like receptor 4 signaling pathway	8/3268	24/18866	0.0433606	0.209835	0.173322	PELI1/LYN/TNFAIP3/APPL2/DAB2IP/PTPN22/MFHAS1/TIRAP	8
GO:0034695	response to prostaglandin E	8/3268	24/18866	0.0433606	0.209835	0.173322	GNB1/PRKCE/GNG2/ACACA/TGFBR3/PPARG/AKAP8/P2RY6	8
GO:2000637	positive regulation of gene silencing by miRNA	8/3268	24/18866	0.0433606	0.209835	0.173322	STAT3/ZFP36/PUM2/PUM1/MAP2K1/RIPK1/LIMD1/EGFR	8
GO:0043243	positive regulation of protein-containing complex disassembly	11/3268	37/18866	0.0442178	0.212157	0.175241	UVRAG/IGF1R/SETX/CLEC16A/CARMIL1/SPAST/DSTN/GBA/TRPV4/PLEK/FYCO1	11
GO:0048846	axon extension involved in axon guidance	11/3268	37/18866	0.0442178	0.212157	0.175241	BMPR2/SLIT3/NRP1/SLIT2/ALCAM/SEMA4D/SEMA4A/SEMA4B/PLXNA4/SEMA6B/SEMA3A	11
GO:0097242	amyloid-beta clearance	11/3268	37/18866	0.0442178	0.212157	0.175241	PICALM/ROCK1/IGF1R/RAB11A/IDE/LDLR/CLU/ITGB2/C5AR1/MSR1/ABCA7	11
GO:1902284	neuron projection extension involved in neuron projection guidance	11/3268	37/18866	0.0442178	0.212157	0.175241	BMPR2/SLIT3/NRP1/SLIT2/ALCAM/SEMA4D/SEMA4A/SEMA4B/PLXNA4/SEMA6B/SEMA3A	11
GO:1904358	positive regulation of telomere maintenance via telomere lengthening	11/3268	37/18866	0.0442178	0.212157	0.175241	TNKS/NEK7/ATM/HMBOX1/ATR/MAPK1/PARN/MAP3K4/NAF1/POT1/PRKCQ	11
GO:1905314	semi-lunar valve development	11/3268	37/18866	0.0442178	0.212157	0.175241	BMPR2/RB1/ROCK1/ROCK2/ROBO1/SLIT3/SLIT2/SMAD6/NFATC1/ROBO2/TGFB2	11
GO:0006913	nucleocytoplasmic transport	74/3268	354/18866	0.0445345	0.212157	0.175241	ATXN1/AKAP13/CBLB/NF1/SETD2/STAT3/SMG6/UBR5/NUP98/SRSF4/GSK3B/SMURF1/SP100/TCF7L2/PSEN1/PIK3R1/CPSF6/RANBP2/DUSP16/MAPK1/PPP1R10/MAPK14/XPO4/JAK2/MALT1/BACH2/SMAD3/NUP214/APPL2/GLI3/NUP160/NMD3/TNPO3/KPNA1/CTDSPL2/NUP153/AGFG1/KPNA3/NEDD4/NUP42/NUP58/SMG7/THOC1/PTPN14/SUFU/HCLS1/PRICKLE1/NUP107/XPO6/IPO9/NUP88/POM121/XPO7/NUP133/MCM3AP/NUP93/RANBP17/SYK/SMG5/NUP205/DNAJC27/GLE1/NCBP1/EIF4ENIF1/TH…	74
GO:0045581	negative regulation of T cell differentiation	13/3268	46/18866	0.0445907	0.212157	0.175241	RUNX1/TMEM131L/RC3H1/IRF1/GLI3/RC3H2/PTPN2/IL4R/RUNX3/JAK3/MDK/NRARP/IL2	13
GO:0048538	thymus development	13/3268	46/18866	0.0445907	0.212157	0.175241	BCL2/ASXL1/ABL1/JARID2/ATM/PSEN1/MAP2K1/RAF1/PBX1/MAPK1/ZBTB1/HES1/BCL11B	13
GO:0061028	establishment of endothelial barrier	13/3268	46/18866	0.0445907	0.212157	0.175241	PDE4D/RAPGEF1/RAPGEF2/ROCK1/RAP1A/ROCK2/EZR/PPP1R16B/VCL/PTPRS/ICAM1/IKBKB/PECAM1	13
GO:0016446	somatic hypermutation of immunoglobulin genes	6/3268	16/18866	0.0446515	0.212157	0.175241	SAMHD1/MCM3AP/MSH2/MLH1/POLB/PMS2	6
GO:0030397	membrane disassembly	6/3268	16/18866	0.0446515	0.212157	0.175241	PAFAH1B1/PRKCA/NDEL1/PRKCB/NEK9/NEK6	6
GO:0042532	negative regulation of tyrosine phosphorylation of STAT protein	6/3268	16/18866	0.0446515	0.212157	0.175241	PIBF1/SOCS3/PTPN2/SH2B3/INPP5F/NF2	6
GO:0046855	inositol phosphate dephosphorylation	6/3268	16/18866	0.0446515	0.212157	0.175241	MTMR2/INPP5B/INPP5A/BPNT2/SYNJ1/SYNJ2	6
GO:0051081	nuclear envelope disassembly	6/3268	16/18866	0.0446515	0.212157	0.175241	PAFAH1B1/PRKCA/NDEL1/PRKCB/NEK9/NEK6	6
GO:0055119	relaxation of cardiac muscle	6/3268	16/18866	0.0446515	0.212157	0.175241	PDE4B/PDE4D/CAMK2D/PDE5A/SLC8A1/RGS2	6
GO:1902166	negative regulation of intrinsic apoptotic signaling pathway in response to DNA damage by p53 class mediator	6/3268	16/18866	0.0446515	0.212157	0.175241	MARCHF7/BCL2/CD44/SIRT1/KDM1A/ATAD5	6
GO:1903729	regulation of plasma membrane organization	6/3268	16/18866	0.0446515	0.212157	0.175241	ASAP1/MYH9/DNM2/PLEKHM2/TGFB2/SH3GL2	6
GO:1903830	magnesium ion transmembrane transport	6/3268	16/18866	0.0446515	0.212157	0.175241	ZDHHC17/CNNM2/NIPAL2/CNNM4/NIPAL3/ZDHHC13	6
GO:2000651	positive regulation of sodium ion transmembrane transporter activity	6/3268	16/18866	0.0446515	0.212157	0.175241	WNK1/ANK3/DNM2/DMD/SLC9A1/WNK2	6
GO:0008090	retrograde axonal transport	7/3268	20/18866	0.0446575	0.212157	0.175241	DLG2/PAFAH1B1/KIF1B/FBXW11/NDEL1/TMEM108/AGBL4	7
GO:0032495	response to muramyl dipeptide	7/3268	20/18866	0.0446575	0.212157	0.175241	ERBIN/MAPK14/TNFAIP3/NOD1/NLRP1/RIPK2/PTPN22	7
GO:0097062	dendritic spine maintenance	7/3268	20/18866	0.0446575	0.212157	0.175241	FYN/TANC1/IGF1R/ZMYND8/MTMR2/HOMER1/ABHD17B	7
GO:0098703	calcium ion import across plasma membrane	7/3268	20/18866	0.0446575	0.212157	0.175241	FYN/ATP2B4/CACNA2D1/SLC8A1/FAM155A/SLC24A1/TRPV4	7
GO:0009301	snRNA transcription	19/3268	74/18866	0.0451372	0.21411	0.176854	POU2F1/RPRD2/ELL2/POLR2A/RPAP2/GTF2B/RPRD1A/NABP1/CCNT1/ELL/USPL1/INTS4/INTS8/INTS9/ZNF143/NCBP1/INTS7/INTS12/INTS2	19
GO:0048199	vesicle targeting, to, from or within Golgi	19/3268	74/18866	0.0451372	0.21411	0.176854	PPP6R3/TRAPPC9/SEC31A/CUL3/GBF1/SCFD1/SEC24B/STX5/USO1/ANKRD28/TRAPPC10/PDCD6/SEC24D/NAPA/NSF/SEC24A/CNIH3/PPP6R1/AREG	19
GO:0070498	interleukin-1-mediated signaling pathway	25/3268	103/18866	0.0453832	0.21495	0.177547	PSMA2/EGR1/NFKB1/PELI1/PLCB1/FBXW11/CUL1/TAB2/PSME4/BTRC/IRAK3/RPS6KA5/MAP3K8/PELI2/MAP3K3/VRK2/IKBKB/NOD1/PSMD5/RIPK2/IRAK2/TAB3/TRAF6/IL1RAP/TAB1	25
GO:1901890	positive regulation of cell junction assembly	25/3268	103/18866	0.0453832	0.21495	0.177547	MAP4K4/ROCK1/ABL1/ADNP/PTPRJ/IL1RAPL1/NRP1/PTPRD/SMAD3/EFNA5/EEF2K/NRXN1/NLGN1/ADGRL3/ADGRB3/SEMA4D/EPB41L5/SEMA4A/DLG5/FMN1/CLSTN2/IL1RAP/FLRT2/LRRTM3/EPHB2	25
GO:0006024	glycosaminoglycan biosynthetic process	26/3268	108/18866	0.0458556	0.216857	0.179123	EXT1/CHST11/NFKB1/CSGALNACT1/ST3GAL1/CHSY3/UST/EXT2/CSGALNACT2/LUM/B4GALT5/XYLT1/HS2ST1/SLC10A7/ABCC5/ST3GAL2/ST3GAL6/SLC35D1/GCNT2/OGN/GPC6/HS3ST3A1/CHST15/ANGPT1/GPC5/HYAL1	26
GO:0032508	DNA duplex unwinding	26/3268	108/18866	0.0458556	0.216857	0.179123	NAV2/SETX/ASCC3/CHD2/CHD1/MNAT1/CUL4A/WRN/ZRANB3/FBH1/SMARCAD1/RAD54L2/CHD7/MCM9/ERCC8/SMARCAL1/CHD1L/HELB/ERCC3/POT1/RFC3/GTF2H4/FANCM/HFM1/CHTF8/RAD18	26
GO:0061951	establishment of protein localization to plasma membrane	16/3268	60/18866	0.045924	0.217016	0.179254	MACF1/KIF13A/GOLGA4/ANK3/RAB11A/GOLPH3/CNST/RAB31/TAMALIN/GGA2/RILPL1/NSF/ARHGAP44/RAB26/GGA3/VAMP7	16
GO:0006406	mRNA export from nucleus	27/3268	113/18866	0.0462312	0.217972	0.180044	SETD2/SMG6/NUP98/SRSF4/RANBP2/NUP214/NUP160/NUP153/AGFG1/NUP42/NUP58/SMG7/THOC1/NUP107/NUP88/POM121/NUP133/MCM3AP/NUP93/SMG5/NUP205/GLE1/NCBP1/THOC3/NUP210/PABPN1/NDC1	27
GO:0071427	mRNA-containing ribonucleoprotein complex export from nucleus	27/3268	113/18866	0.0462312	0.217972	0.180044	SETD2/SMG6/NUP98/SRSF4/RANBP2/NUP214/NUP160/NUP153/AGFG1/NUP42/NUP58/SMG7/THOC1/NUP107/NUP88/POM121/NUP133/MCM3AP/NUP93/SMG5/NUP205/GLE1/NCBP1/THOC3/NUP210/PABPN1/NDC1	27
GO:1903510	mucopolysaccharide metabolic process	27/3268	113/18866	0.0462312	0.217972	0.180044	CEMIP2/CHST11/NFKB1/CSGALNACT1/ST3GAL1/CD44/CHSY3/UST/CSGALNACT2/LUM/B4GALT5/XYLT1/SLC10A7/GLB1/ABCC5/ST3GAL2/ST3GAL6/BPNT2/ARSB/SLC35D1/IL15/OGN/SLC9A1/CHST15/ANGPT1/SPOCK2/HYAL1	27
GO:0010827	regulation of glucose transmembrane transport	20/3268	79/18866	0.0464128	0.218333	0.180342	BRAF/MEF2A/RAP1A/PIK3R1/MAPK14/ADIPOR2/PRKAG2/APPL2/PRKCB/RHOQ/C2CD5/SORBS1/NR4A3/PID1/YES1/GRB10/STXBP4/SLC25A27/CLTCL1/ENPP1	20
GO:0043407	negative regulation of MAP kinase activity	20/3268	79/18866	0.0464128	0.218333	0.180342	NF1/HIPK3/PTPRJ/SPRED1/DUSP16/LYN/IRAK3/STK38/PTPN1/SPRED2/SH2B3/DAB2IP/PTPN22/PTPN6/SPRY3/GBA/RGS2/SORL1/DUSP10/PAQR3	20
GO:0070373	negative regulation of ERK1 and ERK2 cascade	20/3268	79/18866	0.0464128	0.218333	0.180342	RAPGEF1/DLG1/ABL1/EZR/RANBP9/SPRED1/LYN/PTPRC/PTPN1/SPRED2/PTPN2/ATF3/ERRFI1/ARRB1/DAB2IP/WNK2/DUSP10/SIRT3/TBC1D10C/EPHB2	20
GO:1904375	regulation of protein localization to cell periphery	29/3268	123/18866	0.0467307	0.219663	0.18144	PICALM/DLG1/NUMB/PRKCE/PRKCH/RAB11A/STX8/RAP1A/ADAM10/ATP2B4/EPB41L2/PIK3R1/EZR/EPB41/CNST/PPFIA1/RHOQ/PTPN9/SORBS1/PPP2R5A/TAMALIN/PID1/EPHA3/VAMP8/ARHGAP44/GPC6/EFCAB7/EGFR/EPHB2	29
GO:0042177	negative regulation of protein catabolic process	31/3268	133/18866	0.0469488	0.220521	0.182149	MARCHF7/FYN/MYCBP2/ROCK1/WAC/UBAC2/SMARCC1/HIPK2/FHIT/PSEN1/RIC1/OPHN1/USP25/CLEC16A/TLK2/PSME3IP1/IRAK3/TAF1/SMAD3/N4BP1/SUFU/MTM1/BANP/EPHA4/DAB2IP/DYSF/SENP1/EGFR/AZIN2/FMN2/MGAT3	31
GO:0060541	respiratory system development	45/3268	204/18866	0.0473088	0.222045	0.183408	CCN2/SMCHD1/TNS3/BMPR2/AP3B1/ASXL1/FBXW7/WDPCP/SEC24B/MAP2K1/DISP1/EP300/CREB1/ZFPM2/YAP1/MAPK1/MAN1A2/BMPR1A/GLI3/EPAS1/RC3H2/SKI/MAN2A1/THRB/CRISPLD2/TNC/HEG1/LRP6/HES1/ERRFI1/CHD7/BASP1/GLI2/STK40/LEF1/WNT2B/EDA/DLG5/KCNAB1/ADAMTS2/EGFR/FOXP2/RSPO2/TAB1/ALDH1A2	45
GO:0021988	olfactory lobe development	10/3268	33/18866	0.047637	0.223081	0.184264	EXT1/ROBO1/SKI/AGTPBP1/SLIT2/CHD7/ROBO2/ERBB4/CSF1R/SEMA3A	10
GO:0048384	retinoic acid receptor signaling pathway	10/3268	33/18866	0.047637	0.223081	0.184264	ASXL1/CREM/CTBP2/RARB/PPARG/NR2C1/ESRRG/EZH2/ZNF536/ALDH1A2	10
GO:0051984	positive regulation of chromosome segregation	10/3268	33/18866	0.047637	0.223081	0.184264	NIPBL/NSMCE2/RB1/CUL3/MACROH2A1/SMC5/CDC27/SMC6/SLF1/RAD18	10
GO:0006984	ER-nucleus signaling pathway	14/3268	51/18866	0.0477166	0.223286	0.184433	GSK3B/FBXW7/ATF6/SREBF2/NCK2/PTPN1/PTPN2/EIF2AK3/ATF3/ATG10/LPCAT3/SPRING1/ARHGEF10L/ASNS	14
GO:0015931	nucleobase-containing compound transport	56/3268	261/18866	0.0478776	0.223789	0.184849	SLC25A6/TNKS/SETD2/QKI/SMG6/ZFP36/NUP98/SRSF4/SLC25A12/RFTN1/ATXN2/SLC25A13/RIPK1/CPSF6/RANBP2/SLC25A43/NUP214/NUP160/NMD3/NUP153/AGFG1/NUP42/NUP58/SMG7/AHCTF1/THOC1/NUP107/NUP88/RFTN2/POM121/SENP2/NUP133/SLC25A48/RBFOX1/SLC25A25/SLC25A16/MCM3AP/NUP93/EPG5/RANBP17/CKAP5/SLC35D1/SMG5/SIDT1/PARP11/NUP205/GLE1/NCBP1/THOC3/NUP210/XPO5/SLC25A42/SIDT2/PABPN1/ZC3H3/NDC1	56
GO:0045604	regulation of epidermal cell differentiation	17/3268	65/18866	0.0478959	0.223789	0.184849	RUNX1/ZFP36/ROCK1/PLAAT4/NCOA3/MACROH2A1/PRKCH/ROCK2/KLF7/HES1/ERRFI1/SGPP1/MAFF/MACROH2A2/PTCH2/EZH2/TP63	17
GO:0001892	embryonic placenta development	22/3268	89/18866	0.0483984	0.22563	0.186369	BIRC6/NCOA1/STK3/BPTF/SETD2/CCN1/SOCS3/MAP2K1/GRB2/STK4/PKD2/MAPK1/EPAS1/SENP2/HES1/FBXW8/LEF1/VASH1/CASP8/TFEB/EGFR/CSF2	22
GO:0006400	tRNA modification	22/3268	89/18866	0.0483984	0.22563	0.186369	CDKAL1/THADA/TYW1/ELP4/NSUN6/TYW1B/TRMT11/AARS1/TRDMT1/TRMO/TARBP1/NSUN3/PUS7/METTL8/ELP3/ALKBH1/ELP1/TRMT9B/DUS2/TRMT2B/METTL6/TRMT44	22
GO:0007260	tyrosine phosphorylation of STAT protein	22/3268	89/18866	0.0483984	0.22563	0.186369	FER/FYN/STAT3/PIBF1/SOCS3/GHR/LYN/JAK2/PTPN2/SH2B3/HCLS1/HES1/INPP5F/NF2/IL15/JAK3/ERBB4/IL6R/PECAM1/CSF1R/CSF2/IL2	22
GO:0071470	cellular response to osmotic stress	12/3268	42/18866	0.0485627	0.226227	0.186862	MICU1/CAB39/STK39/PKD2/RELB/MAPK10/RCSD1/OXSR1/ERRFI1/SLC12A6/DYSF/TRPV4	12
GO:0090090	negative regulation of canonical Wnt signaling pathway	41/3268	184/18866	0.0489268	0.227752	0.188122	PRKN/TLE5/STK3/FOXO3/CSNK1A1/RAPGEF1/GSK3B/INVS/CUL3/FOXO1/TCF7L2/PSMA2/EGR1/UBAC2/TMEM131L/PSME4/STK4/RBMS3/MAPK14/MCC/APC/GLI3/LATS1/SCYL2/ROR2/PRICKLE1/MLLT3/PSMD5/LRP6/CCDC88C/LIMD1/DAB2IP/ZNRF3/ANKRD6/IGFBP6/SHISA6/TLE2/MDK/AXIN1/KREMEN1/PTPRO	41
GO:0034765	regulation of ion transmembrane transport	99/3268	489/18866	0.0495005	0.230251	0.190186	UTRN/DLG2/CACNA1C/PDE4B/PDE4D/CAMK2D/FYN/DLG1/PRKCE/WNK1/THADA/CACNB2/ANK3/SLMAP/ABL1/ATP1B3/COMMD1/ATP2B4/PSEN1/DNM2/STIM1/DMD/CAB39/PLCG2/RIPK1/MYO5A/STK39/WWP2/LYN/PKD2/ANO6/KLHL24/HTT/ATG5/STIM2/TRPC1/COA8/CTSS/NEDD4/KCNQ1/CACNA2D1/CHRM3/SESTD1/DIAPH1/NEDD4L/PLA2G6/MINK1/OXSR1/GEM/ANTKMT/PTK2B/TPCN1/MTOR/CHD7/ABCB1/CORO1A/SLC8A1/NLGN1/HECW2/ANK2/HOMER1/AKAP6/CNIH3/CATSPER2/SLC9A1/DAPK1/PTPN6/…	99
GO:0008088	axo-dendritic transport	18/3268	70/18866	0.04957	0.230403	0.190311	DLG2/PAFAH1B1/AP3B1/SPG11/KIF1B/TRAK1/FBXW11/OPA1/MAPK8IP3/NDEL1/BORCS5/TMEM108/FLOT2/TRAK2/SPAST/APBA1/AGBL4/MAP2	18
GO:0033500	carbohydrate homeostasis	53/3268	246/18866	0.0496744	0.230716	0.19057	ZBTB20/MBD5/FOXO3/STAT3/PRKCE/IGF1R/FOXO1/HECTD4/TCF7L2/MCU/RAF1/PPP3CB/FOXK2/PIK3R1/KLF7/ADIPOR2/OPA1/APPL2/CRY1/ICAM1/ERN1/EFNA5/PTPN2/PDK3/HK1/TIAM1/TENT4B/SMARCA4/OXCT1/UNC13B/PLA2G6/ERO1B/BACE2/PPARG/STXBP4/ARRB1/CYB5R4/SIRT1/ZNF236/LRP5/NCOA5/CRY2/WDR35/SESN2/ALOX5/HMGN3/SLC9B2/SLC8B1/CSMD1/SIDT2/TRPV4/RPH3AL/ANO1	53

## Sheet: go.CC.sig
ID	Description	GeneRatio	BgRatio	pvalue	p.adjust	qvalue	geneID	Count
GO:0031252	cell leading edge	140/3363	421/19559	4.85774e-16	3.517e-13	2.71522e-13	BCAS3/MKLN1/MACF1/DLC1/PTK2/CLASP2/APBB2/PTPRM/WIPF1/FER/ACAP2/PAFAH1B1/ROCK1/SNX9/CDC42BPA/SYNE2/CTNNA1/GBF1/MYO1D/ABL1/NEDD9/NHS/MYH9/PHACTR4/RASA1/RUFY3/DOCK8/RAPH1/ABLIM1/ABI1/PTPRK/DNM2/PKN2/TIAM2/PTPRJ/SRGAP2/ANTXR1/EZR/MYO5A/ARHGEF7/FGD4/PACSIN2/ARHGAP31/CD44/CLIP1/PALLD/PARVA/VEZT/PKD2/PSD3/ITSN1/ATP2B1/MCC/SH3RF1/CCDC88A/LDB2/APC/CYFIP1/CD2AP/APPL2/TLN2/RIPOR2/UNC5C/CYTH3/PIP5K1A/SNX1/ND…	140
GO:0030027	lamellipodium	73/3363	201/19559	5.40589e-11	1.49575e-08	1.15476e-08	PTK2/APBB2/PTPRM/FER/ROCK1/CDC42BPA/SYNE2/CTNNA1/NEDD9/NHS/PHACTR4/RUFY3/DOCK8/RAPH1/ABLIM1/ABI1/DNM2/PKN2/TIAM2/SRGAP2/ANTXR1/ARHGEF7/FGD4/ARHGAP31/CD44/PALLD/PARVA/PKD2/ITSN1/MCC/SH3RF1/CCDC88A/APC/CYFIP1/UNC5C/PIP5K1A/SNX1/APBB1IP/SWAP70/PARVB/CDC42BPB/PTPN13/SSH1/MYO10/PXN/IQGAP2/ARHGEF6/CARMIL1/PTK2B/CORO1A/FGD6/CTNNA3/NF2/MTSS2/FLOT2/SLC9A1/ALS2/KLHL2/FAT1/DYSF/ABLIM3/RAC2/WASH3P/FGD3/ABITR…	73
GO:0005802	trans-Golgi network	84/3363	245/19559	6.19784e-11	1.49575e-08	1.15476e-08	BIRC6/CLASP2/VTI1A/COG5/ARFGEF1/ATP9B/TRAPPC9/CCDC91/PAM/SNX9/KIF13A/PRKD1/GOLGA4/ATXN2/GBF1/RAB11A/BICD1/STX8/ADAM10/ATP8A1/RIC1/DNM2/VPS54/ATP8B1/ATP11B/NBEA/CALN1/VPS53/DENND5A/ARFGEF2/USP6NL/ATP11A/RELCH/GOLPH3/IGF2R/CNST/ATP2C1/DOP1A/HLA-DRA/KLHL20/AFTPH/RAB30/MMP24/RAB31/PCSK5/MARCHF1/BACE2/PI4K2B/GGA2/SLC66A2/SLC10A7/ATP11C/HLA-DQA1/ARL5B/MYO1B/GSAP/COG6/BPNT2/RBFOX1/COG7/AP1B1/AP4S1/ATP9A…	84
GO:0098791	Golgi apparatus subcompartment	112/3363	368/19559	2.15617e-10	3.34496e-08	2.5824e-08	BIRC6/CLASP2/VTI1A/COG5/ARFGEF1/ATP9B/TRAPPC9/CCDC91/PAM/SGMS1/SNX9/KIF13A/PRKD1/GOLGA4/ATXN2/GBF1/RAB11A/SCFD1/BICD1/STX8/ADAM10/ATP8A1/FUT8/RIC1/ST6GAL1/DNM2/VPS54/ATP8B1/ATP11B/CSGALNACT1/NBEA/CALN1/ST3GAL1/VPS53/DENND5A/ARFGEF2/USP6NL/ATP11A/CHSY3/RELCH/GOLPH3/USO1/IGF2R/CNST/ATP2C1/DOP1A/HLA-DRA/KLHL20/MAN2A1/AFTPH/GALNT2/RAB30/MMP24/CSGALNACT2/RAB31/B4GALT5/PCSK5/XYLT1/MARCHF1/BACE2/PI4K2B/…	112
GO:0045259	proton-transporting ATP synthase complex	18/3363	23/19559	2.31006e-10	3.34496e-08	2.5824e-08	ATP5F1E/ATP5MC2/ATP5MG/ATP5ME/ATP5MD/ATP5MPL/ATP5PF/ATP5F1D/ATP5MF/ATP5MC3/ATP5F1B/ATP5PO/ATP5F1C/ATP5F1A/ATP5PD/ATP5PB/ATP5MC1/DMAC2L	18
GO:0031984	organelle subcompartment	116/3363	392/19559	6.79873e-10	8.2038e-08	6.33356e-08	BIRC6/CLASP2/VTI1A/COG5/ARFGEF1/ATP9B/TRAPPC9/CCDC91/PAM/SGMS1/SNX9/KIF13A/PRKD1/GOLGA4/ATXN2/GBF1/RAB11A/SCFD1/BICD1/STX8/ADAM10/ATP8A1/RAB3GAP1/FUT8/RIC1/ST6GAL1/DNM2/VPS54/ATP8B1/ATP11B/CSGALNACT1/STIM1/NBEA/CALN1/ST3GAL1/VPS53/DENND5A/ARFGEF2/USP6NL/ATP11A/CHSY3/RELCH/GOLPH3/USO1/IGF2R/CNST/ATP2C1/DOP1A/HLA-DRA/KLHL20/MAN2A1/AFTPH/GALNT2/RAB30/MMP24/CSGALNACT2/RAB31/B4GALT5/PCSK5/XYLT1/MARCHF…	116
GO:0005753	mitochondrial proton-transporting ATP synthase complex	17/3363	22/19559	1.0589e-09	1.0952e-07	8.45525e-08	ATP5F1E/ATP5MC2/ATP5MG/ATP5ME/ATP5MD/ATP5MPL/ATP5PF/ATP5F1D/ATP5MF/ATP5MC3/ATP5F1B/ATP5PO/ATP5F1C/ATP5F1A/ATP5PD/ATP5PB/ATP5MC1	17
GO:0005769	early endosome	111/3363	377/19559	2.1689e-09	1.96286e-07	1.51538e-07	RABGAP1L/PICALM/DIAPH2/UVRAG/RAPGEF1/LDLRAD4/ITCH/NUMB/EPS15/RFTN1/STX8/RAP1A/MYO1D/TRAK1/COMMD1/RPS6KC1/RABEP1/PSEN1/MAP2K1/WDFY2/ATP11B/VPS8/ECPAS/MYO5A/STX12/PACSIN2/ATP11A/PPP1R21/MARCHF3/NRP1/MAPK1/IGF2R/HTT/ZFYVE9/APPL2/PTPN1/SNX1/INPP4A/SNX13/CXCR4/MTMR2/KCNQ1/RUFY1/RASGEF1B/MVB12B/PIKFYVE/VPS41/USP10/INPP5B/RAB31/GPR107/KIF16B/C8orf44-SGK3/MARCHF1/ANKFY1/RIN3/GGA2/LRP6/TM9SF4/MYO1B/CCDC93…	111
GO:0005938	cell cortex	91/3363	305/19559	2.98937e-08	2.40478e-06	1.85655e-06	SEPTIN7/SEPTIN2/EXOC4/AKAP13/UTRN/MKLN1/EXOC6B/DLC1/PTK2/SEPTIN11/CLASP2/PARD3/SEPTIN9/CCN2/FNBP1/PARD3B/ITPR2/FER/CLASP1/FRYL/PAFAH1B1/SNX9/WDPCP/MYO1D/TRAK1/NEDD9/MYH9/SEPTIN6/MYO9B/EPB41L2/PSEN1/DENND2B/STIM1/SEPTIN10/EZR/SEPTIN4/ARHGEF7/EPB41/MICAL3/PKD2/CTBP2/RAI14/FLNB/SHROOM3/EXOC2/SPIRE1/FRY/NEDD4/MYRIP/EXOC6/PRKCB/C2CD5/ARHGAP32/MYO10/UNC13B/DCTN4/HCLS1/PXN/RHOH/PTK2B/PHLDB2/PLA2G4C/CORO…	91
GO:0001726	ruffle	60/3363	179/19559	8.08151e-08	5.85101e-06	4.51714e-06	MKLN1/MACF1/DLC1/CLASP2/WIPF1/ACAP2/ROCK1/SNX9/MYH9/RASA1/DNM2/PTPRJ/EZR/MYO5A/ARHGEF7/FGD4/PACSIN2/CLIP1/PALLD/PSD3/APC/CYFIP1/CD2AP/APPL2/TLN2/CYTH3/PIP5K1A/TIAM1/DIAPH1/CDK6/C2CD5/CDKL5/FRMD4B/MYO10/KANK1/SAMSN1/MTM1/MTSS1/LCP1/KSR1/SH2D3C/FGD6/PDE9A/PDE4A/NF2/MTSS2/EPB41L5/ALS2/KLHL2/S100A6/FGD3/TIRAP/SCIMP/FGD5/ASAP3/ARHGAP45/TRPV4/PLEK/FGD2/ABCA7	60
GO:0098984	neuron to neuron synapse	103/3363	368/19559	1.37818e-07	9.07091e-06	7.00299e-06	DLG2/GPHN/SEPTIN11/CACNA1C/PDE4B/MAGI2/SOS1/FYN/MAP4/STAT3/TANC1/DLG1/SIPA1L1/BMPR2/PDLIM5/ITPR1/CPEB3/PKP4/TNIK/ADAM10/ABR/ABI1/DNM2/RNF19A/SRGAP2/ARFGEF2/EPB41/PLEKHA5/LYN/NCK2/PSD3/MAPK1/DISC1/IQSEC1/DNM3/PTPRS/INPP4A/KPNA1/TIAM1/SYN3/MTMR2/SYT1/CHRM3/STRN/PLCB4/CDKL5/ARHGAP32/UNC13B/CTNND2/DAB1/BCR/MINK1/TAMALIN/DGKI/EPB41L3/PTK2B/EEF2K/TMEM108/ARRB1/EPHA4/SLC8A1/NLGN1/NSF/CRTC1/PRR12/RAPGEF4…	103
GO:0098978	glutamatergic synapse	100/3363	361/19559	3.55891e-07	2.14721e-05	1.6577e-05	DLG2/SEPTIN11/HIP1/FYN/STAT3/DLG1/NUMB/EPS15/ERBIN/PPP3CC/GSK3B/FBXL20/RAB11A/RAP1A/TNIK/ADAM10/RNF216/ATP2B4/ABR/DNM2/OPHN1/RNF19A/PPP3CB/PLCB1/IL1RAPL1/MYO5A/PACSIN2/CDH11/CADPS2/PLEKHA5/LYN/CTBP2/ITSN1/ATP2B1/NRP1/MAPK14/PTPRD/JAK2/DNM3/PTPRS/KPNA1/TIAM1/SYN3/NEDD4/MAPK10/SYT1/CHRM3/PLCB4/CDKL5/UNC13B/BCR/TAMALIN/YES1/PPM1H/DGKI/PTK2B/MTOR/GUCY1A1/STXBP1/NRXN1/NAPA/EPHA4/CORO1A/NLGN1/ADGRL3/CR…	100
GO:0005912	adherens junction	55/3363	166/19559	4.22263e-07	2.35168e-05	1.81556e-05	MAGI1/FRMD4A/PARD3/PARD3B/PTPRM/DLG1/ARHGAP24/MYO1E/BMPR2/CTNNA1/CYTH1/PDLIM5/MYH9/PKP4/ADAM10/CDH12/PTPRK/AHI1/VCL/CDH11/PLEKHA7/VEZT/KLHL24/SHROOM3/APC/CYTH3/EFNA5/FRS2/TBCD/NIBAN2/SORBS1/FRMD4B/CTNND2/KIFC3/CDHR3/MPP5/LIMD1/EPHA4/SHROOM4/CTNNA3/NF2/FLOT2/EPB41L5/CCDC85A/DLG5/FMN1/LIN7A/TNK2/BAIAP2L1/MPP7/SHROOM2/PGM5/FRMD5/TRPV4/HMCN1	55
GO:0000151	ubiquitin ligase complex	83/3363	287/19559	5.10412e-07	2.63956e-05	2.03781e-05	ZSWIM6/ARIH1/FBXL7/COP1/MKLN1/MARCHF6/PRKN/BABAM2/FBXO11/FBXL17/UBR1/UBR3/UBR2/CUL3/PHC3/USP47/FBXL20/FBXW7/ANKIB1/TRPC4AP/COMMD1/UBE4B/SMURF2/CDC27/UBE2E1/PCGF5/DCAF6/RNF19A/FBXW11/WWP1/CUL1/RANBP9/BTRC/WWP2/WDR26/ARMC8/KLHL24/CUL4A/DCAF5/DCAF10/FBXW4/KLHL20/PDCD6/PHC2/NEDD4/MED27/ZER1/ZSWIM4/FBXL2/FBH1/FBXL4/FBXO32/KLHL22/FBXO33/BRCA1/UBE3D/PCGF3/CUL2/GLMN/SPOPL/RANBP10/KLHL7/FBXW8/DCAF1/ZSWIM5…	83
GO:0031965	nuclear membrane	86/3363	301/19559	5.64363e-07	2.72399e-05	2.103e-05	ANKRD17/TNKS/NAV3/PUM2/PAFAH1B1/NUP98/ERBIN/SYNE1/BCL2/WDFY3/EPC1/GNAQ/SYNE2/GRK5/ABL1/ITPR1/TNRC18/PHF20/PSEN1/ATP11B/DNAJC1/PLCB1/NR4A1/RANBP2/MACO1/MYOF/TAF3/SMAD3/ZBTB1/ERN1/NUP153/NUP42/NUP58/RCC1/AHCTF1/PRICKLE2/PRICKLE1/NUP107/SCAI/TENT4A/MINDY3/POM121/RRP12/OSBPL3/SENP2/CLMN/NUP133/NRXN1/DPY19L2/SIRT1/ITPRIP/MCM3AP/NUP93/C9orf72/GCH1/TMC6/EPHA3/PHF8/AKAP6/ATP2A3/TMC8/SPAST/DPY19L3/NUP205/…	86
GO:0005667	transcription regulator complex	110/3363	413/19559	7.96182e-07	3.55786e-05	2.74676e-05	TCF12/WWOX/NFAT5/CCNH/TLE5/RUNX1/CREBBP/STAT3/RB1/MEF2A/NFATC3/ZFHX3/NCOR1/RFX3/SUPT3H/GATAD2B/POU2F1/ZBTB16/HDAC4/TBL1X/TCF7L2/CREM/RUNX2/JAZF1/TEAD1/ATF7IP/PBX3/HIPK2/NFATC2/NR4A2/ASCC3/REL/EP300/MIDEAS/MNAT1/NR4A1/TCF7L1/HDAC9/SATB2/CREB1/H1-0/GATAD2A/TRRAP/YAP1/PBX1/CTBP2/NCOR2/TAF3/TAF1/TFDP2/SSBP3/LDB2/RCOR1/SMAD3/NCOA6/RELB/TRERF1/MTA3/GLI3/EPAS1/SKI/RBL2/GTF2B/RCOR3/TAF2/MED27/ASCC1/EYA3/…	110
GO:0045263	proton-transporting ATP synthase complex, coupling factor F(o)	11/3363	14/19559	8.35409e-07	3.55786e-05	2.74676e-05	ATP5MC2/ATP5MG/ATP5ME/ATP5PF/ATP5MF/ATP5MC3/ATP5PO/ATP5PD/ATP5PB/ATP5MC1/DMAC2L	11
GO:0030427	site of polarized growth	60/3363	191/19559	9.99917e-07	4.00309e-05	3.09049e-05	EXOC4/AUTS2/UTRN/APBB2/PARD3/MYO9A/FRYL/PAFAH1B1/PTBP2/SETX/USP9X/TRAK1/COPA/RUFY3/ABI1/PSEN1/DNM2/TIAM2/MYO5A/PALLD/NIN/NRP1/DISC1/CYFIP1/PTPRS/FRY/UNC5C/MAPK8IP3/NDEL1/TIAM1/EXOC6/DOCK7/CBL/CDKL5/SSH1/ITGA4/HCLS1/PREX1/PTK2B/EPHA4/LMTK2/BASP1/C9orf72/SLC2A13/TSHZ3/TRAK2/COPG2/ALS2/ZFYVE27/FKBP15/ARHGAP4/WDR47/SHANK2/ABITRAM/MAP2/FGF13/TRPV4/SHTN1/CRMP1/PTPRO	60
GO:0000276	mitochondrial proton-transporting ATP synthase complex, coupling factor F(o)	10/3363	12/19559	1.05053e-06	4.00309e-05	3.09049e-05	ATP5MC2/ATP5MG/ATP5ME/ATP5PF/ATP5MF/ATP5MC3/ATP5PO/ATP5PD/ATP5PB/ATP5MC1	10
GO:0005635	nuclear envelope	122/3363	473/19559	1.24543e-06	4.50845e-05	3.48065e-05	FAF1/ANKRD17/TNKS/NAV3/PUM2/PAFAH1B1/NUP98/ERBIN/SYNE1/BCL2/WDFY3/EPC1/GNAQ/SYNE2/GRK5/ABL1/ITPR1/TNRC18/PHF20/PSEN1/ATP11B/ATF6/DNAJC1/PLCB1/FBXW11/NR4A1/RANBP2/CLIP1/NPC1/MACO1/MYOF/TAF3/ITSN1/XPO4/IGF2R/SMAD3/NUP214/ZBTB1/NUP160/ERN1/NDEL1/VRK2/TNPO3/KPNA1/NUP153/AGFG1/KPNA3/NUP42/NUP58/RCC1/AHCTF1/AGPAT3/PRICKLE2/PRICKLE1/NUP107/SCAI/IPO9/NUP88/TENT4A/MINDY3/POM121/XPO7/RRP12/OSBPL3/SENP2/RNF…	122
GO:0032279	asymmetric synapse	94/3363	343/19559	1.31677e-06	4.53972e-05	3.50478e-05	DLG2/GPHN/CACNA1C/PDE4B/MAGI2/SOS1/FYN/MAP4/STAT3/TANC1/DLG1/SIPA1L1/BMPR2/PDLIM5/ITPR1/CPEB3/PKP4/TNIK/ADAM10/ABR/ABI1/DNM2/SRGAP2/ARFGEF2/EPB41/PLEKHA5/LYN/NCK2/PSD3/MAPK1/DISC1/IQSEC1/DNM3/PTPRS/INPP4A/KPNA1/TIAM1/SYN3/MTMR2/CHRM3/STRN/PLCB4/CDKL5/ARHGAP32/CTNND2/DAB1/BCR/MINK1/TAMALIN/DGKI/EPB41L3/PTK2B/EEF2K/TMEM108/ARRB1/EPHA4/SLC8A1/NLGN1/NSF/CRTC1/PRR12/HOMER1/ABHD17B/DROSHA/ADAM22/INSYN2…	94
GO:0098562	cytoplasmic side of membrane	58/3363	188/19559	2.8561e-06	9.39917e-05	7.25641e-05	PTK2/HIP1/GNB1/FER/FYN/DLG1/THADA/GNAQ/SNX9/ESYT2/SPPL3/CYTH1/PKP4/TRAF3/EZR/PTPN4/EPB41/GNG2/FARP1/LYN/PKD2/ATP2B1/PTPRC/GNG7/GNA14/PTPN1/CYTH3/TIAM1/GNA13/DTNA/GNA12/BORCS5/GRAMD1A/RASA3/YES1/IKBKB/GEM/ERRFI1/PTK2B/SHROOM4/RGS1/SYK/PTPN22/TNK2/KCNAB1/S100A6/KCNAB2/RASAL3/BLK/RGS2/SHANK3/LCK/HCK/PGM5/PTP4A1/TRAF6/TRAF1/GNAL	58
GO:0030426	growth cone	57/3363	184/19559	3.00424e-06	9.45683e-05	7.30092e-05	EXOC4/AUTS2/UTRN/APBB2/PARD3/MYO9A/PAFAH1B1/PTBP2/SETX/USP9X/TRAK1/COPA/RUFY3/ABI1/PSEN1/DNM2/TIAM2/MYO5A/PALLD/NIN/NRP1/DISC1/CYFIP1/PTPRS/UNC5C/MAPK8IP3/NDEL1/TIAM1/EXOC6/DOCK7/CBL/CDKL5/SSH1/ITGA4/PREX1/PTK2B/EPHA4/LMTK2/BASP1/C9orf72/SLC2A13/TSHZ3/TRAK2/COPG2/ALS2/ZFYVE27/FKBP15/ARHGAP4/WDR47/SHANK2/ABITRAM/MAP2/FGF13/TRPV4/SHTN1/CRMP1/PTPRO	57
GO:0009898	cytoplasmic side of plasma membrane	52/3363	164/19559	3.77799e-06	0.000113969	8.79875e-05	PTK2/HIP1/GNB1/FER/FYN/DLG1/GNAQ/SNX9/ESYT2/CYTH1/PKP4/TRAF3/EZR/PTPN4/EPB41/GNG2/FARP1/LYN/ATP2B1/PTPRC/GNG7/GNA14/CYTH3/TIAM1/GNA13/DTNA/GNA12/GRAMD1A/RASA3/YES1/IKBKB/GEM/ERRFI1/PTK2B/SHROOM4/RGS1/SYK/PTPN22/TNK2/KCNAB1/S100A6/KCNAB2/BLK/RGS2/SHANK3/LCK/HCK/PGM5/PTP4A1/TRAF6/TRAF1/GNAL	52
GO:0014069	postsynaptic density	90/3363	337/19559	6.87612e-06	0.000199133	0.000153736	DLG2/GPHN/CACNA1C/PDE4B/MAGI2/SOS1/FYN/MAP4/STAT3/TANC1/DLG1/SIPA1L1/BMPR2/PDLIM5/ITPR1/CPEB3/PKP4/TNIK/ADAM10/ABR/ABI1/DNM2/SRGAP2/EPB41/PLEKHA5/LYN/NCK2/PSD3/MAPK1/DISC1/IQSEC1/DNM3/PTPRS/INPP4A/KPNA1/TIAM1/SYN3/MTMR2/CHRM3/STRN/PLCB4/CDKL5/ARHGAP32/CTNND2/DAB1/BCR/MINK1/TAMALIN/DGKI/EPB41L3/PTK2B/EEF2K/TMEM108/ARRB1/EPHA4/SLC8A1/NLGN1/NSF/CRTC1/PRR12/HOMER1/ABHD17B/DROSHA/ADAM22/INSYN2A/ALS2/B…	90
[truncated: 168 more rows]

## Sheet: go.MF.sig
ID	Description	GeneRatio	BgRatio	pvalue	p.adjust	qvalue	geneID	Count
[truncated: 252 more rows]
