# Supplementary material for: Characterization of m6A-regulated targets and immune cells in dental caries: insights from multi-omics analysis
Source: Eur J Med Res. 2025 Dec 24;30:1258. doi: 10.1186/s40001-025-03514-2 (PMC12729324; doi:10.1186/s40001-025-03514-2)
Supplement: Supplementary file 3 — Supplementary material 3. [file 40001_2025_3514_MOESM3_ESM.xlsx]

## Sheet: GSEA
GeneSet	ID	Description	setSize	enrichmentScore	NES	pvalue	p.adjust	qvalues	rank	leading_edge	core_enrichment
HALLMARK_OXIDATIVE_PHOSPHORYLATION	HALLMARK_OXIDATIVE_PHOSPHORYLATION	HALLMARK_OXIDATIVE_PHOSPHORYLATION	33	-0.86596	-2.94669	1e-16	4.7e-15	4.10526e-15	65	tags=45%, list=1%, signal=45%	ATP5MC1/ATP5PB/ATP5PD/ATP5F1A/ATP5F1C/ATP5PO/ATP5MC3/ATP5F1B/ATP5MF/ATP5F1D/ATP5PF/ATP5ME/ATP5MG/ATP5MC2/ATP5F1E
HALLMARK_MYC_TARGETS_V1	HALLMARK_MYC_TARGETS_V1	HALLMARK_MYC_TARGETS_V1	12	-0.759525	-1.99958	0.000604748	0.0142116	0.0124132	142	tags=33%, list=2%, signal=33%	KARS1/EPRS1/IARS1/H2AZ1
HALLMARK_KRAS_SIGNALING_DN	HALLMARK_KRAS_SIGNALING_DN	HALLMARK_KRAS_SIGNALING_DN	47	-0.47202	-1.71617	0.00253487	0.0397129	0.0346877	1524	tags=45%, list=23%, signal=35%	NR6A1/ENTPD7/CAMK1D/ATP4A/STAG3/CPEB3/PTPRJ/CDKAL1/SIDT1/DTNB/GRID2/DCC/TENM2/RYR2/PRKN/TG/TCL1A/SPTBN2/NGB/MACROH2A2/TENT5C
HALLMARK_UNFOLDED_PROTEIN_RESPONSE	HALLMARK_UNFOLDED_PROTEIN_RESPONSE	HALLMARK_UNFOLDED_PROTEIN_RESPONSE	18	-0.617046	-1.80578	0.00539493	0.0633904	0.055369	252	tags=28%, list=4%, signal=27%	EDC4/H2AX/TARS1/IARS1/MTREX
HALLMARK_MTORC1_SIGNALING	HALLMARK_MTORC1_SIGNALING	HALLMARK_MTORC1_SIGNALING	44	-0.429188	-1.54888	0.0125688	0.109117	0.0953098	124	tags=9%, list=2%, signal=9%	EPRS1/WARS1/ATP5MC1/NIBAN1
HALLMARK_UV_RESPONSE_DN	HALLMARK_UV_RESPONSE_DN	HALLMARK_UV_RESPONSE_DN	77	-0.376853	-1.48184	0.0139299	0.109117	0.0953098	2498	tags=55%, list=38%, signal=34%	DLG1/GCNT1/ITGB3/FYN/BCKDHB/SMAD3/ATRN/DDAH1/CELF2/WDR37/RASA2/PEX14/PPARG/DYRK1A/IGF1R/MMP16/SCN8A/KCNMA1/CDK13/SCAF8/ABCC1/PLCB4/NFKB1/PIK3CD/APBB2/ATXN1/AKT3/DLC1/INPP4B/PRKCA/RUNX1/PTPRM/GRK5/SERPINE1/MAP2K5/SIPA1L1/MAGI2/KALRN/PRKCE/DMAC2L/TENT4A/CCN1
HALLMARK_HEME_METABOLISM	HALLMARK_HEME_METABOLISM	HALLMARK_HEME_METABOLISM	58	-0.368456	-1.39136	0.0418347	0.274669	0.239913	200	tags=28%, list=3%, signal=27%	EPB41/BTRC/ELL2/SPTB/CDR2/OSBP2/RHCE/RHD/GYPE/CA1/MARCHF2/SLC66A2/MARCHF8/TENT5C/H1-0/H4C3
HALLMARK_SPERMATOGENESIS	HALLMARK_SPERMATOGENESIS	HALLMARK_SPERMATOGENESIS	42	-0.39986	-1.42304	0.0467522	0.274669	0.239913	2027	tags=40%, list=30%, signal=28%	CLPB/KIF2C/CCNB2/ZC2HC1C/MAST2/STRBP/IL12RB2/BRAF/CAMK4/GSG1/DCC/GRM8/CLVS1/TULP2/CFTR/LDHC/SEPTIN4
HALLMARK_ALLOGRAFT_REJECTION	HALLMARK_ALLOGRAFT_REJECTION	HALLMARK_ALLOGRAFT_REJECTION	89	-0.316048	-1.2672	0.0589255	0.307722	0.268783	1991	tags=39%, list=30%, signal=28%	BRCA1/IL6/CD8A/CCR2/IRF8/LCP2/JAK2/PTPRC/TLR2/IL1B/ITGAL/EIF4G3/CD96/MAP4K1/CD79A/CD247/HDAC9/LYN/ICAM1/IL7/ITK/CD86/NLRP3/STAT4/MMP9/CCL13/EREG/CXCL13/PRKCB/PRKCG/IL10/AARS1/RARS1/WARS1/DARS1
HALLMARK_INTERFERON_ALPHA_RESPONSE	HALLMARK_INTERFERON_ALPHA_RESPONSE	HALLMARK_INTERFERON_ALPHA_RESPONSE	21	-0.443605	-1.34649	0.0914286	0.429714	0.375338	1297	tags=24%, list=20%, signal=19%	IL7/SELL/LAMP3/WARS1/TENT5A
HALLMARK_G2M_CHECKPOINT	HALLMARK_G2M_CHECKPOINT	HALLMARK_G2M_CHECKPOINT	54	-0.346069	-1.27708	0.103262	0.441212	0.385382	2813	tags=54%, list=42%, signal=31%	CUL3/WRN/ORC5/CDC7/EZH2/EFNA5/TACC3/KNL1/SMAD3/NSD2/RBL1/DMD/STIL/KIF2C/CCNB2/RASAL2/POLQ/MEIS1/FOXN3/NUP98/ABL1/CENPA/STAG1/PRIM2/FANCC/H2AX/TENT4A/H2AZ2/H2AZ1
HALLMARK_INFLAMMATORY_RESPONSE	HALLMARK_INFLAMMATORY_RESPONSE	HALLMARK_INFLAMMATORY_RESPONSE	83	-0.299697	-1.18481	0.119816	0.469278	0.409896	2693	tags=52%, list=41%, signal=31%	RGS1/PSEN1/CXCR6/ICAM4/PLAUR/KIF1B/NAMPT/CD69/OSMR/IL1A/ITGB3/SEMA4D/C5AR1/IL7R/MXD1/IL6/GPR183/LCP2/TLR2/MSR1/RASGRP1/IL1B/NFKB1/SLC1A2/LYN/ICAM1/GCH1/TACR1/SELL/FPR1/NLRP3/SERPINE1/CCR7/IRAK2/PDE4B/GPR132/EREG/OLR1/PIK3R5/LAMP3/AQP9/CCL24/IL10
HALLMARK_XENOBIOTIC_METABOLISM	HALLMARK_XENOBIOTIC_METABOLISM	HALLMARK_XENOBIOTIC_METABOLISM	42	-0.343629	-1.22293	0.134615	0.486686	0.425101	1362	tags=45%, list=20%, signal=36%	PAPSS2/CYFIP2/TPST1/GSTT2/TGFB2/NPC1/GCNT2/IRF8/PPARD/KYNU/GCH1/CYP26A1/SERPINE1/ESR1/AQP9/ABCC2/ABCD2/KARS1/MARCHF6
HALLMARK_ESTROGEN_RESPONSE_EARLY	HALLMARK_ESTROGEN_RESPONSE_EARLY	HALLMARK_ESTROGEN_RESPONSE_EARLY	71	-0.296277	-1.15802	0.145228	0.487552	0.425857	3389	tags=63%, list=51%, signal=31%	INPP5F/LRIG1/GREB1/ELF1/MYOF/RAPGEFL1/SNX24/CBFA2T3/RPS6KA2/ELOVL5/TIAM1/SVIL/KDM4B/DEPTOR/ABLIM1/ABCA3/PAPSS2/CELSR1/ABAT/AREG/SLC37A1/RRP12/AFF1/MPPED2/IGF1R/SLC1A1/THSD4/TMEM164/JAK2/FKBP5/FCMR/RASGRP1/MED13L/BCL2/NAV2/KAZN/DLC1/MYBL1/ADCY9/WWC1/BCL11B/GAB2/SLC24A3/OVOL2/PLAAT3
HALLMARK_ADIPOGENESIS	HALLMARK_ADIPOGENESIS	HALLMARK_ADIPOGENESIS	38	-0.348399	-1.21294	0.157233	0.492662	0.430321	232	tags=11%, list=3%, signal=10%	GPHN/MTARC2/SLC66A3/ATP5PO
HALLMARK_INTERFERON_GAMMA_RESPONSE	HALLMARK_INTERFERON_GAMMA_RESPONSE	HALLMARK_INTERFERON_GAMMA_RESPONSE	65	-0.297515	-1.15036	0.184615	0.534839	0.467161	2144	tags=38%, list=32%, signal=26%	NLRC5/PELI1/IL6/RIPK1/IRF8/LCP2/JAK2/NOD1/SLAMF7/NFKB1/TNFAIP3/ICAM1/IL7/CD86/GCH1/CIITA/ZBP1/FPR1/STAT4/IDO1/PDE4B/AUTS2/BANK1/WARS1/MARCHF1
HALLMARK_BILE_ACID_METABOLISM	HALLMARK_BILE_ACID_METABOLISM	HALLMARK_BILE_ACID_METABOLISM	27	-0.369695	-1.19005	0.193452	0.534839	0.467161	1021	tags=22%, list=15%, signal=19%	BMP6/NR3C2/AQP9/PIPOX/DIO1/ABCD2
HALLMARK_APICAL_SURFACE	HALLMARK_APICAL_SURFACE	HALLMARK_APICAL_SURFACE	18	-0.393717	-1.15221	0.246719	0.644211	0.562693	2795	tags=67%, list=42%, signal=39%	NCOA6/PLAUR/EFNA5/CRYBG1/NTNG1/SHROOM2/BRCA1/CROCC/LYN/ATP8B1/RTN4RL1/PKHD1
HALLMARK_COMPLEMENT	HALLMARK_COMPLEMENT	HALLMARK_COMPLEMENT	71	-0.273023	-1.06713	0.298755	0.739026	0.64551	2774	tags=49%, list=42%, signal=29%	DGKH/LCK/PSEN1/USP15/PLAUR/DOCK9/FYN/ZEB1/KLKB1/SERPINA1/FCN1/C3/IL6/GZMK/GPD2/CBLB/LCP2/JAK2/PIK3CG/RASGRP1/TNFAIP3/LYN/KYNU/L3MBTL4/DOCK4/SERPINE1/DOCK10/CR1/PLA2G7/DGKG/ZFPM2/OLR1/PIK3R5/C9/CR2
HALLMARK_HEDGEHOG_SIGNALING	HALLMARK_HEDGEHOG_SIGNALING	HALLMARK_HEDGEHOG_SIGNALING	13	-0.407789	-1.10409	0.330789	0.777354	0.678988	2477	tags=62%, list=37%, signal=39%	CELSR1/RASA1/NRCAM/OPHN1/CRMP1/RTN1/SLIT1/UNC5C
HALLMARK_PI3K_AKT_MTOR_SIGNALING	HALLMARK_PI3K_AKT_MTOR_SIGNALING	HALLMARK_PI3K_AKT_MTOR_SIGNALING	33	-0.299334	-1.01858	0.422156	0.911981	0.796579	2240	tags=48%, list=34%, signal=32%	GSK3B/CXCR4/ITPR2/RIPK1/MAPK8/ACACA/NOD1/MAPK10/MAP2K6/GNA14/DAPP1/RPTOR/PLCB1/VAV3/CAMK4/PRKCB
HALLMARK_HYPOXIA	HALLMARK_HYPOXIA	HALLMARK_HYPOXIA	57	-0.263198	-0.987709	0.443636	0.911981	0.796579	2236	tags=32%, list=34%, signal=21%	CXCR4/PLAC8/PFKFB3/IL6/GCNT2/AMPD3/PDK3/BCL2/TNFAIP3/PRKCA/NOCT/SERPINE1/RORA/EXT1/LARGE1/LDHC/CCN1/CCN2
HALLMARK_MITOTIC_SPINDLE	HALLMARK_MITOTIC_SPINDLE	HALLMARK_MITOTIC_SPINDLE	87	-0.251589	-1.01137	0.448113	0.911981	0.796579	3950	tags=79%, list=59%, signal=33%	CD2AP/KIF15/KIF11/CDC27/CKAP5/PAFAH1B1/ABI1/FARP1/CCDC88A/LATS1/FGD6/PLEKHG2/NCK2/APC/RAPGEF5/ALS2/TBCD/ARHGAP4/MID1/LMNB1/RAB3GAP1/PKD2/CNTRL/KIF4A/BRCA2/RABGAP1/NF1/ITSN1/NEDD9/TIAM1/CDC42BPA/WASF1/PREX1/EZR/ARHGEF7/KIF1B/BCR/DLG1/MYO9B/RANBP9/RASA1/SHROOM2/AKAP13/ARHGAP10/KNTC1/ARFGEF1/RASA2/SOS1/FGD4/KIF2C/CCNB2/RASAL2/ARHGEF3/CLIP2/ARHGEF11/ABR/MARK4/CEP192/OPHN1/ALMS1/EPB41/ABL1/CLASP1/MYO1…
HALLMARK_P53_PATHWAY	HALLMARK_P53_PATHWAY	HALLMARK_P53_PATHWAY	48	-0.268281	-0.977768	0.496644	0.911981	0.796579	188	tags=44%, list=3%, signal=43%	FBXW7/PPM1D/CYFIP2/FOXO3/IL1A/ABAT/TGFA/DEF6/KIF13B/SESN1/MXD1/RNF19B/POLH/ZBTB16/ST14/FGF13/TP63/PITPNC1/H1-2/IRAG2/H2AJ
HALLMARK_ANDROGEN_RESPONSE	HALLMARK_ANDROGEN_RESPONSE	HALLMARK_ANDROGEN_RESPONSE	35	-0.290303	-0.986259	0.501587	0.911981	0.796579	86	tags=74%, list=1%, signal=74%	PTPN21/ANKH/SEC24D/MAP7/BMPR1B/CDK6/TPD52/IQGAP2/RPS6KA3/CDC14B/CCND3/ELOVL5/PIAS1/TNFAIP8/HPGD/PTK2B/MERTK/RRP12/ABCC4/FKBP5/ELL2/INPP4B/STK39/MAK/H1-0/GUCY1A1
HALLMARK_APICAL_JUNCTION	HALLMARK_APICAL_JUNCTION	HALLMARK_APICAL_JUNCTION	54	-0.262468	-0.968574	0.519573	0.911981	0.796579	2685	tags=50%, list=40%, signal=30%	VAV2/ICAM4/TRAF1/CADM2/DLG1/CDH3/FYB1/RASA1/CLDN14/SHROOM2/NEGR1/CDH4/PTK2/CDH8/CDH1/ITGA9/PIK3CB/PTPRC/CDK8/LAMA3/AKT3/ICAM1/CD86/EXOC4/SYK/MMP9/ADRA1B
HALLMARK_CHOLESTEROL_HOMEOSTASIS	HALLMARK_CHOLESTEROL_HOMEOSTASIS	HALLMARK_CHOLESTEROL_HOMEOSTASIS	22	-0.306282	-0.937289	0.551929	0.911981	0.796579	41	tags=100%, list=1%, signal=100%	FABP5/CLU/LSS/CPEB2/FADS2/ERRFI1/LDLR/ATF3/STX5/ALCAM/ACSS2/ATXN2/NFIL3/GLDC/ANTXR2/CHKA/SREBF2/PLAUR/PPARG/PDK3/NIBAN1
HALLMARK_PEROXISOME	HALLMARK_PEROXISOME	HALLMARK_PEROXISOME	25	-0.290791	-0.9234	0.556886	0.911981	0.796579	3051	tags=52%, list=46%, signal=28%	ABCC8/IDE/SMARCC1/ELOVL5/SOD2/STS/ACSL1/PEX14/ABCB1/ATXN1/ESR2/DIO1/ABCD2
HALLMARK_EPITHELIAL_MESENCHYMAL_TRANSITION	HALLMARK_EPITHELIAL_MESENCHYMAL_TRANSITION	HALLMARK_EPITHELIAL_MESENCHYMAL_TRANSITION	50	-0.25904	-0.95428	0.562712	0.911981	0.796579	10	tags=34%, list=0%, signal=34%	AREG/ITGB3/BASP1/LRRC15/SGCD/IL6/LOXL2/SGCG/LAMA3/TNFAIP3/FBN2/SLIT3/SNTB1/LAMA2/SERPINE1/CCN1/CCN2
HALLMARK_IL2_STAT5_SIGNALING	HALLMARK_IL2_STAT5_SIGNALING	HALLMARK_IL2_STAT5_SIGNALING	66	-0.241721	-0.935636	0.634615	0.931971	0.814039	3818	tags=77%, list=57%, signal=33%	ALCAM/IGF2R/TLR7/HUWE1/EMP1/TNFRSF8/TTC39B/IL18R1/IL4R/LRIG1/NFIL3/DENND5A/CAPN3/CCND3/BMPR2/IL10RA/MAP3K8/NFKBIZ/HIPK2/TIAM1/SLC2A3/ENPP1/TNFRSF21/NCOA3/SNX9/TRAF1/LCLAT1/SPRED2/PHTF2/CDCP1/GALM/CDC42SE2/MXD1/ABCB1/ADAM19/IGF1R/IRF8/PRKCH/POU2F1/IKZF2/BCL2/CD86/CD83/MYO1E/SELL/ICOS/RORA/RABGAP1L/RHOH/IL10/GUCY1B1
HALLMARK_UV_RESPONSE_UP	HALLMARK_UV_RESPONSE_UP	HALLMARK_UV_RESPONSE_UP	35	-0.265653	-0.902513	0.64127	0.931971	0.814039	2112	tags=31%, list=32%, signal=22%	ASNS/ABCB1/IL6/PTPRD/RASGRP1/LYN/ICAM1/GCH1/PLCL1/H2AX/TARS1
HALLMARK_GLYCOLYSIS	HALLMARK_GLYCOLYSIS	HALLMARK_GLYCOLYSIS	40	-0.260318	-0.912833	0.650943	0.931971	0.814039	535	tags=10%, list=8%, signal=9%	EXT1/LDHC/GFUS/RARS1
HALLMARK_MYOGENESIS	HALLMARK_MYOGENESIS	HALLMARK_MYOGENESIS	48	-0.250744	-0.913855	0.654362	0.931971	0.814039	1564	tags=23%, list=24%, signal=18%	SGCG/NAV2/MYOM1/ADCY9/GNAO1/LAMA2/ATP2A1/LARGE1/CAV3/KCNH1/DENND2B
HALLMARK_E2F_TARGETS	HALLMARK_E2F_TARGETS	HALLMARK_E2F_TARGETS	38	-0.25106	-0.874056	0.707547	0.95718	0.836059	252	tags=50%, list=4%, signal=48%	LMNB1/KIF4A/NUP153/BRCA2/ORC2/GINS1/PPM1D/EZH2/GINS3/TACC3/KIF2C/BRCA1/CCNB2/MELK/STAG1/PRIM2/SPC25/H2AX/H2AZ1
HALLMARK_TGF_BETA_SIGNALING	HALLMARK_TGF_BETA_SIGNALING	HALLMARK_TGF_BETA_SIGNALING	16	-0.295883	-0.844054	0.712794	0.95718	0.836059	4686	tags=100%, list=70%, signal=30%	TRIM33/NCOR2/ARID4B/RAB31/SMAD6/APC/BMPR2/BMPR1A/HIPK2/SMURF2/BCAR3/SMAD3/CDH1/SERPINE1/SMURF1
HALLMARK_COAGULATION	HALLMARK_COAGULATION	HALLMARK_COAGULATION	25	-0.246649	-0.783227	0.832335	0.98806	0.863031	2387	tags=36%, list=36%, signal=23%	ITGB3/FYN/KLKB1/SERPINA1/C3/SERPINE1/MMP9/OLR1/C9
HALLMARK_WNT_BETA_CATENIN_SIGNALING	HALLMARK_WNT_BETA_CATENIN_SIGNALING	HALLMARK_WNT_BETA_CATENIN_SIGNALING	11	0.290741	0.67202	0.864177	0.98806	0.863031	3729	tags=91%, list=56%, signal=40%	PSEN2/FRAT1/NKD1/WNT5B/NCOR2/TCF7/AXIN1/LEF1/CUL1/NUMB
HALLMARK_ESTROGEN_RESPONSE_LATE	HALLMARK_ESTROGEN_RESPONSE_LATE	HALLMARK_ESTROGEN_RESPONSE_LATE	63	-0.21092	-0.80554	0.868726	0.98806	0.863031	801	tags=30%, list=12%, signal=27%	ABCA3/LLGL2/PAPSS2/AREG/SERPINA1/UNC13B/STIL/CDH1/AFF1/JAK2/FKBP5/BCL2/ST14/ST6GALNAC2/LARGE1/SLC24A3/OVOL2/GFUS/PLAAT3
HALLMARK_KRAS_SIGNALING_UP	HALLMARK_KRAS_SIGNALING_UP	HALLMARK_KRAS_SIGNALING_UP	76	-0.214832	-0.842911	0.871111	0.98806	0.863031	3882	tags=68%, list=58%, signal=29%	ITGB2/SDCCAG8/ANKH/MAP7/C3AR1/MAP3K1/EMP1/BIRC3/ATG10/CBL/PCP4/PTBP2/CTSS/AVL9/CLEC4A/STRN/RELN/EPB41L3/F13A1/PTGS2/ZNF277/IL10RA/LAPTM5/TRAF1/PLAUR/DNMBP/LCP1/CD37/EPHB2/GALNT3/IL7R/CXCR4/IL1RL2/ABCB1/GFPT2/IRF8/IL1B/IKZF1/MAP4K1/ANXA10/TNFAIP3/HDAC9/LAT2/SNAP25/ST6GAL1/ALDH1A2/MMP9/RABGAP1L/EREG/DOCK2/ADAMDEC1/GUCY1A1
HALLMARK_REACTIVE_OXYGEN_SPECIES_PATHWAY	HALLMARK_REACTIVE_OXYGEN_SPECIES_PATHWAY	HALLMARK_REACTIVE_OXYGEN_SPECIES_PATHWAY	11	0.260942	0.603142	0.928693	0.98806	0.863031	3870	tags=91%, list=58%, signal=38%	EGLN2/GPX3/PRDX1/LSP1/TXNRD1/SCAF4/MSRA/OXSR1/SBNO2/SOD2
HALLMARK_FATTY_ACID_METABOLISM	HALLMARK_FATTY_ACID_METABOLISM	HALLMARK_FATTY_ACID_METABOLISM	24	0.223198	0.621069	0.94494	0.98806	0.863031	6	tags=4%, list=0%, signal=4%	XIST
HALLMARK_TNFA_SIGNALING_VIA_NFKB	HALLMARK_TNFA_SIGNALING_VIA_NFKB	HALLMARK_TNFA_SIGNALING_VIA_NFKB	82	-0.194839	-0.768569	0.950226	0.98806	0.863031	3311	tags=55%, list=50%, signal=28%	ABCA1/NFIL3/DENND5A/IL18/PTGS2/CXCL3/NR4A2/MAP3K8/SLC2A3/RIPK2/TNFAIP8/SOD2/SPSB1/TRAF1/PLAUR/NAMPT/CD69/IL1A/AREG/MCL1/SMAD3/REL/IL7R/PFKFB3/MXD1/RNF19B/IL6/GFPT2/GPR183/SLC16A6/RELB/TLR2/IL1B/NFAT5/NFKB1/TNFAIP3/KYNU/ICAM1/CD83/GCH1/NR4A3/SERPINE1/PDE4B/OLR1/CCN1
HALLMARK_APOPTOSIS	HALLMARK_APOPTOSIS	HALLMARK_APOPTOSIS	44	-0.189156	-0.682638	0.967213	0.98806	0.863031	5399	tags=100%, list=81%, signal=19%	DIABLO/TNF/LUM/GPX3/ENO2/IGFBP6/CLU/EGR3/TGFBR3/IRF1/TIMP3/ROCK1/CD44/PLCB2/HMOX1/ATF3/ANKH/CASP8/IGF2R/CASP9/CD38/EMP1/GNA15/BIRC3/LEF1/IL18/NEDD9/SOD2/PSEN1/CREBBP/CD69/IL1A/MCL1/BIK/TGFB2/PTK2/BRCA1/IL6/IL1B/GCH1/DPYD/EREG/H1-0
HALLMARK_IL6_JAK_STAT3_SIGNALING	HALLMARK_IL6_JAK_STAT3_SIGNALING	HALLMARK_IL6_JAK_STAT3_SIGNALING	37	-0.184115	-0.631094	0.974359	0.98806	0.863031	5431	tags=100%, list=82%, signal=18%	IL3RA/TNF/IL10RB/TYK2/IRF1/GRB2/SOCS3/IRF9/CD44/IL17RA/PTPN1/HMOX1/PDGFC/CSF3R/PTPN2/STAT3/CSF2RB/CD38/EBI3/CBL/IL18R1/IL4R/ACVR1B/CXCL3/IL12RB1/MAP3K8/ITGA4/TNFRSF21/OSMR/ITGB3/IL6/TLR2/IL1B/IL7/CXCL13/PIK3R5
HALLMARK_DNA_REPAIR	HALLMARK_DNA_REPAIR	HALLMARK_DNA_REPAIR	28	-0.185224	-0.603379	0.976331	0.98806	0.863031	5422	tags=100%, list=82%, signal=19%	AK1/SRSF6/ARL6IP1/TMED2/SURF1/DCTN4/POLD1/ERCC1/ERCC3/RAD51/GTF2B/VPS37B/POLB/POM121/POLR2A/RFC3/HCLS1/ELL/REV3L/NFX1/ERCC8/AGO4/RAD52/POLH/POLA1/PDE4B/POLR1H
HALLMARK_NOTCH_SIGNALING	HALLMARK_NOTCH_SIGNALING	HALLMARK_NOTCH_SIGNALING	11	-0.188216	-0.486306	0.98063	0.98806	0.863031	5399	tags=27%, list=81%, signal=5%	PPARD/PRKCA/MAML2
HALLMARK_PROTEIN_SECRETION	HALLMARK_PROTEIN_SECRETION	HALLMARK_PROTEIN_SECRETION	30	-0.16551	-0.547668	0.98806	0.98806	0.863031	114	tags=63%, list=2%, signal=63%	SEC24D/IGF2R/NAPA/PAM/TPD52/EGFR/ABCA1/RPS6KA3/VPS45/KIF1B/SGMS1/ARFGEF2/ARFGEF1/AP3B1/TOM1L1/MON2/GBF1/SH3GL2/DOP1A
GeneSet, ID, Description: The name and description information of the gene set
SetSize: The number of genes included in the gene set
Enrichment Score: Enrichment Score ES
NES: Normalized enrichment score, Normalized Enrichment Score
PValue: Enriched P-value
p. Adjust: Corrected P-value
Qvalues: FDR (false discovery rate) error discovery rate
Rank: When the enrichment score ES is the highest, the position of the corresponding gene in the sorted gene list
Leading edge: tags represent the percentage of core genes in the gene set; List represents the percentage of core genes to all genes; signal， Calculate the enrichment signal intensity by combining the first two statistical values together
Core_derichment: List of core genes
